# Supplementary material for: Study on the design, synthesis, and activity of anti-tumor staple peptides targeting MDM2/MDMX
Source: Front Chem. 2024 Jun 7;12:1403473. doi: 10.3389/fchem.2024.1403473 (PMC11190158; doi:10.3389/fchem.2024.1403473)
Supplement: Supplementary file 1 [file DataSheet1.ZIP]

Archive with 372 entries (303 files):
- SM project raw data/
- SM project raw data/Cell viability results/
- SM project raw data/SM staple peptide HPLC/
- __MACOSX/SM project raw data/._SM staple peptide HPLC
- SM project raw data/SM series high-resolution mass spectrometry originals/
- __MACOSX/SM project raw data/._SM series high-resolution mass spectrometry originals
- SM project raw data/.DS_Store
- __MACOSX/SM project raw data/._.DS_Store
- SM project raw data/SM series staple peptide high-resolution mass spectrometry results/
- __MACOSX/SM project raw data/._SM series staple peptide high-resolution mass spectrometry results
- SM project raw data/Apoptosis/
- SM project raw data/SM series circular dichroism data/
- __MACOSX/SM project raw data/._SM series circular dichroism data
- SM project raw data/Cell viability results/.DS_Store
- __MACOSX/SM project raw data/Cell viability results/._.DS_Store
- SM project raw data/Cell viability results/2021.01.11 hct116 .pzfx
- __MACOSX/SM project raw data/Cell viability results/._2021.01.11 hct116 .pzfx
- SM project raw data/Cell viability results/2021.02.07 SM3-4..pzfx
- __MACOSX/SM project raw data/Cell viability results/._2021.02.07 SM3-4..pzfx
- SM project raw data/Cell viability results/SM3-5.pzfx
- __MACOSX/SM project raw data/Cell viability results/._SM3-5.pzfx
- SM project raw data/Cell viability results/SM3-8.pzfx
- __MACOSX/SM project raw data/Cell viability results/._SM3-8.pzfx
- SM project raw data/Cell viability results/SM3-3.pzfx
- __MACOSX/SM project raw data/Cell viability results/._SM3-3.pzfx
- SM project raw data/Cell viability results/2021.01.29 U87:U251 .pzfx
- __MACOSX/SM project raw data/Cell viability results/._2021.01.29 U87:U251 .pzfx
- SM project raw data/SM staple peptide HPLC/SM3-5-chp-26.arw
- SM project raw data/SM staple peptide HPLC/.DS_Store
- __MACOSX/SM project raw data/SM staple peptide HPLC/._.DS_Store
- SM project raw data/SM staple peptide HPLC/SM3-2-chp-24.5.arw
- SM project raw data/SM staple peptide HPLC/SM3-8-CHP.arw
- SM project raw data/SM staple peptide HPLC/SM3-4-1-chp-24.arw
- SM project raw data/SM staple peptide HPLC/SM3-3-2-chp-23.5.arw
- SM project raw data/SM staple peptide HPLC/SM3-1-1-chp-20.5.xls
- __MACOSX/SM project raw data/SM staple peptide HPLC/._SM3-1-1-chp-20.5.xls
- SM project raw data/SM series high-resolution mass spectrometry originals/SM3-5.d/
- __MACOSX/SM project raw data/SM series high-resolution mass spectrometry originals/._SM3-5.d
- SM project raw data/SM series high-resolution mass spectrometry originals/SM3-1.d/
- __MACOSX/SM project raw data/SM series high-resolution mass spectrometry originals/._SM3-1.d
- SM project raw data/SM series high-resolution mass spectrometry originals/.DS_Store
- __MACOSX/SM project raw data/SM series high-resolution mass spectrometry originals/._.DS_Store
- SM project raw data/SM series high-resolution mass spectrometry originals/SM3-8.d/
- __MACOSX/SM project raw data/SM series high-resolution mass spectrometry originals/._SM3-8.d
- SM project raw data/SM series high-resolution mass spectrometry originals/SM3-2.d/
- __MACOSX/SM project raw data/SM series high-resolution mass spectrometry originals/._SM3-2.d
- SM project raw data/SM series high-resolution mass spectrometry originals/SM3-3.d/
- __MACOSX/SM project raw data/SM series high-resolution mass spectrometry originals/._SM3-3.d
- SM project raw data/SM series high-resolution mass spectrometry originals/SM3-4.d/
- __MACOSX/SM project raw data/SM series high-resolution mass spectrometry originals/._SM3-4.d
- SM project raw data/SM series staple peptide high-resolution mass spectrometry results/SM3-4/
- __MACOSX/SM project raw data/SM series staple peptide high-resolution mass spectrometry results/._SM3-4
- SM project raw data/SM series staple peptide high-resolution mass spectrometry results/.DS_Store
- __MACOSX/SM project raw data/SM series staple peptide high-resolution mass spectrometry results/._.DS_Store
- SM project raw data/SM series staple peptide high-resolution mass spectrometry results/SM3-3/
- __MACOSX/SM project raw data/SM series staple peptide high-resolution mass spectrometry results/._SM3-3
- SM project raw data/SM series staple peptide high-resolution mass spectrometry results/SM3-2/
- __MACOSX/SM project raw data/SM series staple peptide high-resolution mass spectrometry results/._SM3-2
- SM project raw data/SM series staple peptide high-resolution mass spectrometry results/SM3-5/
- __MACOSX/SM project raw data/SM series staple peptide high-resolution mass spectrometry results/._SM3-5
- SM project raw data/SM series staple peptide high-resolution mass spectrometry results/SM3-1/
- __MACOSX/SM project raw data/SM series staple peptide high-resolution mass spectrometry results/._SM3-1
- SM project raw data/SM series staple peptide high-resolution mass spectrometry results/SM3-8/
- __MACOSX/SM project raw data/SM series staple peptide high-resolution mass spectrometry results/._SM3-8
- SM project raw data/Apoptosis/Apoptotic results.pzfx
- __MACOSX/SM project raw data/Apoptosis/._Apoptotic results.pzfx
- SM project raw data/Apoptosis/210304 Apoptosis calculations.xlsx
- __MACOSX/SM project raw data/Apoptosis/._210304 Apoptosis calculations.xlsx
- SM project raw data/Apoptosis/2021.03.04 Apoptotic sequence.docx
- __MACOSX/SM project raw data/Apoptosis/._2021.03.04 Apoptotic sequence.docx
- SM project raw data/SM series circular dichroism data/SM3-2.jws
- SM project raw data/SM series circular dichroism data/SM3-3.jws
- SM project raw data/SM series circular dichroism data/SM3-4.txt
- SM project raw data/SM series circular dichroism data/SM3-1.jws
- SM project raw data/SM series circular dichroism data/SM3-5.txt
- SM project raw data/SM series circular dichroism data/SM3-1.txt
- SM project raw data/SM series circular dichroism data/SM3-4.jws
- SM project raw data/SM series circular dichroism data/.DS_Store
- __MACOSX/SM project raw data/SM series circular dichroism data/._.DS_Store
- SM project raw data/SM series circular dichroism data/SM3-5.jws
- SM project raw data/SM series circular dichroism data/SM3-2.txt
- __MACOSX/SM project raw data/SM series circular dichroism data/._SM3-2.txt
- SM project raw data/SM series circular dichroism data/SM3-3.txt
- SM project raw data/SM series circular dichroism data/M3-1.txt
- __MACOSX/SM project raw data/SM series circular dichroism data/._M3-1.txt
- SM project raw data/SM series circular dichroism data/M3-1.jws
- SM project raw data/SM series circular dichroism data/SM3-8.jws
- SM project raw data/SM series circular dichroism data/SM3-8.txt
- SM project raw data/SM series high-resolution mass spectrometry originals/SM3-5.d/Results/
- __MACOSX/SM project raw data/SM series high-resolution mass spectrometry originals/SM3-5.d/._Results
- SM project raw data/SM series high-resolution mass spectrometry originals/SM3-5.d/desktop.ini
- SM project raw data/SM series high-resolution mass spectrometry originals/SM3-5.d/AcqData/
- __MACOSX/SM project raw data/SM series high-resolution mass spectrometry originals/SM3-5.d/._AcqData
- SM project raw data/SM series high-resolution mass spectrometry originals/SM3-1.d/desktop.ini
- SM project raw data/SM series high-resolution mass spectrometry originals/SM3-1.d/AcqData/
- __MACOSX/SM project raw data/SM series high-resolution mass spectrometry originals/SM3-1.d/._AcqData
- SM project raw data/SM series high-resolution mass spectrometry originals/SM3-8.d/desktop.ini
- SM project raw data/SM series high-resolution mass spectrometry originals/SM3-8.d/AcqData/
- __MACOSX/SM project raw data/SM series high-resolution mass spectrometry originals/SM3-8.d/._AcqData
- SM project raw data/SM series high-resolution mass spectrometry originals/SM3-2.d/Results/
- __MACOSX/SM project raw data/SM series high-resolution mass spectrometry originals/SM3-2.d/._Results
- SM project raw data/SM series high-resolution mass spectrometry originals/SM3-2.d/desktop.ini
- SM project raw data/SM series high-resolution mass spectrometry originals/SM3-2.d/AcqData/
- __MACOSX/SM project raw data/SM series high-resolution mass spectrometry originals/SM3-2.d/._AcqData
- SM project raw data/SM series high-resolution mass spectrometry originals/SM3-3.d/Results/
- __MACOSX/SM project raw data/SM series high-resolution mass spectrometry originals/SM3-3.d/._Results
- SM project raw data/SM series high-resolution mass spectrometry originals/SM3-3.d/desktop.ini
- SM project raw data/SM series high-resolution mass spectrometry originals/SM3-3.d/AcqData/
- __MACOSX/SM project raw data/SM series high-resolution mass spectrometry originals/SM3-3.d/._AcqData
- SM project raw data/SM series high-resolution mass spectrometry originals/SM3-4.d/Results/
- __MACOSX/SM project raw data/SM series high-resolution mass spectrometry originals/SM3-4.d/._Results
- SM project raw data/SM series high-resolution mass spectrometry originals/SM3-4.d/desktop.ini
- SM project raw data/SM series high-resolution mass spectrometry originals/SM3-4.d/AcqData/
- __MACOSX/SM project raw data/SM series high-resolution mass spectrometry originals/SM3-4.d/._AcqData
- SM project raw data/SM series staple peptide high-resolution mass spectrometry results/SM3-4/1.bmp
- __MACOSX/SM project raw data/SM series staple peptide high-resolution mass spectrometry results/SM3-4/._1.bmp
- SM project raw data/SM series staple peptide high-resolution mass spectrometry results/SM3-4/Report.xml
- SM project raw data/SM series staple peptide high-resolution mass spectrometry results/SM3-3/1.bmp
- __MACOSX/SM project raw data/SM series staple peptide high-resolution mass spectrometry results/SM3-3/._1.bmp
- SM project raw data/SM series staple peptide high-resolution mass spectrometry results/SM3-3/Report.xml
- SM project raw data/SM series staple peptide high-resolution mass spectrometry results/SM3-2/1.bmp
- __MACOSX/SM project raw data/SM series staple peptide high-resolution mass spectrometry results/SM3-2/._1.bmp
- SM project raw data/SM series staple peptide high-resolution mass spectrometry results/SM3-2/Report.xml
- SM project raw data/SM series staple peptide high-resolution mass spectrometry results/SM3-5/1.bmp
- __MACOSX/SM project raw data/SM series staple peptide high-resolution mass spectrometry results/SM3-5/._1.bmp
- SM project raw data/SM series staple peptide high-resolution mass spectrometry results/SM3-5/Report.xml
- SM project raw data/SM series staple peptide high-resolution mass spectrometry results/SM3-1/1.bmp
- __MACOSX/SM project raw data/SM series staple peptide high-resolution mass spectrometry results/SM3-1/._1.bmp
- SM project raw data/SM series staple peptide high-resolution mass spectrometry results/SM3-1/Report.xml
- SM project raw data/SM series staple peptide high-resolution mass spectrometry results/SM3-8/1.bmp
- __MACOSX/SM project raw data/SM series staple peptide high-resolution mass spectrometry results/SM3-8/._1.bmp
- SM project raw data/SM series staple peptide high-resolution mass spectrometry results/SM3-8/Report.xml
- SM project raw data/SM series high-resolution mass spectrometry originals/SM3-5.d/Results/Qual/
- __MACOSX/SM project raw data/SM series high-resolution mass spectrometry originals/SM3-5.d/Results/._Qual
- SM project raw data/SM series high-resolution mass spectrometry originals/SM3-5.d/AcqData/AcqMethod.xml
- SM project raw data/SM series high-resolution mass spectrometry originals/SM3-5.d/AcqData/Contents.xml
- SM project raw data/SM series high-resolution mass spectrometry originals/SM3-5.d/AcqData/TCC1.cg
- SM project raw data/SM series high-resolution mass spectrometry originals/SM3-5.d/AcqData/DefaultMassCal.xml
- SM project raw data/SM series high-resolution mass spectrometry originals/SM3-5.d/AcqData/MSScan.bin
- SM project raw data/SM series high-resolution mass spectrometry originals/SM3-5.d/AcqData/sample_info.xml
- SM project raw data/SM series high-resolution mass spectrometry originals/SM3-5.d/AcqData/Devices.xml
- SM project raw data/SM series high-resolution mass spectrometry originals/SM3-5.d/AcqData/MSMassCal.bin
- SM project raw data/SM series high-resolution mass spectrometry originals/SM3-5.d/AcqData/MSProfile.bin
- SM project raw data/SM series high-resolution mass spectrometry originals/SM3-5.d/AcqData/BinPump1.cd
- SM project raw data/SM series high-resolution mass spectrometry originals/SM3-5.d/AcqData/MSActualDefs.xml
- SM project raw data/SM series high-resolution mass spectrometry originals/SM3-5.d/AcqData/HiP-ALS1.cd
- SM project raw data/SM series high-resolution mass spectrometry originals/SM3-5.d/AcqData/Worklist.xml
- SM project raw data/SM series high-resolution mass spectrometry originals/SM3-5.d/AcqData/MSPeak.bin
- SM project raw data/SM series high-resolution mass spectrometry originals/SM3-5.d/AcqData/MSPeriodicActuals.bin
- SM project raw data/SM series high-resolution mass spectrometry originals/SM3-5.d/AcqData/TCC1.cd
- SM project raw data/SM series high-resolution mass spectrometry originals/SM3-5.d/AcqData/DeviceConfigInfo.xml
- SM project raw data/SM series high-resolution mass spectrometry originals/SM3-5.d/AcqData/MSScan.xsd
- SM project raw data/SM series high-resolution mass spectrometry originals/SM3-5.d/AcqData/BinPump1.cg
- SM project raw data/SM series high-resolution mass spectrometry originals/SM3-5.d/AcqData/HiP-ALS1.cg
- SM project raw data/SM series high-resolution mass spectrometry originals/SM3-5.d/AcqData/MSTS.xml
- SM project raw data/SM series high-resolution mass spectrometry originals/SM3-1.d/AcqData/AcqMethod.xml
- SM project raw data/SM series high-resolution mass spectrometry originals/SM3-1.d/AcqData/Contents.xml
- SM project raw data/SM series high-resolution mass spectrometry originals/SM3-1.d/AcqData/TCC1.cg
- SM project raw data/SM series high-resolution mass spectrometry originals/SM3-1.d/AcqData/DefaultMassCal.xml
- SM project raw data/SM series high-resolution mass spectrometry originals/SM3-1.d/AcqData/MSScan.bin
- SM project raw data/SM series high-resolution mass spectrometry originals/SM3-1.d/AcqData/sample_info.xml
- SM project raw data/SM series high-resolution mass spectrometry originals/SM3-1.d/AcqData/Devices.xml
- SM project raw data/SM series high-resolution mass spectrometry originals/SM3-1.d/AcqData/high resoltion compound-pos.m/
- __MACOSX/SM project raw data/SM series high-resolution mass spectrometry originals/SM3-1.d/AcqData/._high resoltion compound-pos.m
- SM project raw data/SM series high-resolution mass spectrometry originals/SM3-1.d/AcqData/MSProfile.bin
- SM project raw data/SM series high-resolution mass spectrometry originals/SM3-1.d/AcqData/BinPump1.cd
- SM project raw data/SM series high-resolution mass spectrometry originals/SM3-1.d/AcqData/MSActualDefs.xml
- SM project raw data/SM series high-resolution mass spectrometry originals/SM3-1.d/AcqData/HiP-ALS1.cd
- SM project raw data/SM series high-resolution mass spectrometry originals/SM3-1.d/AcqData/Worklist.xml
- SM project raw data/SM series high-resolution mass spectrometry originals/SM3-1.d/AcqData/MSPeak.bin
- SM project raw data/SM series high-resolution mass spectrometry originals/SM3-1.d/AcqData/MSPeriodicActuals.bin
- SM project raw data/SM series high-resolution mass spectrometry originals/SM3-1.d/AcqData/TCC1.cd
- SM project raw data/SM series high-resolution mass spectrometry originals/SM3-1.d/AcqData/DeviceConfigInfo.xml
- SM project raw data/SM series high-resolution mass spectrometry originals/SM3-1.d/AcqData/MSScan.xsd
- SM project raw data/SM series high-resolution mass spectrometry originals/SM3-1.d/AcqData/BinPump1.cg
- SM project raw data/SM series high-resolution mass spectrometry originals/SM3-1.d/AcqData/HiP-ALS1.cg
- SM project raw data/SM series high-resolution mass spectrometry originals/SM3-1.d/AcqData/MSTS.xml
- SM project raw data/SM series high-resolution mass spectrometry originals/SM3-8.d/AcqData/AcqMethod.xml
- SM project raw data/SM series high-resolution mass spectrometry originals/SM3-8.d/AcqData/Contents.xml
- SM project raw data/SM series high-resolution mass spectrometry originals/SM3-8.d/AcqData/TCC1.cg
- SM project raw data/SM series high-resolution mass spectrometry originals/SM3-8.d/AcqData/DefaultMassCal.xml
- SM project raw data/SM series high-resolution mass spectrometry originals/SM3-8.d/AcqData/MSScan.bin
- SM project raw data/SM series high-resolution mass spectrometry originals/SM3-8.d/AcqData/sample_info.xml
- SM project raw data/SM series high-resolution mass spectrometry originals/SM3-8.d/AcqData/Devices.xml
- SM project raw data/SM series high-resolution mass spectrometry originals/SM3-8.d/AcqData/high resoltion compound-pos.m/
- __MACOSX/SM project raw data/SM series high-resolution mass spectrometry originals/SM3-8.d/AcqData/._high resoltion compound-pos.m
- SM project raw data/SM series high-resolution mass spectrometry originals/SM3-8.d/AcqData/MSMassCal.bin
- SM project raw data/SM series high-resolution mass spectrometry originals/SM3-8.d/AcqData/MSProfile.bin
- SM project raw data/SM series high-resolution mass spectrometry originals/SM3-8.d/AcqData/BinPump1.cd
- SM project raw data/SM series high-resolution mass spectrometry originals/SM3-8.d/AcqData/MSActualDefs.xml
- SM project raw data/SM series high-resolution mass spectrometry originals/SM3-8.d/AcqData/HiP-ALS1.cd
- SM project raw data/SM series high-resolution mass spectrometry originals/SM3-8.d/AcqData/Worklist.xml
- SM project raw data/SM series high-resolution mass spectrometry originals/SM3-8.d/AcqData/MSPeak.bin
- SM project raw data/SM series high-resolution mass spectrometry originals/SM3-8.d/AcqData/MSPeriodicActuals.bin
- SM project raw data/SM series high-resolution mass spectrometry originals/SM3-8.d/AcqData/TCC1.cd
- SM project raw data/SM series high-resolution mass spectrometry originals/SM3-8.d/AcqData/DeviceConfigInfo.xml
- SM project raw data/SM series high-resolution mass spectrometry originals/SM3-8.d/AcqData/MSScan.xsd
- SM project raw data/SM series high-resolution mass spectrometry originals/SM3-8.d/AcqData/BinPump1.cg
- SM project raw data/SM series high-resolution mass spectrometry originals/SM3-8.d/AcqData/HiP-ALS1.cg
- SM project raw data/SM series high-resolution mass spectrometry originals/SM3-8.d/AcqData/MSTS.xml
- SM project raw data/SM series high-resolution mass spectrometry originals/SM3-2.d/Results/Qual/
- __MACOSX/SM project raw data/SM series high-resolution mass spectrometry originals/SM3-2.d/Results/._Qual
- SM project raw data/SM series high-resolution mass spectrometry originals/SM3-2.d/AcqData/AcqMethod.xml
- SM project raw data/SM series high-resolution mass spectrometry originals/SM3-2.d/AcqData/Contents.xml
- SM project raw data/SM series high-resolution mass spectrometry originals/SM3-2.d/AcqData/TCC1.cg
- SM project raw data/SM series high-resolution mass spectrometry originals/SM3-2.d/AcqData/DefaultMassCal.xml
- SM project raw data/SM series high-resolution mass spectrometry originals/SM3-2.d/AcqData/MSScan.bin
- SM project raw data/SM series high-resolution mass spectrometry originals/SM3-2.d/AcqData/sample_info.xml
- SM project raw data/SM series high-resolution mass spectrometry originals/SM3-2.d/AcqData/Devices.xml
- SM project raw data/SM series high-resolution mass spectrometry originals/SM3-2.d/AcqData/high resoltion compound-pos.m/
- __MACOSX/SM project raw data/SM series high-resolution mass spectrometry originals/SM3-2.d/AcqData/._high resoltion compound-pos.m
- SM project raw data/SM series high-resolution mass spectrometry originals/SM3-2.d/AcqData/MSMassCal.bin
- SM project raw data/SM series high-resolution mass spectrometry originals/SM3-2.d/AcqData/MSProfile.bin
- SM project raw data/SM series high-resolution mass spectrometry originals/SM3-2.d/AcqData/BinPump1.cd
- SM project raw data/SM series high-resolution mass spectrometry originals/SM3-2.d/AcqData/MSActualDefs.xml
- SM project raw data/SM series high-resolution mass spectrometry originals/SM3-2.d/AcqData/HiP-ALS1.cd
- SM project raw data/SM series high-resolution mass spectrometry originals/SM3-2.d/AcqData/Worklist.xml
- SM project raw data/SM series high-resolution mass spectrometry originals/SM3-2.d/AcqData/MSPeak.bin
- SM project raw data/SM series high-resolution mass spectrometry originals/SM3-2.d/AcqData/MSPeriodicActuals.bin
- SM project raw data/SM series high-resolution mass spectrometry originals/SM3-2.d/AcqData/TCC1.cd
- SM project raw data/SM series high-resolution mass spectrometry originals/SM3-2.d/AcqData/DeviceConfigInfo.xml
- SM project raw data/SM series high-resolution mass spectrometry originals/SM3-2.d/AcqData/MSScan.xsd
- SM project raw data/SM series high-resolution mass spectrometry originals/SM3-2.d/AcqData/BinPump1.cg
- SM project raw data/SM series high-resolution mass spectrometry originals/SM3-2.d/AcqData/HiP-ALS1.cg
- SM project raw data/SM series high-resolution mass spectrometry originals/SM3-2.d/AcqData/MSTS.xml
- SM project raw data/SM series high-resolution mass spectrometry originals/SM3-3.d/Results/Qual/
- __MACOSX/SM project raw data/SM series high-resolution mass spectrometry originals/SM3-3.d/Results/._Qual
- SM project raw data/SM series high-resolution mass spectrometry originals/SM3-3.d/AcqData/AcqMethod.xml
- SM project raw data/SM series high-resolution mass spectrometry originals/SM3-3.d/AcqData/Contents.xml
- SM project raw data/SM series high-resolution mass spectrometry originals/SM3-3.d/AcqData/TCC1.cg
- SM project raw data/SM series high-resolution mass spectrometry originals/SM3-3.d/AcqData/DefaultMassCal.xml
- SM project raw data/SM series high-resolution mass spectrometry originals/SM3-3.d/AcqData/MSScan.bin
- SM project raw data/SM series high-resolution mass spectrometry originals/SM3-3.d/AcqData/sample_info.xml
- SM project raw data/SM series high-resolution mass spectrometry originals/SM3-3.d/AcqData/Devices.xml
- SM project raw data/SM series high-resolution mass spectrometry originals/SM3-3.d/AcqData/high resoltion compound-pos.m/
- __MACOSX/SM project raw data/SM series high-resolution mass spectrometry originals/SM3-3.d/AcqData/._high resoltion compound-pos.m
- SM project raw data/SM series high-resolution mass spectrometry originals/SM3-3.d/AcqData/MSProfile.bin
- SM project raw data/SM series high-resolution mass spectrometry originals/SM3-3.d/AcqData/BinPump1.cd
- SM project raw data/SM series high-resolution mass spectrometry originals/SM3-3.d/AcqData/MSActualDefs.xml
- SM project raw data/SM series high-resolution mass spectrometry originals/SM3-3.d/AcqData/HiP-ALS1.cd
- SM project raw data/SM series high-resolution mass spectrometry originals/SM3-3.d/AcqData/Worklist.xml
- SM project raw data/SM series high-resolution mass spectrometry originals/SM3-3.d/AcqData/MSPeak.bin
- SM project raw data/SM series high-resolution mass spectrometry originals/SM3-3.d/AcqData/MSPeriodicActuals.bin
- SM project raw data/SM series high-resolution mass spectrometry originals/SM3-3.d/AcqData/TCC1.cd
- SM project raw data/SM series high-resolution mass spectrometry originals/SM3-3.d/AcqData/DeviceConfigInfo.xml
- SM project raw data/SM series high-resolution mass spectrometry originals/SM3-3.d/AcqData/MSScan.xsd
- SM project raw data/SM series high-resolution mass spectrometry originals/SM3-3.d/AcqData/BinPump1.cg
- SM project raw data/SM series high-resolution mass spectrometry originals/SM3-3.d/AcqData/HiP-ALS1.cg
- SM project raw data/SM series high-resolution mass spectrometry originals/SM3-3.d/AcqData/MSTS.xml
- SM project raw data/SM series high-resolution mass spectrometry originals/SM3-4.d/Results/Qual/
- __MACOSX/SM project raw data/SM series high-resolution mass spectrometry originals/SM3-4.d/Results/._Qual
- SM project raw data/SM series high-resolution mass spectrometry originals/SM3-4.d/AcqData/AcqMethod.xml
- SM project raw data/SM series high-resolution mass spectrometry originals/SM3-4.d/AcqData/Contents.xml
- SM project raw data/SM series high-resolution mass spectrometry originals/SM3-4.d/AcqData/TCC1.cg
- SM project raw data/SM series high-resolution mass spectrometry originals/SM3-4.d/AcqData/DefaultMassCal.xml
- SM project raw data/SM series high-resolution mass spectrometry originals/SM3-4.d/AcqData/MSScan.bin
- SM project raw data/SM series high-resolution mass spectrometry originals/SM3-4.d/AcqData/sample_info.xml
- SM project raw data/SM series high-resolution mass spectrometry originals/SM3-4.d/AcqData/Devices.xml
- SM project raw data/SM series high-resolution mass spectrometry originals/SM3-4.d/AcqData/high resoltion compound-pos.m/
- __MACOSX/SM project raw data/SM series high-resolution mass spectrometry originals/SM3-4.d/AcqData/._high resoltion compound-pos.m
- SM project raw data/SM series high-resolution mass spectrometry originals/SM3-4.d/AcqData/MSProfile.bin
- SM project raw data/SM series high-resolution mass spectrometry originals/SM3-4.d/AcqData/BinPump1.cd
- SM project raw data/SM series high-resolution mass spectrometry originals/SM3-4.d/AcqData/MSActualDefs.xml
- SM project raw data/SM series high-resolution mass spectrometry originals/SM3-4.d/AcqData/HiP-ALS1.cd
- SM project raw data/SM series high-resolution mass spectrometry originals/SM3-4.d/AcqData/Worklist.xml
- SM project raw data/SM series high-resolution mass spectrometry originals/SM3-4.d/AcqData/MSPeak.bin
- SM project raw data/SM series high-resolution mass spectrometry originals/SM3-4.d/AcqData/MSPeriodicActuals.bin
- SM project raw data/SM series high-resolution mass spectrometry originals/SM3-4.d/AcqData/TCC1.cd
- SM project raw data/SM series high-resolution mass spectrometry originals/SM3-4.d/AcqData/DeviceConfigInfo.xml
- SM project raw data/SM series high-resolution mass spectrometry originals/SM3-4.d/AcqData/MSScan.xsd
- SM project raw data/SM series high-resolution mass spectrometry originals/SM3-4.d/AcqData/BinPump1.cg
- SM project raw data/SM series high-resolution mass spectrometry originals/SM3-4.d/AcqData/HiP-ALS1.cg
- SM project raw data/SM series high-resolution mass spectrometry originals/SM3-4.d/AcqData/MSTS.xml
- SM project raw data/SM series high-resolution mass spectrometry originals/SM3-5.d/Results/Qual/Version3/
- SM project raw data/SM series high-resolution mass spectrometry originals/SM3-1.d/AcqData/high resoltion compound-pos.m/info.xml
- SM project raw data/SM series high-resolution mass spectrometry originals/SM3-1.d/AcqData/high resoltion compound-pos.m/TCC_1.xml
- SM project raw data/SM series high-resolution mass spectrometry originals/SM3-1.d/AcqData/high resoltion compound-pos.m/191_1.stg
- SM project raw data/SM series high-resolution mass spectrometry originals/SM3-1.d/AcqData/high resoltion compound-pos.m/DaMethod/
- SM project raw data/SM series high-resolution mass spectrometry originals/SM3-1.d/AcqData/high resoltion compound-pos.m/BinPump_1.xml
- SM project raw data/SM series high-resolution mass spectrometry originals/SM3-1.d/AcqData/high resoltion compound-pos.m/HiP-ALS_1.xml
- SM project raw data/SM series high-resolution mass spectrometry originals/SM3-1.d/AcqData/high resoltion compound-pos.m/HiP-ALS_1_MethodMetaData.xml
- SM project raw data/SM series high-resolution mass spectrometry originals/SM3-1.d/AcqData/high resoltion compound-pos.m/HiP-ALS_1_Pretreatment.xml
- SM project raw data/SM series high-resolution mass spectrometry originals/SM3-8.d/AcqData/high resoltion compound-pos.m/info.xml
- SM project raw data/SM series high-resolution mass spectrometry originals/SM3-8.d/AcqData/high resoltion compound-pos.m/TCC_1.xml
- SM project raw data/SM series high-resolution mass spectrometry originals/SM3-8.d/AcqData/high resoltion compound-pos.m/191_1.stg
- SM project raw data/SM series high-resolution mass spectrometry originals/SM3-8.d/AcqData/high resoltion compound-pos.m/DaMethod/
- SM project raw data/SM series high-resolution mass spectrometry originals/SM3-8.d/AcqData/high resoltion compound-pos.m/BinPump_1.xml
- SM project raw data/SM series high-resolution mass spectrometry originals/SM3-8.d/AcqData/high resoltion compound-pos.m/HiP-ALS_1.xml
- SM project raw data/SM series high-resolution mass spectrometry originals/SM3-8.d/AcqData/high resoltion compound-pos.m/HiP-ALS_1_MethodMetaData.xml
- SM project raw data/SM series high-resolution mass spectrometry originals/SM3-8.d/AcqData/high resoltion compound-pos.m/HiP-ALS_1_Pretreatment.xml
- SM project raw data/SM series high-resolution mass spectrometry originals/SM3-2.d/Results/Qual/Version3/
- SM project raw data/SM series high-resolution mass spectrometry originals/SM3-2.d/AcqData/high resoltion compound-pos.m/info.xml
- SM project raw data/SM series high-resolution mass spectrometry originals/SM3-2.d/AcqData/high resoltion compound-pos.m/TCC_1.xml
- SM project raw data/SM series high-resolution mass spectrometry originals/SM3-2.d/AcqData/high resoltion compound-pos.m/191_1.stg
- SM project raw data/SM series high-resolution mass spectrometry originals/SM3-2.d/AcqData/high resoltion compound-pos.m/DaMethod/
- SM project raw data/SM series high-resolution mass spectrometry originals/SM3-2.d/AcqData/high resoltion compound-pos.m/BinPump_1.xml
- SM project raw data/SM series high-resolution mass spectrometry originals/SM3-2.d/AcqData/high resoltion compound-pos.m/HiP-ALS_1.xml
- SM project raw data/SM series high-resolution mass spectrometry originals/SM3-2.d/AcqData/high resoltion compound-pos.m/HiP-ALS_1_MethodMetaData.xml
- SM project raw data/SM series high-resolution mass spectrometry originals/SM3-2.d/AcqData/high resoltion compound-pos.m/HiP-ALS_1_Pretreatment.xml
- SM project raw data/SM series high-resolution mass spectrometry originals/SM3-3.d/Results/Qual/Version3/
[truncated: 72 more entries]
