# Supplementary material for: Study on the design, synthesis, and activity of anti-tumor staple peptides targeting MDM2/MDMX
Source: Front Chem. 2024 Jun 7;12:1403473. doi: 10.3389/fchem.2024.1403473 (PMC11190158; doi:10.3389/fchem.2024.1403473)
Supplement: Supplementary file 1 [file DataSheet1.ZIP › SM project raw data/SM staple peptide HPLC/SM3-5-chp-26.arw]

0	0
0.01666667	0
0.03333333	0
0.05	0
0.06666667	0
0.08333333	0
0.1	-0.000213176
0.1166667	-0.000210315
0.1333333	-0.0002043545
0.15	-0.0001938641
0.1666667	-0.0001786053
0.1833333	-0.0001573861
0.2	-0.0001309216
0.2166667	-9.921193e-005
0.2333333	-6.368756e-005
0.25	-2.458692e-005
0.2666667	1.737475e-005
0.2833333	6.052852e-005
0.3	0.0001034439
0.3166667	0.0001442134
0.3333333	0.0001806915
0.35	0.0002109706
0.3666667	0.0002298057
0.3833333	0.0002374351
0.4	0.0002326667
0.4166667	0.0002174079
0.4333333	0.0001964271
0.45	0.0001778305
0.4666667	0.0001699626
0.4833333	0.000179261
0.5	0.0002124012
0.5166667	0.000271529
0.5333333	0.0003504455
0.55	0.000436753
0.5666667	0.0005149543
0.5833333	0.0005695522
0.6	0.0005907714
0.6166667	0.0005733669
0.6333333	0.0005192459
0.65	0.0004372299
0.6666667	0.0003409088
0.6833333	0.0002453029
0.7	0.0001628101
0.7166667	9.915233e-005
0.7333333	5.409122e-005
0.75	2.786517e-005
0.7666667	1.689792e-005
0.7833333	1.785159e-005
0.8	4.336238e-005
0.8166667	0.0001377761
0.8333333	0.000353545
0.85	0.0007013977
0.8666667	0.001186579
0.8833333	0.001812428
0.9	0.002487153
0.9166667	0.003026217
0.9333333	0.00323078
0.95	0.002956361
0.9666667	0.002152175
0.9833333	0.0008771122
1	-0.0007114708
1.016667	-0.00238803
1.033333	-0.003901988
1.05	-0.005023271
1.066667	-0.00560692
1.083333	-0.005651504
1.1	-0.005286247
1.116667	-0.004650623
1.133333	-0.003863603
1.15	-0.003054887
1.166667	-0.002316505
1.183333	-0.001681834
1.2	-0.00115183
1.216667	-0.0007150471
1.233333	-0.0003564656
1.25	-6.440282e-005
1.266667	0.0001692474
1.283333	0.0003475845
1.3	0.0004734695
1.316667	0.0005459487
1.333333	0.0005676448
1.35	0.0005471408
1.366667	0.0004927814
1.383333	0.0004145801
1.4	0.0003232658
1.416667	0.0002295673
1.433333	0.0001427829
1.45	6.935e-005
1.466667	1.451373e-005
1.483333	-1.838803e-005
1.5	-2.43485e-005
1.516667	9.23872e-007
1.533333	6.076694e-005
1.55	0.0001563728
1.566667	0.0002796352
1.583333	0.0004186332
1.6	0.0005531013
1.616667	0.0006575286
1.633333	0.0007083118
1.65	0.0006897151
1.666667	0.0006012619
1.683333	0.000461787
1.7	0.0002996624
1.716667	0.0001523197
1.733333	6.362796e-005
1.75	6.315112e-005
1.766667	0.0001563728
1.783333	0.0003275573
1.8	0.0005459487
1.816667	0.001144856
1.833333	0.002854317
1.85	0.006723374
1.866667	0.01517126
1.883333	0.03100273
1.9	0.05662677
1.916667	0.09261152
1.933333	0.137882
1.95	0.1893387
1.966667	0.2392535
1.983333	0.2778723
2	0.2967155
2.016667	0.290555
2.033333	0.2584476
2.05	0.2039497
2.066667	0.1345336
2.083333	0.05976626
2.1	-0.01070359
2.116667	-0.06878546
2.133333	-0.110631
2.15	-0.1365905
2.166667	-0.1498118
2.183333	-0.1532519
2.2	-0.1494372
2.216667	-0.1417663
2.233333	-0.1321826
2.25	-0.1214326
2.266667	-0.1099649
2.283333	-0.09821394
2.3	-0.08663514
2.316667	-0.07567528
2.333333	-0.06572035
2.35	-0.05704382
2.366667	-0.04976943
2.383333	-0.04386523
2.4	-0.03916052
2.416667	-0.03539231
2.433333	-0.03226545
2.45	-0.02951148
2.466667	-0.02693084
2.483333	-0.02441028
2.5	-0.02191427
2.516667	-0.01946238
2.533333	-0.01710585
2.55	-0.01490358
2.566667	-0.01290181
2.583333	-0.01112822
2.6	-0.009587795
2.616667	-0.008269817
2.633333	-0.00715211
2.65	-0.006206304
2.666667	-0.005403787
2.683333	-0.004716903
2.7	-0.004123479
2.716667	-0.003606349
2.733333	-0.003153116
2.75	-0.002757102
2.766667	-0.002415448
2.783333	-0.002126962
2.8	-0.001891643
2.816667	-0.001708537
2.833333	-0.001575738
2.85	-0.001488239
2.866667	-0.001437455
2.883333	-0.001413852
2.9	-0.001404792
2.916667	-0.001398355
2.933333	-0.001383096
2.95	-0.001350433
2.966667	-0.001294643
2.983333	-0.001213819
3	-0.001110345
3.016667	-0.0009892285
3.033333	-0.0008569062
3.05	-0.0007224381
3.066667	-0.0005934536
3.083333	-0.0004763901
3.1	-0.0003762543
3.116667	-0.0002949536
3.133333	-0.0002332032
3.15	-0.0001883805
3.166667	-0.0001566708
3.183333	-0.0001335442
3.2	-0.000113517
3.216667	-9.253621e-005
3.233333	-6.702542e-005
3.25	-3.72231e-005
3.266667	-4.321337e-006
3.283333	2.738833e-005
3.3	5.313754e-005
3.316667	6.648898e-005
3.333333	6.315112e-005
3.35	4.073977e-005
3.366667	-2.682209e-007
3.383333	-5.677342e-005
3.4	-0.0001216233
3.416667	-0.00018695
3.433333	-0.0002446473
3.45	-0.0002880394
3.466667	-0.0003121197
3.483333	-0.0003164113
3.5	-0.0003016293
3.516667	-0.0002723038
3.533333	-0.0002329648
3.55	-0.0001881421
3.566667	-0.0001416504
3.583333	-9.539723e-005
3.6	-4.866719e-005
3.616667	-1.221895e-006
3.633333	4.741549e-005
3.65	9.867549e-005
3.666667	0.0001501739
3.683333	0.0001983345
3.7	0.0002369583
3.716667	0.0002605617
3.733333	0.0002617538
3.75	0.0002364814
3.766667	0.0001825988
3.783333	0.0001020133
3.8	1.162291e-006
3.816667	-0.0001120865
3.833333	-0.0002265275
3.85	-0.0003309548
3.866667	-0.0004158318
3.883333	-0.0004747212
3.9	-0.0005028546
3.916667	-0.0005004704
3.933333	-0.000469476
3.95	-0.000413686
3.966667	-0.0003376305
3.983333	-0.0002465546
4	-0.0001440346
4.016667	-3.412366e-005
4.033333	7.936358e-005
4.05	0.0001930892
4.066667	0.0003018081
4.083333	0.0004012287
4.1	0.0004853904
4.116667	0.0005497634
4.133333	0.0005888641
4.15	0.0006015003
4.166667	0.0005867183
4.183333	0.0005473793
4.2	0.0004882514
4.216667	0.0004167259
4.233333	0.0003411472
4.25	0.0002705753
4.266667	0.0002126396
4.283333	0.0001733005
4.3	0.0001558959
4.316667	0.0001606643
4.333333	0.0001847446
4.35	0.0002216995
4.366667	0.0002648532
4.383333	0.0003056228
4.4	0.0003370941
4.416667	0.0003537834
4.433333	0.0003525913
4.45	0.0003337562
4.466667	0.0003003776
4.483333	0.000256747
4.5	0.0002085865
4.516667	0.0001628101
4.533333	0.0001239479
4.55	9.557605e-005
4.566667	7.984042e-005
4.583333	7.674098e-005
4.6	8.437037e-005
4.616667	0.0001003444
4.633333	0.0001215637
4.65	0.0001451671
4.666667	0.0001692474
4.683333	0.0001921356
4.7	0.0002133548
4.716667	0.0002336204
4.733333	0.0002531707
4.75	0.00027439
4.766667	0.000297755
4.783333	0.0003232658
4.8	0.0003516376
4.816667	0.0003819168
4.833333	0.0004126728
4.85	0.0004419982
4.866667	0.0004677474
4.883333	0.0004872978
4.9	0.0004989803
4.916667	0.0005008876
4.933333	0.0004927814
4.95	0.0004739463
4.966667	0.0004458129
4.983333	0.0004107654
5	0.00037238
5.016667	0.0003349483
5.033333	0.0003030002
5.05	0.0002815425
5.066667	0.0002734363
5.083333	0.0002813041
5.1	0.0003039539
5.116667	0.0003380477
5.133333	0.0003790557
5.15	0.0004193485
5.166667	0.0004512966
5.183333	0.000469178
5.2	0.0004677474
5.216667	0.0004467666
5.233333	0.0004079044
5.25	0.0003573596
5.266667	0.0003032386
5.283333	0.0002543628
5.3	0.0002197921
5.316667	0.0002057254
5.333333	0.0002150238
5.35	0.0002472103
5.366667	0.0002987087
5.383333	0.0003623664
5.4	0.0004303157
5.416667	0.0004942119
5.433333	0.0005485713
5.45	0.000587672
5.466667	0.0006103218
5.483333	0.0006169975
5.5	0.0006096065
5.516667	0.0005912483
5.533333	0.000564307
5.55	0.0005311668
5.566667	0.0004932582
5.583333	0.0004512966
5.6	0.0004057586
5.616667	0.0003585517
5.633333	0.0003106296
5.65	0.0002658069
5.666667	0.0002278984
5.683333	0.0002009571
5.7	0.0001892745
5.716667	0.0001954734
5.733333	0.0002209842
5.75	0.0002655685
5.766667	0.00032565
5.783333	0.0003971756
5.8	0.0004744232
5.816667	0.000551194
5.833333	0.0006208122
5.85	0.0006787479
5.866667	0.0007204711
5.883333	0.0007445514
5.9	0.0007507503
5.916667	0.0007412136
5.933333	0.0007183254
5.95	0.0006859004
5.966667	0.0006477535
5.983333	0.0006067455
6	0.0005652606
6.016667	0.0005240142
6.033333	0.0004825294
6.05	0.0004393756
6.066667	0.0003933609
6.083333	0.0003425777
6.1	0.0002870262
6.116667	0.0002276599
6.133333	0.0001663864
6.15	0.0001070201
6.166667	5.313754e-005
6.183333	8.314848e-006
6.2	-2.458692e-005
6.216667	-4.437566e-005
6.233333	-5.12898e-005
6.25	-4.723668e-005
6.266667	-3.46005e-005
6.283333	-1.624227e-005
6.3	5.215406e-006
6.316667	2.762675e-005
6.333333	5.00381e-005
6.35	7.149577e-005
6.366667	9.128451e-005
6.383333	0.0001082122
6.4	0.0001215637
6.416667	0.0001284778
6.433333	0.0001277626
6.45	0.0001172721
6.466667	9.557605e-005
6.483333	6.219745e-005
6.5	1.856685e-005
6.516667	-3.269315e-005
6.533333	-8.776784e-005
6.55	-0.0001418889
6.566667	-0.000189811
6.583333	-0.0002260506
6.6	-0.0002465546
6.616667	-0.0002482235
6.633333	-0.0002296269
6.65	-0.0001907647
6.666667	-0.000132829
6.683333	-5.891919e-005
6.7	2.786517e-005
6.716667	0.0001237094
6.733333	0.0002245605
6.75	0.0003268421
6.766667	0.0004267395
6.783333	0.000520438
6.8	0.0006050766
6.816667	0.0006780326
6.833333	0.000736922
6.85	0.000779599
6.866667	0.0008046329
6.883333	0.0008108318
6.9	0.0007967651
6.916667	0.000761956
6.933333	0.0007064044
6.95	0.0006317794
6.966667	0.0005411804
6.983333	0.0004393756
7	0.0003332794
7.016667	0.0002312362
7.033333	0.0001413524
7.05	7.173419e-005
7.066667	2.786517e-005
7.083333	1.189113e-005
7.1	2.238154e-005
7.116667	5.504489e-005
7.133333	0.0001020133
7.15	0.0001547039
7.166667	0.0002047718
7.183333	0.0002450645
7.2	0.0002712905
7.216667	0.0002827346
7.233333	0.0002803504
7.25	0.0002679527
7.266667	0.0002505481
7.283333	0.0002319515
7.3	0.0002171695
7.316667	0.0002081096
7.333333	0.0002057254
7.35	0.0002104938
7.366667	0.0002209842
7.383333	0.0002360046
7.4	0.0002543628
7.416667	0.0002741516
7.433333	0.0002951324
7.45	0.0003151596
7.466667	0.0003337562
7.483333	0.0003497303
7.5	0.0003611743
7.516667	0.0003668964
7.533333	0.000364989
7.55	0.000354737
7.566667	0.0003354251
7.583333	0.0003087223
7.6	0.0002762973
7.616667	0.0002414882
7.633333	0.0002090633
7.65	0.0001830757
7.666667	0.0001678169
7.683333	0.0001675785
7.7	0.0001840293
7.716667	0.0002200305
7.733333	0.0002758205
7.75	0.0003525913
7.766667	0.0004508197
7.783333	0.0005709827
7.8	0.0007147491
7.816667	0.0008830726
7.833333	0.001077861
7.85	0.001299828
7.866667	0.001550883
7.883333	0.001831979
7.9	0.002144545
7.916667	0.002490968
7.933333	0.002872199
7.95	0.003290147
7.966667	0.003745288
7.983333	0.004235953
8	0.004758567
8.016667	0.00530526
8.033333	0.005865067
8.05	0.006424636
8.066667	0.006969422
8.083333	0.00748536
8.1	0.007960767
8.116667	0.008388966
8.133333	0.008767337
8.15	0.009098977
8.166667	0.009391516
8.183333	0.009654969
8.2	0.009902209
8.216667	0.01014444
8.233333	0.01039144
8.25	0.01065037
8.266667	0.01092431
8.283333	0.01121256
8.3	0.0115101
8.316667	0.0118086
8.333333	0.01209709
8.35	0.01236364
8.366667	0.01259658
8.383333	0.01278755
8.4	0.01293251
8.416667	0.01303217
8.433333	0.01309463
8.45	0.01313159
8.466667	0.01315853
8.483333	0.01319024
8.5	0.01324078
8.516667	0.01331779
8.533333	0.01342317
8.55	0.01355192
8.566667	0.01369211
8.583333	0.0138292
8.6	0.01394746
8.616667	0.01403233
8.633333	0.01407406
8.65	0.01406905
8.666667	0.01401994
8.683333	0.01393577
8.7	0.01382992
8.716667	0.01371881
8.733333	0.01361892
8.75	0.01354548
8.766667	0.01351091
8.783333	0.0135226
8.8	0.01358435
8.816667	0.01369426
8.833333	0.01384661
8.85	0.01403257
8.866667	0.01423928
8.883333	0.01445314
8.9	0.0146589
8.916667	0.014842
8.933333	0.01498958
8.95	0.01509091
8.966667	0.01513883
8.983333	0.01513144
9	0.01507184
9.016667	0.01496741
9.033333	0.01483056
9.05	0.01467606
9.066667	0.01451918
9.083333	0.01437494
9.1	0.0142543
9.116667	0.01416489
9.133333	0.01411006
9.15	0.01408789
9.166667	0.01409337
9.183333	0.01411936
9.2	0.0141575
9.216667	0.0141997
9.233333	0.01423976
9.25	0.01427338
9.266667	0.01429865
9.283333	0.01431462
9.3	0.01432344
9.316667	0.01432702
9.333333	0.0143275
9.35	0.0143263
9.366667	0.0143244
9.383333	0.01432201
9.4	0.01431748
9.416667	0.01430961
9.433333	0.0142965
9.45	0.01427791
9.466667	0.01425359
9.483333	0.01422545
9.5	0.01419517
9.516667	0.01416609
9.533333	0.01413986
9.55	0.01411816
9.566667	0.01410076
9.583333	0.01408598
9.6	0.01407096
9.616667	0.01405331
9.633333	0.01402923
9.65	0.01399776
9.666667	0.01395914
9.683333	0.01391622
9.7	0.01387498
9.716667	0.01384231
9.733333	0.01382658
9.75	0.0138354
9.766667	0.01387498
9.783333	0.01394722
9.8	0.01405093
9.816667	0.0141792
9.833333	0.01432225
9.85	0.01446745
9.866667	0.01460215
9.883333	0.01471636
9.9	0.01480338
9.916667	0.01486227
9.933333	0.01489851
9.95	0.0149214
9.966667	0.01494285
9.983333	0.01497361
10	0.01502153
10.01667	0.01508757
10.03333	0.01516625
10.05	0.01524517
10.06667	0.01530716
10.08333	0.01533315
10.1	0.0153062
10.11667	0.01521441
10.13333	0.01505396
10.15	0.01482984
10.16667	0.0145559
10.18333	0.01425311
10.2	0.01394603
10.21667	0.01366016
10.23333	0.01341793
10.25	0.01323482
10.26667	0.01312062
10.28333	0.01307651
10.3	0.0130963
10.31667	0.01317045
10.33333	0.0132868
10.35	0.01343343
10.36667	0.01360151
10.38333	0.01378462
10.4	0.01398036
10.41667	0.01418778
10.43333	0.01440665
10.45	0.01463458
10.46667	0.0148668
10.48333	0.01509425
10.5	0.01530525
10.51667	0.01548573
10.53333	0.01562092
10.55	0.01569912
10.56667	0.01571152
10.58333	0.01565525
10.6	0.01553246
10.61667	0.01535127
10.63333	0.0151231
10.65	0.01486227
10.66667	0.01458451
10.68333	0.01430413
10.7	0.01403376
10.71667	0.01378438
10.73333	0.01356217
10.75	0.01337215
10.76667	0.0132167
10.78333	0.01309535
10.8	0.01300761
10.81667	0.01295134
10.83333	0.01292512
10.85	0.01292655
10.86667	0.01295468
10.88333	0.01300785
10.9	0.01308534
10.91667	0.01318595
10.93333	0.0133085
10.95	0.01345083
10.96667	0.01361105
10.98333	0.01378486
11	0.01396868
11.01667	0.0141575
11.03333	0.01434562
11.05	0.01452801
11.06667	0.01469848
11.08333	0.01485178
11.1	0.01498196
11.11667	0.01508495
11.13333	0.01515672
11.15	0.01519534
11.16667	0.01520011
11.18333	0.01517197
11.2	0.01511356
11.21667	0.01502869
11.23333	0.01492235
11.25	0.01480123
11.26667	0.01467058
11.28333	0.01453778
11.3	0.01440927
11.31667	0.01429102
11.33333	0.01418921
11.35	0.01410887
11.36667	0.01405355
11.38333	0.01402637
11.4	0.01402757
11.41667	0.01405618
11.43333	0.01410982
11.45	0.01418397
11.46667	0.01427194
11.48333	0.01436731
11.5	0.01446196
11.51667	0.0145478
11.53333	0.01461861
11.55	0.01466891
11.56667	0.01469609
11.58333	0.01469991
11.6	0.01468298
11.61667	0.01465055
11.63333	0.01460931
11.65	0.01456639
11.66667	0.01452944
11.68333	0.01450416
11.7	0.01449463
11.71667	0.01450202
11.73333	0.01452538
11.75	0.0145621
11.76667	0.01460716
11.78333	0.01465532
11.8	0.0147011
11.81667	0.01473996
11.83333	0.01476881
11.85	0.0147855
11.86667	0.01478955
11.88333	0.01478311
11.9	0.01476786
11.91667	0.01474759
11.93333	0.01472518
11.95	0.01470396
11.96667	0.01468536
11.98333	0.01467082
12	0.01465961
12.01667	0.01465055
12.03333	0.01464006
12.05	0.01462528
12.06667	0.01460263
12.08333	0.01456925
12.1	0.01452395
12.11667	0.01446721
12.13333	0.01440117
12.15	0.01433012
12.16667	0.01425955
12.18333	0.01419565
12.2	0.01414415
12.21667	0.0141103
12.23333	0.01409623
12.25	0.01410314
12.26667	0.01412913
12.28333	0.01417038
12.3	0.01422259
12.31667	0.01427981
12.33333	0.01433656
12.35	0.01438805
12.36667	0.01443097
12.38333	0.01446387
12.4	0.01448628
12.41667	0.01449916
12.43333	0.01450416
12.45	0.01450416
12.46667	0.01450035
12.48333	0.01449439
12.5	0.014487
12.51667	0.01447794
12.53333	0.01446673
12.55	0.01445243
12.56667	0.0144355
12.58333	0.01441547
12.6	0.01439402
12.61667	0.0143728
12.63333	0.0143542
12.65	0.01434085
12.66667	0.01433465
12.68333	0.01433727
12.7	0.01434919
12.71667	0.01437065
12.73333	0.01439998
12.75	0.01443598
12.76667	0.01447579
12.78333	0.01451823
12.8	0.01456043
12.81667	0.01460096
12.83333	0.01463792
12.85	0.01466915
12.86667	0.01469323
12.88333	0.01470777
12.9	0.0147104
12.91667	0.01469895
12.93333	0.01467201
12.95	0.01462838
12.96667	0.01456758
12.98333	0.01449177
13	0.01440355
13.01667	0.01430723
13.03333	0.01420948
13.05	0.01411578
13.06667	0.01403329
13.08333	0.01396868
13.1	0.01392648
13.11667	0.01391074
13.13333	0.01392266
13.15	0.01396081
13.16667	0.01402184
13.18333	0.01409981
13.2	0.01418754
13.21667	0.01427695
13.23333	0.01436064
13.25	0.01443216
13.26667	0.014487
13.28333	0.014523
13.3	0.01454017
13.31667	0.01454112
13.33333	0.01452896
13.35	0.0145075
13.36667	0.01448104
13.38333	0.01445314
13.4	0.01442596
13.41667	0.01440021
13.43333	0.01437709
13.45	0.01435634
13.46667	0.01433846
13.48333	0.01432392
13.5	0.01431414
13.51667	0.01431057
13.53333	0.01431391
13.55	0.01432559
13.56667	0.01434633
13.58333	0.01437399
13.6	0.01440737
13.61667	0.01444265
13.63333	0.01447698
13.65	0.01450726
13.66667	0.01453039
13.68333	0.01454517
13.7	0.01455089
13.71667	0.01454899
13.73333	0.01454112
13.75	0.01453063
13.76667	0.01452133
13.78333	0.01451585
13.8	0.01451775
13.81667	0.01452801
13.83333	0.01454708
13.85	0.01457354
13.86667	0.01460406
13.88333	0.01463434
13.9	0.0146589
13.91667	0.01467225
13.93333	0.0146701
13.95	0.01464865
13.96667	0.01460716
13.98333	0.01454756
14	0.01447412
14.01667	0.01439378
14.03333	0.01431558
14.05	0.01424977
14.06667	0.0142059
14.08333	0.01419255
14.1	0.01421544
14.11667	0.01427695
14.13333	0.01437542
14.15	0.01450512
14.16667	0.01465675
14.18333	0.01481792
14.2	0.01497504
14.21667	0.0151138
14.23333	0.01522133
14.25	0.01528618
14.26667	0.01530096
14.28333	0.01526234
14.3	0.01517078
14.31667	0.01503226
14.33333	0.01485536
14.35	0.0146527
14.36667	0.01443836
14.38333	0.01422736
14.4	0.01403448
14.41667	0.01387283
14.43333	0.01375219
14.45	0.01367924
14.46667	0.01365635
14.48333	0.0136821
14.5	0.01375028
14.51667	0.01385114
14.53333	0.01397297
14.55	0.01410267
14.56667	0.01422593
14.58333	0.01433012
14.6	0.01440546
14.61667	0.01444528
14.63333	0.01444671
14.65	0.01441213
14.66667	0.01434752
14.68333	0.01426217
14.7	0.01416823
14.71667	0.0140774
14.73333	0.01400205
14.75	0.01395175
14.76667	0.01393268
14.78333	0.01394889
14.8	0.01399919
14.81667	0.01408049
14.83333	0.01418564
14.85	0.01430675
14.86667	0.01443502
14.88333	0.01456234
14.9	0.01468131
14.91667	0.01478741
14.93333	0.01487824
14.95	0.01495382
14.96667	0.01501629
14.98333	0.0150685
15	0.0151138
15.01667	0.01515457
15.03333	0.01519176
15.05	0.01522371
15.06667	0.01524684
15.08333	0.01525614
15.1	0.01524517
15.11667	0.01520845
15.13333	0.01514265
15.15	0.01504633
15.16667	0.01492211
15.18333	0.0147762
15.2	0.01461765
15.21667	0.0144572
15.23333	0.01430699
15.25	0.01417777
15.26667	0.01407859
15.28333	0.01401421
15.3	0.01398703
15.31667	0.0139949
15.33333	0.01403233
15.35	0.01409075
15.36667	0.01416132
15.38333	0.01423284
15.4	0.0142965
15.41667	0.01434442
15.43333	0.01437089
15.45	0.01437351
15.46667	0.01435277
15.48333	0.01431248
15.5	0.01425955
15.51667	0.01420352
15.53333	0.01415369
15.55	0.01412126
15.56667	0.01411554
15.58333	0.01414296
15.6	0.01420686
15.61667	0.01430604
15.63333	0.01443455
15.65	0.01458165
15.66667	0.014734
15.68333	0.01487538
15.7	0.01499078
15.71667	0.01506636
15.73333	0.01509282
15.75	0.01506707
15.76667	0.01499078
15.78333	0.014873
15.8	0.01472709
15.81667	0.01456997
15.83333	0.01441953
15.85	0.01429221
15.86667	0.01420137
15.88333	0.01415536
15.9	0.01415631
15.91667	0.01420018
15.93333	0.01427791
15.95	0.01437685
15.96667	0.01448199
15.98333	0.01457903
16	0.01465628
16.01667	0.01470515
16.03333	0.01472232
16.05	0.01470968
16.06667	0.01467296
16.08333	0.01462099
16.1	0.01456448
16.11667	0.01451275
16.13333	0.01447365
16.15	0.01445195
16.16667	0.01444933
16.18333	0.01446316
16.2	0.01449034
16.21667	0.01452395
16.23333	0.01455805
16.25	0.01458785
16.26667	0.01460955
16.28333	0.0146217
16.3	0.01462528
16.31667	0.01462314
16.33333	0.01461932
16.35	0.01461956
16.36667	0.01462957
16.38333	0.01465437
16.4	0.01469752
16.41667	0.01476094
16.43333	0.01484463
16.45	0.01494595
16.46667	0.01506063
16.48333	0.01518151
16.5	0.01530096
16.51667	0.01540992
16.53333	0.01550052
16.55	0.01556513
16.56667	0.01559827
16.58333	0.01559731
16.6	0.01556179
16.61667	0.01549503
16.63333	0.01540181
16.65	0.01528928
16.66667	0.01516506
16.68333	0.01503751
16.7	0.01491329
16.71667	0.01479813
16.73333	0.01469538
16.75	0.01460645
16.76667	0.01453206
16.78333	0.01447031
16.8	0.01441976
16.81667	0.01437876
16.83333	0.01434609
16.85	0.01432082
16.86667	0.01430318
16.88333	0.01429316
16.9	0.0142915
16.91667	0.01429817
16.93333	0.01431367
16.95	0.01433727
16.96667	0.0143685
16.98333	0.01440617
17	0.01444957
17.01667	0.01449797
17.03333	0.01455066
17.05	0.01460716
17.06667	0.01466677
17.08333	0.0147278
17.1	0.01478931
17.11667	0.01484892
17.13333	0.01490399
17.15	0.01495215
17.16667	0.01499078
17.18333	0.01501891
17.2	0.0150356
17.21667	0.01504251
17.23333	0.01504156
17.25	0.01503679
17.26667	0.0150325
17.28333	0.01503322
17.3	0.01504323
17.31667	0.01506469
17.33333	0.01509902
17.35	0.01514551
17.36667	0.01520082
17.38333	0.01526114
17.4	0.01532027
17.41667	0.01537296
17.43333	0.01541325
17.45	0.01543686
17.46667	0.01544043
17.48333	0.01542208
17.5	0.01538226
17.51667	0.01532337
17.53333	0.0152497
17.55	0.01516625
17.56667	0.01507995
17.58333	0.01499769
17.6	0.0149264
17.61667	0.01487157
17.63333	0.01483771
17.65	0.01482627
17.66667	0.0148358
17.68333	0.01486441
17.7	0.01490685
17.71667	0.01495716
17.73333	0.01501033
17.75	0.01506063
17.76667	0.01510522
17.78333	0.01514217
17.8	0.01517031
17.81667	0.01519033
17.83333	0.01520321
17.85	0.0152106
17.86667	0.01521346
17.88333	0.01521322
17.9	0.01521084
17.91667	0.01520702
17.93333	0.01520249
17.95	0.01519725
17.96667	0.01519176
17.98333	0.01518604
18	0.01517984
18.01667	0.01517293
18.03333	0.01516506
18.05	0.01515648
18.06667	0.01514766
18.08333	0.01513955
18.1	0.01513407
18.11667	0.01513287
18.13333	0.0151386
18.15	0.01515314
18.16667	0.0151777
18.18333	0.01521346
18.2	0.01525995
18.21667	0.01531622
18.23333	0.01538059
18.25	0.01544997
18.26667	0.01552245
18.28333	0.01559421
18.3	0.01566336
18.31667	0.01572749
18.33333	0.01578423
18.35	0.01583287
18.36667	0.01587221
18.38333	0.01590177
18.4	0.01592228
18.41667	0.01593301
18.43333	0.01593491
18.45	0.01592705
18.46667	0.01591012
18.48333	0.01588318
18.5	0.01584718
18.51667	0.01580188
18.53333	0.01574919
18.55	0.0156922
18.56667	0.01563451
18.58333	0.01558039
18.6	0.01553509
18.61667	0.01550195
18.63333	0.01548406
18.65	0.01548263
18.66667	0.0154967
18.68333	0.01552317
18.7	0.01555917
18.71667	0.01560017
18.73333	0.0156419
18.75	0.01568076
18.76667	0.01571414
18.78333	0.01574084
18.8	0.01576063
18.81667	0.01577422
18.83333	0.01578328
18.85	0.01578876
18.86667	0.01579234
18.88333	0.01579472
18.9	0.01579711
18.91667	0.01579854
18.93333	0.01579925
18.95	0.01579806
18.96667	0.01579425
18.98333	0.01578733
19	0.01577684
19.01667	0.01576397
19.03333	0.01574966
19.05	0.01573607
19.06667	0.01572534
19.08333	0.01572081
19.1	0.01572415
19.11667	0.0157375
19.13333	0.01576063
19.15	0.01579329
19.16667	0.01583382
19.18333	0.0158796
19.2	0.01592776
19.21667	0.01597592
19.23333	0.01602194
19.25	0.01606438
19.26667	0.01610324
19.28333	0.016139
19.3	0.01617166
19.31667	0.01620242
19.33333	0.01623175
19.35	0.01625893
19.36667	0.01628444
19.38333	0.01630804
19.4	0.01632902
19.41667	0.01634738
19.43333	0.01636311
19.45	0.01637575
19.46667	0.01638457
19.48333	0.01638862
19.5	0.01638648
19.51667	0.01637575
19.53333	0.01635501
19.55	0.01632234
19.56667	0.01627895
19.58333	0.01622531
19.6	0.01616594
19.61667	0.0161061
19.63333	0.01605222
19.65	0.01601097
19.66667	0.01598808
19.68333	0.01598689
19.7	0.01600859
19.71667	0.01605007
19.73333	0.01610658
19.75	0.01617095
19.76667	0.01623651
19.78333	0.01629636
19.8	0.01634642
19.81667	0.01638529
19.83333	0.01641366
19.85	0.01643416
19.86667	0.01645014
19.88333	0.01646349
19.9	0.01647565
19.91667	0.01648614
19.93333	0.01649329
19.95	0.01649615
19.96667	0.01649424
19.98333	0.01648781
20	0.0164797
20.01667	0.01647255
20.03333	0.01646969
20.05	0.01647493
20.06667	0.01648876
20.08333	0.01651189
20.1	0.01654288
20.11667	0.01657841
20.13333	0.01661631
20.15	0.01665351
20.16667	0.01668808
20.18333	0.01671955
20.2	0.01674935
20.21667	0.0167782
20.23333	0.01680824
20.25	0.01683995
20.26667	0.01687452
20.28333	0.01691028
20.3	0.01694557
20.31667	0.01697823
20.33333	0.01700565
20.35	0.01702616
20.36667	0.01703951
20.38333	0.01704642
20.4	0.01704976
20.41667	0.01705286
20.43333	0.0170612
20.45	0.01708004
20.46667	0.01711318
20.48333	0.0171642
20.5	0.01723215
20.51667	0.01731297
20.53333	0.01739904
20.55	0.01748034
20.56667	0.01754734
20.58333	0.01759288
20.6	0.01761457
20.61667	0.01761553
20.63333	0.01760289
20.65	0.01758668
20.66667	0.01757738
20.68333	0.01758286
20.7	0.01760718
20.71667	0.0176501
20.73333	0.01770946
20.75	0.01778147
20.76667	0.01786587
20.78333	0.01796696
20.8	0.01809451
20.81667	0.01826474
20.83333	0.01849315
20.85	0.01879236
20.86667	0.01916382
20.88333	0.01959273
20.9	0.0200431
20.91667	0.02046272
20.93333	0.02079198
20.95	0.02097675
20.96667	0.02098295
20.98333	0.02080128
21	0.02045104
21.01667	0.01997706
21.03333	0.01943991
21.05	0.01890227
21.06667	0.01841733
21.08333	0.01801822
21.1	0.01771924
21.11667	0.01751873
21.13333	0.01740238
21.15	0.01735041
21.16667	0.01734063
21.18333	0.01735279
21.2	0.0173721
21.21667	0.01738617
21.23333	0.01738855
21.25	0.01737663
21.26667	0.01735064
21.28333	0.01731393
21.3	0.01727197
21.31667	0.01723
21.33333	0.01719376
21.35	0.01716754
21.36667	0.01715419
21.38333	0.01715538
21.4	0.01717135
21.41667	0.01720211
21.43333	0.0172455
21.45	0.01730058
21.46667	0.01736376
21.48333	0.01743361
21.5	0.01750633
21.51667	0.01757905
21.53333	0.01764819
21.55	0.01771137
21.56667	0.01776573
21.58333	0.01781055
21.6	0.01784536
21.61667	0.01787278
21.63333	0.01789638
21.65	0.0179207
21.66667	0.01795027
21.68333	0.01798937
21.7	0.01803896
21.71667	0.01809832
21.73333	0.01816294
21.75	0.01822612
21.76667	0.01828167
21.78333	0.01832578
21.8	0.01835915
21.81667	0.01838681
21.83333	0.01841828
21.85	0.01846358
21.86667	0.01853225
21.88333	0.01862809
21.9	0.01874706
21.91667	0.01887628
21.93333	0.01899788
21.95	0.01909229
21.96667	0.01914403
21.98333	0.01914665
22	0.0191035
22.01667	0.01902696
22.03333	0.01893827
22.05	0.01885936
22.06667	0.01881
22.08333	0.01880214
22.1	0.01883766
22.11667	0.01891014
22.13333	0.01900718
22.15	0.01911661
22.16667	0.01922914
22.18333	0.01934335
22.2	0.01946852
22.21667	0.01962373
22.23333	0.0198364
22.25	0.0201399
22.26667	0.02056357
22.28333	0.02112648
22.3	0.02182814
22.31667	0.02264306
22.33333	0.02351639
22.35	0.02436778
22.36667	0.02510116
22.38333	0.02562353
22.4	0.02586433
22.41667	0.02579138
22.43333	0.02541825
22.45	0.02480218
22.46667	0.02403256
22.48333	0.02321169
22.5	0.02243635
22.51667	0.02177784
22.53333	0.02127621
22.55	0.02094337
22.56667	0.02077124
22.58333	0.02074286
22.6	0.0208399
22.61667	0.02104542
22.63333	0.02134296
22.65	0.02171132
22.66667	0.02211902
22.68333	0.02252838
22.7	0.0228996
22.71667	0.02320191
22.73333	0.02341887
22.75	0.02355239
22.76667	0.02361795
22.78333	0.02363703
22.8	0.02362844
22.81667	0.02360007
22.83333	0.02354881
22.85	0.02346417
22.86667	0.02333543
22.88333	0.02316114
22.9	0.02295086
22.91667	0.02272436
22.93333	0.02250692
22.95	0.02231976
22.96667	0.02217504
22.98333	0.02207395
23	0.02200958
23.01667	0.02196857
23.03333	0.0219371
23.05	0.02190396
23.06667	0.02186105
23.08333	0.02180478
23.1	0.02173325
23.11667	0.02164599
23.13333	0.0215449
23.15	0.02143285
23.16667	0.02131626
23.18333	0.02120396
23.2	0.02110502
23.21667	0.02103016
23.23333	0.02098677
23.25	0.02097628
23.26667	0.02099583
23.28333	0.02103564
23.3	0.02108261
23.31667	0.02112314
23.33333	0.02114579
23.35	0.02114555
23.36667	0.0211229
23.38333	0.02108428
23.4	0.02103755
23.41667	0.0209913
23.43333	0.02094933
23.45	0.0209119
23.46667	0.02087542
23.48333	0.02083442
23.5	0.02078316
23.51667	0.02071783
23.53333	0.02063939
23.55	0.02055094
23.56667	0.02045843
23.58333	0.02036855
23.6	0.02028725
23.61667	0.02021882
23.63333	0.02016613
23.65	0.02013037
23.66667	0.02011058
23.68333	0.02010414
23.7	0.02010795
23.71667	0.02011964
23.73333	0.02013609
23.75	0.02015659
23.76667	0.02018163
23.78333	0.02021357
23.8	0.02025554
23.81667	0.0203118
23.83333	0.02038571
23.85	0.02047846
23.86667	0.02059075
23.88333	0.0207195
23.9	0.02085993
23.91667	0.02100512
23.93333	0.02114579
23.95	0.02127358
23.96667	0.02138135
23.98333	0.0214636
24	0.02151963
24.01667	0.02155015
24.03333	0.0215604
24.05	0.02155897
24.06667	0.02155635
24.08333	0.02156517
24.1	0.02159974
24.11667	0.02167365
24.13333	0.02179787
24.15	0.02197763
24.16667	0.0222089
24.18333	0.02247664
24.2	0.02275702
24.21667	0.02302119
24.23333	0.02324006
24.25	0.02339122
24.26667	0.02346489
24.28333	0.02346537
24.3	0.02341005
24.31667	0.02332541
24.33333	0.02323815
24.35	0.02317092
24.36667	0.02313969
24.38333	0.02315018
24.4	0.02319905
24.41667	0.02327535
24.43333	0.02336308
24.45	0.02344629
24.46667	0.0235109
24.48333	0.02354762
24.5	0.0235543
24.51667	0.02353498
24.53333	0.02350256
24.55	0.02347872
24.56667	0.02349541
24.58333	0.0235953
24.6	0.02382943
24.61667	0.02425191
24.63333	0.0249128
24.65	0.02584478
24.66667	0.02705023
24.68333	0.02848503
24.7	0.03005835
24.71667	0.03164336
24.73333	0.03310511
24.75	0.03433058
24.76667	0.03525445
24.78333	0.03587314
24.8	0.03623864
24.81667	0.03643987
24.83333	0.03656861
24.85	0.03669092
24.86667	0.03682634
24.88333	0.03695104
24.9	0.0370166
24.91667	0.03697345
24.93333	0.03679559
24.95	0.03649303
24.96667	0.03610918
24.98333	0.03570816
25	0.03535435
25.01667	0.0350959
25.03333	0.03495619
25.05	0.03493664
25.06667	0.03502128
25.08333	0.03518626
25.1	0.03540513
25.11667	0.03565285
25.13333	0.03590676
25.15	0.03614756
25.16667	0.03636286
25.18333	0.03655717
25.2	0.03675768
25.21667	0.03702232
25.23333	0.03743884
25.25	0.03811356
25.26667	0.03914806
25.28333	0.04061076
25.3	0.04250357
25.31667	0.04474351
25.33333	0.04716393
25.35	0.04954097
25.36667	0.05163786
25.38333	0.05325434
25.4	0.05427215
25.41667	0.05468127
25.43333	0.05458018
25.45	0.05414435
25.46667	0.05357882
25.48333	0.05306122
25.5	0.05270192
25.51667	0.05252907
25.53333	0.05250046
25.55	0.05254623
25.56667	0.05269954
25.58333	0.05347297
25.6	0.05650756
25.61667	0.06480119
25.63333	0.08246896
25.65	0.1145577
25.66667	0.166404
25.68333	0.2417988
25.7	0.3407888
25.71667	0.4583103
25.73333	0.5841663
25.75	0.7044868
25.76667	0.8041866
25.78333	0.8698816
25.8	0.8926573
25.81667	0.8699892
25.83333	0.8063786
25.85	0.712229
25.86667	0.6009352
25.88333	0.4857175
25.9	0.3775594
25.91667	0.2840497
25.93333	0.2088504
25.95	0.1521613
25.96667	0.1118514
25.98333	0.08463213
26	0.06703636
26.01667	0.05597684
26.03333	0.04902503
26.05	0.04447505
26.06667	0.04123017
26.08333	0.03866455
26.1	0.03646967
26.11667	0.03451821
26.13333	0.03277394
26.15	0.03123257
26.16667	0.02989337
26.18333	0.02874491
26.2	0.02776691
26.21667	0.02693221
26.23333	0.02621195
26.25	0.02558109
26.26667	0.02501914
26.28333	0.02451298
26.3	0.02405402
26.31667	0.02363798
26.33333	0.02326152
26.35	0.02292129
26.36667	0.02261373
26.38333	0.02233335
26.4	0.02207586
26.41667	0.0218384
26.43333	0.02162525
26.45	0.02145121
26.46667	0.02134916
26.48333	0.02137372
26.5	0.02159783
26.51667	0.02210471
26.53333	0.02296969
26.55	0.02423427
26.56667	0.02587625
26.58333	0.02778718
26.6	0.0297744
26.61667	0.031589
26.63333	0.03297469
26.65	0.03372285
26.66667	0.03371808
26.68333	0.0329642
26.7	0.03158376
26.71667	0.02978775
26.73333	0.0278258
26.75	0.02593037
26.76667	0.02427575
26.78333	0.02296636
26.8	0.02204487
26.81667	0.02151391
26.83333	0.02135941
26.85	0.02156445
26.86667	0.02211472
26.88333	0.02298591
26.9	0.02412626
26.91667	0.02543899
26.93333	0.02678129
26.95	0.02797982
26.96667	0.02886316
26.98333	0.02929518
27	0.02920195
27.01667	0.02858898
27.03333	0.02753922
27.05	0.0261924
27.06667	0.02471516
27.08333	0.02326295
27.1	0.02195641
27.11667	0.02086708
27.13333	0.02002069
27.15	0.01940557
27.16667	0.01898715
27.18333	0.01872012
27.2	0.01855895
27.21667	0.01846525
27.23333	0.01841018
27.25	0.01837346
27.26667	0.0183427
27.28333	0.01831076
27.3	0.01827595
27.31667	0.01823875
27.33333	0.01820156
27.35	0.01816556
27.36667	0.01813194
27.38333	0.01810119
27.4	0.01807281
27.41667	0.01804635
27.43333	0.01802251
27.45	0.01800177
27.46667	0.01798627
27.48333	0.01797912
27.5	0.01798269
27.51667	0.01799938
27.53333	0.01802847
27.55	0.01806876
27.56667	0.01811501
27.58333	0.01816174
27.6	0.01820204
27.61667	0.01822945
27.63333	0.01823995
27.65	0.01823279
27.66667	0.01820967
27.68333	0.01817581
27.7	0.01813862
27.71667	0.018105
27.73333	0.01808092
27.75	0.01806995
27.76667	0.01807186
27.78333	0.0180833
27.8	0.01809809
27.81667	0.01810977
27.83333	0.01811215
27.85	0.01810119
27.86667	0.01807615
27.88333	0.01803777
27.9	0.01798937
27.91667	0.01793596
27.93333	0.0178816
27.95	0.01783034
27.96667	0.01778409
27.98333	0.01774475
28	0.01771256
28.01667	0.01768729
28.03333	0.01766869
28.05	0.01765534
28.06667	0.01764604
28.08333	0.01763937
28.1	0.01763341
28.11667	0.01762697
28.13333	0.01761886
28.15	0.01760885
28.16667	0.01759717
28.18333	0.01758477
28.2	0.01757213
28.21667	0.01756021
28.23333	0.01754948
28.25	0.01753995
28.26667	0.01753184
28.28333	0.01752517
28.3	0.01751992
28.31667	0.01751658
28.33333	0.01751611
28.35	0.01751897
28.36667	0.01752588
28.38333	0.01753756
28.4	0.01755378
28.41667	0.01757452
28.43333	0.01759955
28.45	0.01762697
28.46667	0.01765606
28.48333	0.01768443
28.5	0.01771066
28.51667	0.01773235
28.53333	0.01774833
28.55	0.01775691
28.56667	0.01775715
28.58333	0.01774856
28.6	0.01773116
28.61667	0.01770517
28.63333	0.01767132
28.65	0.0176315
28.66667	0.01758835
28.68333	0.01754448
28.7	0.01750299
28.71667	0.01746723
28.73333	0.01743886
28.75	0.01741955
28.76667	0.01740858
28.78333	0.01740524
28.8	0.0174081
28.81667	0.01741502
28.83333	0.01742455
28.85	0.01743552
28.86667	0.01744649
28.88333	0.01745769
28.9	0.0174689
28.91667	0.01747939
28.93333	0.0174894
28.95	0.01749799
28.96667	0.01750419
28.98333	0.01750824
29	0.01750919
29.01667	0.01750752
29.03333	0.01750371
29.05	0.01749894
29.06667	0.01749489
29.08333	0.01749322
29.1	0.01749679
29.11667	0.017508
29.13333	0.01753089
29.15	0.01756999
29.16667	0.01763198
29.18333	0.01772496
29.2	0.01785895
29.21667	0.01804516
29.23333	0.0182943
29.25	0.01861522
29.26667	0.01901338
29.28333	0.01948854
29.3	0.02003166
29.31667	0.02062699
29.33333	0.02125165
29.35	0.02187559
29.36667	0.02246734
29.38333	0.02299616
29.4	0.02343485
29.41667	0.02376434
29.43333	0.02397439
29.45	0.02406499
29.46667	0.02404305
29.48333	0.02392337
29.5	0.02372476
29.51667	0.02346632
29.53333	0.02316734
29.55	0.02284476
29.56667	0.02251408
29.58333	0.02218625
29.6	0.02187058
29.61667	0.02157471
29.63333	0.02130315
29.65	0.02105924
29.66667	0.02084467
29.68333	0.02065918
29.7	0.02050135
29.71667	0.02036855
29.73333	0.02025697
29.75	0.02016303
29.76667	0.02008316
29.78333	0.02001426
29.8	0.0199537
29.81667	0.0198991
29.83333	0.01984951
29.85	0.01980302
29.86667	0.01975867
29.88333	0.01971433
29.9	0.01966855
29.91667	0.01961991
29.93333	0.01956722
29.95	0.01951072
29.96667	0.01945111
29.98333	0.01938936
30	0.0193288
30.01667	0.01927134
30.03333	0.01922056
30.05	0.0191786
30.06667	0.01914832
30.08333	0.01913092
30.1	0.01912686
30.11667	0.01913473
30.13333	0.01915118
30.15	0.01917121
30.16667	0.01918861
30.18333	0.01919696
30.2	0.01919028
30.21667	0.01916477
30.23333	0.01911923
30.25	0.01905486
30.26667	0.01897523
30.28333	0.01888582
30.3	0.01879236
30.31667	0.01869962
30.33333	0.01861307
30.35	0.01853511
30.36667	0.01846716
30.38333	0.01841018
30.4	0.01836416
30.41667	0.0183284
30.43333	0.01830289
30.45	0.01828739
30.46667	0.01828238
30.48333	0.01828834
30.5	0.01830599
30.51667	0.01833555
30.53333	0.01837561
30.55	0.01842448
30.56667	0.01847813
30.58333	0.01853153
30.6	0.01857874
30.61667	0.01861474
30.63333	0.018635
30.65	0.01863715
30.66667	0.01862118
30.68333	0.01858947
30.7	0.01854584
30.71667	0.01849577
30.73333	0.01844522
30.75	0.01840112
30.76667	0.01836988
30.78333	0.01835796
30.8	0.01837131
30.81667	0.01841399
30.83333	0.01848742
30.85	0.01858875
30.86667	0.01871058
30.88333	0.01884052
30.9	0.01896355
30.91667	0.0190644
30.93333	0.01912996
30.95	0.01915166
30.96667	0.01912877
30.98333	0.01906702
31	0.01897737
31.01667	0.01887295
31.03333	0.0187659
31.05	0.01866576
31.06667	0.01857635
31.08333	0.01849696
31.1	0.01842377
31.11667	0.01835105
31.13333	0.01827404
31.15	0.01819035
31.16667	0.01809976
31.18333	0.01800439
31.2	0.0179083
31.21667	0.01781556
31.23333	0.01772997
31.25	0.01765344
31.26667	0.01758787
31.28333	0.01753303
31.3	0.01748821
31.31667	0.01745245
31.33333	0.01742336
31.35	0.01739976
31.36667	0.01737925
31.38333	0.01736018
31.4	0.01734158
31.41667	0.0173218
31.43333	0.01730058
31.45	0.01727697
31.46667	0.01725218
31.48333	0.01722738
31.5	0.01720449
31.51667	0.0171859
31.53333	0.01717564
31.55	0.01717922
31.56667	0.01720211
31.58333	0.01725194
31.6	0.01733539
31.61667	0.01745841
31.63333	0.01762411
31.65	0.01783034
31.66667	0.018069
31.68333	0.01832721
31.7	0.01858637
31.71667	0.01882574
31.73333	0.0190253
31.75	0.0191693
31.76667	0.01924798
31.78333	0.01926038
31.8	0.01921245
31.81667	0.01911733
31.83333	0.01899311
31.85	0.01886055
31.86667	0.01874372
31.88333	0.01866719
31.9	0.0186567
31.91667	0.01873848
31.93333	0.01893637
31.95	0.01926896
31.96667	0.01974437
31.98333	0.02035472
32	0.02107355
32.01667	0.02185604
32.03333	0.02264068
32.05	0.02335832
32.06667	0.02394196
32.08333	0.02433822
32.1	0.02451345
32.11667	0.02446076
32.13333	0.02419636
32.15	0.02375695
32.16667	0.02318999
32.18333	0.02254435
32.2	0.02186391
32.21667	0.02118155
32.23333	0.02051851
32.25	0.01988384
32.26667	0.01927826
32.28333	0.01869652
32.3	0.01813075
32.31667	0.01757237
32.33333	0.01701471
32.35	0.01645252
32.36667	0.01588365
32.38333	0.01530835
32.4	0.01472923
32.41667	0.01415107
32.43333	0.01357862
32.45	0.01301834
32.46667	0.01247594
32.48333	0.01195619
32.5	0.01146361
32.51667	0.01100084
32.53333	0.01056954
32.55	0.01016971
32.56667	0.009800166
32.58333	0.009458512
32.6	0.009141654
32.61667	0.008846015
32.63333	0.008566827
32.65	0.008300751
32.66667	0.008043975
32.68333	0.007794112
32.7	0.007550687
32.71667	0.007314175
32.73333	0.00708577
32.75	0.006867856
32.76667	0.006661147
32.78333	0.006466359
32.8	0.006282061
32.81667	0.006104439
32.83333	0.005930156
32.85	0.005755156
32.86667	0.005577058
32.88333	0.005395144
32.9	0.005210847
32.91667	0.005027026
32.93333	0.004846305
32.95	0.004670352
32.96667	0.004497975
32.98333	0.004325598
33	0.004148692
33.01667	0.003960818
33.03333	0.003757924
33.05	0.00353834
33.06667	0.003303021
33.08333	0.003058165
33.1	0.002810925
33.11667	0.002572745
33.13333	0.002354592
33.15	0.002170056
33.16667	0.002033919
33.18333	0.001960963
33.2	0.001965731
33.21667	0.002058715
33.23333	0.002244443
33.25	0.002519578
33.26667	0.002868861
33.28333	0.003268212
33.3	0.003689975
33.31667	0.004110307
33.33333	0.004518718
33.35	0.004919261
33.36667	0.005328625
33.38333	0.00577113
33.4	0.006272763
33.41667	0.006850928
33.43333	0.007500857
33.45	0.008194178
33.46667	0.008886546
33.48333	0.009530038
33.5	0.01008531
33.51667	0.01052901
33.53333	0.01086017
33.55	0.01110122
33.56667	0.01129553
33.58333	0.01150247
33.6	0.01178977
33.61667	0.01222703
33.63333	0.0128791
33.65	0.0138025
33.66667	0.01503345
33.68333	0.01657197
33.7	0.01836988
33.71667	0.02032682
33.73333	0.02230141
33.75	0.02413055
33.76667	0.02566406
33.78333	0.0267894
33.8	0.02745077
33.81667	0.02764866
33.83333	0.0274336
33.85	0.02689001
33.86667	0.02611634
33.88333	0.02520749
33.9	0.02425072
33.91667	0.023334
33.93333	0.02255699
33.95	0.02203128
33.96667	0.02186915
33.98333	0.02216575
34	0.02297351
34.01667	0.02427432
34.03333	0.02595136
34.05	0.02779552
34.06667	0.02954242
34.08333	0.0309293
34.1	0.03174707
34.11667	0.0318782
34.13333	0.03131601
34.15	0.03016183
34.16667	0.02860066
34.18333	0.02685353
34.2	0.02512047
34.21667	0.02354261
34.23333	0.02219555
34.25	0.02110311
34.26667	0.02025029
34.28333	0.0195975
34.3	0.01909658
34.31667	0.01870295
34.33333	0.01838037
34.35	0.01810071
34.36667	0.01784369
34.38333	0.01759622
34.4	0.01735231
34.41667	0.01711318
34.43333	0.01688334
34.45	0.0166702
34.46667	0.0164797
34.48333	0.016314
34.5	0.01617214
34.51667	0.01604936
34.53333	0.01594016
34.55	0.01583788
34.56667	0.01573846
34.58333	0.01563975
34.6	0.01554224
34.61667	0.01544783
34.63333	0.01535937
34.65	0.01527831
34.66667	0.0152044
34.68333	0.01513502
34.7	0.01506636
34.71667	0.01499245
34.73333	0.01490924
34.75	0.01481363
34.76667	0.01470563
34.78333	0.01458856
34.8	0.01446888
34.81667	0.01435444
34.83333	0.01425335
34.85	0.01417133
34.86667	0.01411173
34.88333	0.01407358
34.9	0.01405188
34.91667	0.01403973
34.93333	0.014029
34.95	0.01401398
34.96667	0.01399156
34.98333	0.01396295
35	0.01393339
35.01667	0.01390979
35.03333	0.01389953
35.05	0.01390573
35.06667	0.01392767
35.08333	0.01395819
35.1	0.01398417
35.11667	0.01399156
35.13333	0.01396605
35.15	0.01389787
35.16667	0.0137839
35.18333	0.01362798
35.2	0.01343939
35.21667	0.01323077
35.23333	0.01301429
35.25	0.01279995
35.26667	0.012593
35.28333	0.01239583
35.3	0.01220843
35.31667	0.01203057
35.33333	0.01186201
35.35	0.01170442
35.36667	0.0115597
35.38333	0.01142976
35.4	0.01131627
35.41667	0.01121947
35.43333	0.01113865
35.45	0.01107261
35.46667	0.01102015
35.48333	0.01097938
35.5	0.01094887
35.51667	0.01092693
35.53333	0.01091072
35.55	0.01089808
35.56667	0.01088712
35.58333	0.0108752
35.6	0.01086137
35.61667	0.01084444
35.63333	0.01082417
35.65	0.01079962
35.66667	0.01076958
35.68333	0.01073214
35.7	0.01068589
35.71667	0.01062915
35.73333	0.01056215
35.75	0.01048538
35.76667	0.0104017
35.78333	0.0103142
35.8	0.01022646
35.81667	0.01014134
35.83333	0.01005957
35.85	0.00998041
35.86667	0.009901494
35.88333	0.009819955
35.9	0.009732932
35.91667	0.009639233
35.93333	0.009540766
35.95	0.009440631
35.96667	0.009344548
35.98333	0.009259194
36	0.009191245
36.01667	0.009144992
36.03333	0.009123057
36.05	0.009124964
36.06667	0.009148091
36.08333	0.009186476
36.1	0.009233922
36.11667	0.009281844
36.13333	0.00932309
36.15	0.009350032
36.16667	0.009356707
36.18333	0.009338588
36.2	0.009294242
36.21667	0.009223908
36.23333	0.009129971
36.25	0.009016961
36.26667	0.008890361
36.28333	0.008756369
36.3	0.008619994
36.31667	0.008486241
36.33333	0.008358449
36.35	0.008239001
36.36667	0.00812909
36.38333	0.008028954
36.4	0.00793907
36.41667	0.007858723
36.43333	0.007786959
36.45	0.007722825
36.46667	0.007664651
36.48333	0.007610768
36.5	0.007559747
36.51667	0.007509917
36.53333	0.007460326
36.55	0.007410496
36.56667	0.007359952
36.58333	0.007309884
36.6	0.00726077
36.61667	0.007213801
36.63333	0.007170171
36.65	0.007130831
36.66667	0.007096738
36.68333	0.007068127
36.7	0.007045954
36.71667	0.00702998
36.73333	0.007019967
36.75	0.007016152
36.76667	0.007016629
36.78333	0.007020921
36.8	0.007027119
36.81667	0.00703308
36.83333	0.007037371
36.85	0.00703761
36.86667	0.007032841
36.88333	0.007022351
36.9	0.007005662
36.91667	0.006984204
36.93333	0.00695917
36.95	0.006932706
36.96667	0.00690648
36.98333	0.006882638
37	0.006862134
37.01667	0.006845444
37.03333	0.00683257
37.05	0.006823033
37.06667	0.006816357
37.08333	0.006811589
37.1	0.00680849
37.11667	0.006806582
37.13333	0.006806105
37.15	0.006806344
37.16667	0.006807536
37.18333	0.006807774
37.2	0.006807059
37.21667	0.006803721
37.23333	0.00679633
37.25	0.006784171
37.26667	0.006766289
37.28333	0.006743163
37.3	0.006715745
37.31667	0.006686181
37.33333	0.006655902
37.35	0.006628007
37.36667	0.006605357
37.38333	0.006589383
37.4	0.006582707
37.41667	0.006585568
37.43333	0.006597966
37.45	0.006620139
37.46667	0.006649703
37.48333	0.006685227
37.5	0.006724566
37.51667	0.006765336
37.53333	0.006805152
37.55	0.006842822
37.56667	0.006875962
37.58333	0.006904334
37.6	0.006926745
37.61667	0.006943196
37.63333	0.006954879
37.65	0.006961793
37.66667	0.006964892
37.68333	0.006964177
37.7	0.006959885
37.71667	0.006951541
37.73333	0.006938189
37.75	0.006919593
37.76667	0.006895036
37.78333	0.006864995
37.8	0.006830662
37.81667	0.006793946
37.83333	0.006756753
37.85	0.006722182
37.86667	0.006693333
37.88333	0.006672353
37.9	0.006660908
37.91667	0.006659955
37.93333	0.006670207
37.95	0.006690234
37.96667	0.006718844
37.98333	0.00675413
38	0.006793946
38.01667	0.0068371
38.03333	0.006881446
38.05	0.006926745
38.06667	0.006972998
38.08333	0.007020444
38.1	0.007069558
38.11667	0.007121056
38.13333	0.007174462
38.15	0.007228106
38.16667	0.007279366
38.18333	0.007324427
38.2	0.007359713
38.21667	0.007381171
38.23333	0.007386655
38.25	0.007374972
38.26667	0.007346839
38.28333	0.007305354
38.3	0.007254571
38.31667	0.007199258
38.33333	0.007143229
38.35	0.007090062
38.36667	0.00704214
38.38333	0.006999463
38.4	0.006961554
38.41667	0.006926984
38.43333	0.00689432
38.45	0.006861657
38.46667	0.006828278
38.48333	0.006794423
38.5	0.006761044
38.51667	0.006729573
38.53333	0.006700963
38.55	0.006677359
38.56667	0.006659955
38.58333	0.006649703
38.6	0.006646365
38.61667	0.006649464
38.63333	0.006658763
38.65	0.006673545
38.66667	0.00669238
38.68333	0.006714553
38.7	0.006739825
38.71667	0.006767482
38.73333	0.006797284
38.75	0.006829232
38.76667	0.006863564
38.78333	0.006899565
38.8	0.006937474
38.81667	0.006975621
38.83333	0.007012576
38.85	0.007046908
38.86667	0.007075518
38.88333	0.007096022
38.9	0.007106751
38.91667	0.007106036
38.93333	0.007093877
38.95	0.00707075
38.96667	0.007038087
38.98333	0.006999224
39	0.006956547
39.01667	0.006913394
39.03333	0.006872386
39.05	0.006835431
39.06667	0.006804436
39.08333	0.006780118
39.1	0.006762713
39.11667	0.006751984
39.13333	0.006747693
39.15	0.006748885
39.16667	0.006754607
39.18333	0.006763905
39.2	0.006775349
39.21667	0.006788701
39.23333	0.006802768
39.25	0.006816834
39.26667	0.006830662
39.28333	0.006844014
39.3	0.006857365
39.31667	0.006870955
39.33333	0.006884307
39.35	0.00689742
39.36667	0.006910056
39.38333	0.0069215
39.4	0.006930321
39.41667	0.006935567
39.43333	0.006936044
39.45	0.006930798
39.46667	0.006919354
39.48333	0.00690195
39.5	0.006877869
39.51667	0.006847829
39.53333	0.006812781
39.55	0.006772727
39.56667	0.006728858
39.58333	0.006681889
39.6	0.006632537
39.61667	0.006581992
39.63333	0.006531924
39.65	0.006483287
39.66667	0.006438464
39.68333	0.006399363
39.7	0.006367177
39.71667	0.006343573
39.73333	0.006329983
39.75	0.006326407
39.76667	0.006332368
39.78333	0.006345958
39.8	0.006366223
39.81667	0.006389827
39.83333	0.006414384
39.85	0.006436795
39.86667	0.006454676
39.88333	0.006465644
39.9	0.006468505
39.91667	0.006462544
39.93333	0.006447762
39.95	0.006424636
39.96667	0.006394356
39.98333	0.006358355
40	0.006318539
40.01667	0.006276578
40.03333	0.006234616
40.05	0.006196469
40.06667	0.006164759
40.08333	0.006143779
40.1	0.006138772
40.11667	0.006156892
40.13333	0.006205767
40.15	0.00629732
40.16667	0.006444663
40.18333	0.0066652
40.2	0.006980151
40.21667	0.007415265
40.23333	0.007999152
40.25	0.008766145
40.26667	0.009752244
40.28333	0.01099703
40.3	0.01253936
40.31667	0.01441714
40.33333	0.01666138
40.35	0.01929662
40.36667	0.02233407
40.38333	0.0257692
40.4	0.02957961
40.41667	0.03372118
40.43333	0.03812954
40.45	0.04271981
40.46667	0.04739043
40.48333	0.05202577
40.5	0.05650255
40.51667	0.06069753
40.53333	0.06449243
40.55	0.06778309
40.56667	0.07048175
40.58333	0.07252428
40.6	0.07386991
40.61667	0.07450125
40.63333	0.07442495
40.65	0.07366535
40.66667	0.07226416
40.68333	0.07027647
40.7	0.06776544
40.71667	0.06480238
40.73333	0.06146213
40.75	0.05781981
40.76667	0.05394956
40.78333	0.04992124
40.8	0.0457978
40.81667	0.04163429
40.83333	0.03747723
40.85	0.03336355
40.86667	0.02932164
40.88333	0.02537224
40.9	0.02152964
40.91667	0.01780269
40.93333	0.01419589
40.95	0.01070997
40.96667	0.00734517
40.98333	0.004098147
41	0.0009655654
41.01667	-0.002056867
41.03333	-0.004973918
41.05	-0.007791549
41.06667	-0.01051596
41.08333	-0.01315501
41.1	-0.01571849
41.11667	-0.01821783
41.13333	-0.02066544
41.15	-0.02307585
41.16667	-0.02546266
41.18333	-0.02783802
41.2	-0.03021243
41.21667	-0.03259304
41.23333	-0.03498319
41.25	-0.03738382
41.26667	-0.03979304
41.28333	-0.04220584
41.3	-0.0446184
41.31667	-0.04702523
41.33333	-0.04942086
41.35	-0.05180147
41.36667	-0.05416277
41.38333	-0.05650094
41.4	-0.05881312
41.41667	-0.06109551
41.43333	-0.06334427
41.45	-0.06555536
41.46667	-0.06772283
41.48333	-0.06984189
41.5	-0.07190564
41.51667	-0.07390669
41.53333	-0.07583788
41.55	-0.07769087
41.56667	-0.07945779
41.58333	-0.0811291
41.6	-0.08269647
41.61667	-0.0841513
41.63333	-0.0854843
41.65	-0.08668664
41.66667	-0.08774975
41.68333	-0.08866504
41.7	-0.08942464
41.71667	-0.09002045
41.73333	-0.09044579
41.75	-0.09069327
41.76667	-0.09075788
41.78333	-0.09063461
41.8	-0.09031966
41.81667	-0.08981159
41.83333	-0.08910945
41.85	-0.0882149
41.86667	-0.08713153
41.88333	-0.08586505
41.9	-0.08442381
41.91667	-0.08281973
41.93333	-0.08106688
41.95	-0.07918242
41.96667	-0.07718566
41.98333	-0.07509711
42	-0.07293728
42.01667	-0.07072714
42.03333	-0.06848529
42.05	-0.06622842
42.06667	-0.06397155
42.08333	-0.06172636
42.1	-0.05950311
42.11667	-0.05730942
42.13333	-0.05515173
42.15	-0.05303481
42.16667	-0.05096224
42.18333	-0.04893783
42.2	-0.04696444
42.21667	-0.04504469
42.23333	-0.04318193
42.25	-0.04137853
42.26667	-0.03963783
42.28333	-0.03796151
42.3	-0.03635195
42.31667	-0.0348101
42.33333	-0.03333572
42.35	-0.03192857
42.36667	-0.03058723
42.38333	-0.02930954
42.4	-0.02809265
42.41667	-0.02693322
42.43333	-0.02582815
42.45	-0.02477315
42.46667	-0.02376416
42.48333	-0.02279761
42.5	-0.02187017
42.51667	-0.02097896
42.53333	-0.02012256
42.55	-0.01929978
42.56667	-0.01851061
42.58333	-0.01775458
42.6	-0.01703218
42.61667	-0.01634315
42.63333	-0.0156863
42.65	-0.01506141
42.66667	-0.01446608
42.68333	-0.01389959
42.7	-0.01336005
42.71667	-0.01284698
42.73333	-0.01235917
42.75	-0.01189592
42.76667	-0.01145723
42.78333	-0.01104239
42.8	-0.01065019
42.81667	-0.01027969
42.83333	-0.009929687
42.85	-0.009598523
42.86667	-0.009285003
42.88333	-0.008987457
42.9	-0.008705646
42.91667	-0.008437902
42.93333	-0.008184224
42.95	-0.00794366
42.96667	-0.00771597
42.98333	-0.007499248
43	-0.007293016
43.01667	-0.007095605
43.03333	-0.006904393
43.05	-0.006718189
43.06667	-0.006535321
43.08333	-0.006356031
43.1	-0.006180793
43.11667	-0.006011993
43.13333	-0.005852252
43.15	-0.005705625
43.16667	-0.005574256
43.18333	-0.005460054
43.2	-0.005363256
43.21667	-0.005281001
43.23333	-0.005208999
43.25	-0.005142719
43.26667	-0.005076438
43.28333	-0.005005628
43.3	-0.004927427
43.31667	-0.004841357
43.33333	-0.004749805
43.35	-0.004655868
43.36667	-0.004564315
43.38333	-0.004479438
43.4	-0.004404098
43.41667	-0.00433901
43.43333	-0.004281789
43.45	-0.00422886
43.46667	-0.004174501
43.48333	-0.004112035
43.5	-0.00403598
43.51667	-0.003941566
43.53333	-0.003827125
43.55	-0.003693372
43.56667	-0.00354293
43.58333	-0.003381759
43.6	-0.003216296
43.61667	-0.00305441
43.63333	-0.002902776
43.65	-0.002767593
43.66667	-0.002652675
43.68333	-0.002560407
43.7	-0.00248912
43.71667	-0.002436906
43.73333	-0.002398998
43.75	-0.002370149
43.76667	-0.002345353
43.78333	-0.002320796
43.8	-0.00229314
43.81667	-0.00226143
43.83333	-0.002225667
43.85	-0.002187282
43.86667	-0.00214842
43.88333	-0.002110749
43.9	-0.002075225
43.91667	-0.002041847
43.93333	-0.002009898
43.95	-0.001977712
43.96667	-0.00194338
43.98333	-0.001904994
44	-0.001861364
44.01667	-0.001812965
44.03333	-0.001761228
44.05	-0.001708061
44.06667	-0.001657039
44.08333	-0.001609832
44.1	-0.001569301
44.11667	-0.001536638
44.13333	-0.001511365
44.15	-0.001493484
44.16667	-0.001481801
44.18333	-0.001474172
44.2	-0.001470119
44.21667	-0.001468211
44.23333	-0.001467019
44.25	-0.001464635
44.26667	-0.001460344
44.28333	-0.001451284
44.3	-0.001435786
44.31667	-0.001411945
44.33333	-0.001379043
44.35	-0.001336843
44.36667	-0.001287252
44.38333	-0.001232177
44.4	-0.001174718
44.41667	-0.001118451
44.43333	-0.001066238
44.45	-0.001020938
44.46667	-0.000983268
44.48333	-0.0009537041
44.5	-0.0009322464
44.51667	-0.000916034
44.53333	-0.0009038746
44.55	-0.0008931458
44.56667	-0.0008812249
44.58333	-0.0008669198
44.6	-0.0008492768
44.61667	-0.0008278191
44.63333	-0.0008042157
44.65	-0.0007794201
44.66667	-0.0007553399
44.68333	-0.0007341206
44.7	-0.0007176697
44.71667	-0.0007071793
44.73333	-0.0007024109
44.75	-0.0007031262
44.76667	-0.0007074177
44.78333	-0.0007124245
44.8	-0.0007162392
44.81667	-0.0007160008
44.83333	-0.0007093251
44.85	-0.0006959736
44.86667	-0.0006757081
44.88333	-0.0006497204
44.9	-0.0006203949
44.91667	-0.0005896389
44.93333	-0.0005591214
44.95	-0.0005302727
44.96667	-0.0005038083
44.98333	-0.0004790127
45	-0.0004551709
