# Supplementary material for: Study on the design, synthesis, and activity of anti-tumor staple peptides targeting MDM2/MDMX
Source: Front Chem. 2024 Jun 7;12:1403473. doi: 10.3389/fchem.2024.1403473 (PMC11190158; doi:10.3389/fchem.2024.1403473)
Supplement: Supplementary file 1 [file DataSheet1.ZIP › SM project raw data/SM staple peptide HPLC/SM3-2-chp-24.5.arw]

0	0
0.01666667	0
0.03333333	0
0.05	0
0.06666667	0
0.08333333	0
0.1	-0.0001092553
0.1166667	-0.000105679
0.1333333	-9.828806e-005
0.15	-8.493662e-005
0.1666667	-6.395578e-005
0.1833333	-3.391504e-005
0.2	5.424023e-006
0.2166667	5.310774e-005
0.2333333	0.0001072288
0.25	0.0001651645
0.2666667	0.0002238154
0.2833333	0.000279367
0.3	0.0003287196
0.3166667	0.0003702044
0.3333333	0.0004021525
0.35	0.0004252791
0.3666667	0.0004372001
0.3833333	0.0004405379
0.4	0.0004357696
0.4166667	0.0004243255
0.4333333	0.0004073977
0.45	0.0003861785
0.4666667	0.000361383
0.4833333	0.0003342032
0.5	0.0003051162
0.5166667	0.0002755523
0.5333333	0.000246942
0.55	0.0002204776
0.5666667	0.0001985431
0.5833333	0.0001830459
0.6	0.0001756549
0.6166667	0.000176847
0.6333333	0.0001866221
0.65	0.0002033114
0.6666667	0.0002245307
0.6833333	0.000246942
0.7	0.0002676845
0.7166667	0.0002834201
0.7333333	0.0002927184
0.75	0.0002941489
0.7666667	0.0002881885
0.7833333	0.0002750754
0.8	0.0002555251
0.8166667	0.0002314448
0.8333333	0.0002035499
0.85	0.0001735091
0.8666667	0.0001434684
0.8833333	0.0001148582
0.9	9.053946e-005
0.9166667	7.385015e-005
0.9333333	6.717443e-005
0.95	7.361174e-005
0.9666667	9.554625e-005
0.9833333	0.0001384616
1	0.0002085567
1.016667	0.0003082156
1.033333	0.0004383922
1.05	0.0006024241
1.066667	0.0007945895
1.083333	0.0009979606
1.1	0.001190126
1.116667	0.001347721
1.133333	0.001453102
1.15	0.001495779
1.166667	0.001476228
1.183333	0.001403034
1.2	0.001293838
1.216667	0.001171052
1.233333	0.001056135
1.25	0.0009617209
1.266667	0.0008894801
1.283333	0.0008389354
1.3	0.0008105636
1.316667	0.0007995963
1.333333	0.0008029342
1.35	0.0008282065
1.366667	0.000900209
1.383333	0.001044929
1.4	0.001270235
1.416667	0.00158304
1.433333	0.001983106
1.45	0.002417743
1.466667	0.002787292
1.483333	0.002994716
1.5	0.002958477
1.516667	0.002631366
1.533333	0.002061307
1.55	0.001363695
1.566667	0.000662744
1.583333	6.860495e-005
1.6	-0.0003376603
1.616667	-0.0005217195
1.633333	-0.0005202889
1.65	-0.0004237294
1.666667	-0.000315249
1.683333	-0.0002430081
1.7	-0.0002246499
1.716667	-0.0002272725
1.733333	-0.0001860261
1.75	-6.848574e-005
1.766667	0.0001201034
1.783333	0.0003780723
1.8	0.0006815791
1.816667	0.0009862781
1.833333	0.001251876
1.85	0.001452863
1.866667	0.00157851
1.883333	0.001634538
1.9	0.001645029
1.916667	0.001828134
1.933333	0.006042898
1.95	0.01334113
1.966667	0.02468914
1.983333	0.04182857
2	0.06471604
2.016667	0.08932036
2.033333	0.1099493
2.05	0.1213843
2.066667	0.120052
2.083333	0.1047105
2.1	0.07669634
2.116667	0.03971714
2.133333	-0.0007763505
2.15	-0.03851897
2.166667	-0.0675016
2.183333	-0.08325988
2.2	-0.08896977
2.216667	-0.08553439
2.233333	-0.07466847
2.25	-0.05892235
2.266667	-0.04146868
2.283333	-0.02430373
2.3	-0.008863986
2.316667	0.003589809
2.333333	0.01211709
2.35	0.01627034
2.366667	0.01618141
2.383333	0.01253837
2.4	0.006468475
2.416667	-0.0006604791
2.433333	-0.007503569
2.45	-0.01302391
2.466667	-0.01670295
2.483333	-0.01854187
2.5	-0.01881105
2.516667	-0.01787692
2.533333	-0.01620346
2.55	-0.01421767
2.566667	-0.01220304
2.583333	-0.01031786
2.6	-0.008641303
2.616667	-0.007202685
2.633333	-0.005999148
2.65	-0.005010188
2.666667	-0.00420481
2.683333	-0.003549874
2.7	-0.003013194
2.716667	-0.002566397
2.733333	-0.002188265
2.75	-0.001861632
2.766667	-0.001576483
2.783333	-0.001326859
2.8	-0.001110375
2.816667	-0.0009260774
2.833333	-0.0007746816
2.85	-0.000654757
2.866667	-0.0005648732
2.883333	-0.0005007386
2.9	-0.000457108
2.916667	-0.0004265904
2.933333	-0.0004020333
2.95	-0.0003753304
2.966667	-0.0003405213
2.983333	-0.000293076
3	-0.0002308488
3.016667	-0.000154078
3.033333	-6.467104e-005
3.05	3.21269e-005
3.066667	0.0001320243
3.083333	0.0002288222
3.1	0.0003182292
3.116667	0.0003964305
3.133333	0.0004610419
3.15	0.0005125403
3.166667	0.0005514026
3.183333	0.0005807281
3.2	0.0006031394
3.216667	0.0006219745
3.233333	0.0006391406
3.25	0.0006560683
3.266667	0.0006720424
3.283333	0.0006858706
3.3	0.0006949306
3.316667	0.0006968379
3.333333	0.0006889701
3.35	0.000670135
3.366667	0.0006403327
3.383333	0.0006009936
3.4	0.0005549788
3.416667	0.0005063415
3.433333	0.0004581809
3.45	0.0004150271
3.466667	0.0003787875
3.483333	0.0003516078
3.5	0.000333488
3.516667	0.0003239512
3.533333	0.0003227592
3.55	0.0003284812
3.566667	0.0003406405
3.583333	0.0003585219
3.6	0.0003809333
3.616667	0.0004066825
3.633333	0.0004338622
3.65	0.0004596114
3.666667	0.0004813075
3.683333	0.0004965663
3.7	0.000503242
3.716667	0.0005013347
3.733333	0.0004920363
3.75	0.0004779696
3.766667	0.0004631877
3.783333	0.0004517436
3.8	0.0004476905
3.816667	0.0004534125
3.833333	0.0004708171
3.85	0.0004999042
3.866667	0.0005397201
3.883333	0.000588119
3.9	0.0006431937
3.916667	0.0007023215
3.933333	0.0007626414
3.95	0.000821054
3.966667	0.0008746982
3.983333	0.0009195209
4	0.0009514689
4.016667	0.0009669662
4.033333	0.000962913
4.05	0.0009371638
4.066667	0.000889957
4.083333	0.0008229613
4.1	0.0007407069
4.116667	0.0006486773
4.133333	0.0005535483
4.15	0.0004629493
4.166667	0.0003840327
4.183333	0.0003218055
4.2	0.0002807975
4.216667	0.0002631545
4.233333	0.000269115
4.25	0.0002965331
4.266667	0.0003413558
4.283333	0.0003995299
4.3	0.000465095
4.316667	0.0005318522
4.333333	0.0005943179
4.35	0.0006489158
4.366667	0.0006915927
4.383333	0.0007218719
4.4	0.0007395148
4.416667	0.0007459521
4.433333	0.0007440448
4.45	0.0007359385
4.466667	0.0007252097
4.483333	0.000714004
4.5	0.0007044673
4.516667	0.0006975532
4.533333	0.0006937385
4.55	0.0006913543
4.566667	0.0006892085
4.583333	0.0006844401
4.6	0.0006744266
4.616667	0.0006567836
4.633333	0.0006293654
4.65	0.0005919337
4.666667	0.0005452037
4.683333	0.0004917979
4.7	0.0004355311
4.716667	0.0003811717
4.733333	0.0003353953
4.75	0.0003039241
4.766667	0.0002920032
4.783333	0.0003051162
4.8	0.0003456473
4.816667	0.0004152656
4.833333	0.0005123019
4.85	0.0006329417
4.866667	0.0007700324
4.883333	0.0009157062
4.9	0.001058996
4.916667	0.001190126
4.933333	0.001299322
4.95	0.001378715
4.966667	0.001423776
4.983333	0.001433313
5	0.001409948
5.016667	0.001359403
5.033333	0.001289308
5.05	0.001209438
5.066667	0.001128137
5.083333	0.001052797
5.1	0.000987947
5.116667	0.0009362102
5.133333	0.0008966327
5.15	0.0008663535
5.166667	0.0008417964
5.183333	0.0008186698
5.2	0.0007938743
5.216667	0.000765264
5.233333	0.0007328391
5.25	0.00069803
5.266667	0.0006634593
5.283333	0.0006317496
5.3	0.0006067157
5.316667	0.0005907416
5.333333	0.0005854964
5.35	0.0005912185
5.366667	0.0006071925
5.383333	0.0006317496
5.4	0.0006617904
5.416667	0.0006935
5.433333	0.0007221103
5.45	0.0007438064
5.466667	0.0007542968
5.483333	0.0007500052
5.5	0.0007297397
5.516667	0.0006930232
5.533333	0.0006412864
5.55	0.0005783439
5.566667	0.0005084872
5.583333	0.0004379153
5.6	0.0003733039
5.616667	0.0003201365
5.633333	0.0002838969
5.65	0.0002679229
5.666667	0.0002743602
5.683333	0.0003036857
5.7	0.0003535151
5.716667	0.000421226
5.733333	0.0005020499
5.75	0.0005907416
5.766667	0.0006813407
5.783333	0.0007686019
5.8	0.0008470416
5.816667	0.0009123683
5.833333	0.0009614825
5.85	0.0009920001
5.866667	0.001004159
5.883333	0.0009986758
5.9	0.0009779334
5.916667	0.0009455085
5.933333	0.0009054542
5.95	0.0008625388
5.966667	0.0008201003
5.983333	0.0007807612
6	0.0007471442
6.016667	0.0007180572
6.033333	0.0006932616
6.05	0.0006703734
6.066667	0.0006477237
6.083333	0.0006238818
6.1	0.0005974174
6.116667	0.0005690455
6.133333	0.0005397201
6.15	0.0005113482
6.166667	0.0004860759
6.183333	0.0004653335
6.2	0.0004510283
6.216667	0.0004431605
6.233333	0.0004412532
6.25	0.0004441142
6.266667	0.0004507899
6.283333	0.0004600883
6.3	0.0004705787
6.316667	0.0004832149
6.333333	0.0004989505
6.35	0.0005187392
6.366667	0.0005447268
6.383333	0.0005783439
6.4	0.000620544
6.416667	0.0006698966
6.433333	0.000724256
6.45	0.0007802844
6.466667	0.0008334517
6.483333	0.0008792281
6.5	0.0009140372
6.516667	0.0009352565
6.533333	0.0009419322
6.55	0.0009345412
6.566667	0.0009154677
6.583333	0.0008868575
6.6	0.0008513331
6.616667	0.0008115172
6.633333	0.0007693172
6.65	0.0007264018
6.666667	0.0006837249
6.683333	0.000643909
6.7	0.0006083846
6.716667	0.0005804896
6.733333	0.0005633235
6.75	0.0005602241
6.766667	0.0005733371
6.783333	0.0006038547
6.8	0.0006508231
6.816667	0.0007109046
6.833333	0.0007790923
6.85	0.0008491874
6.866667	0.0009145141
6.883333	0.0009686351
6.9	0.001007736
6.916667	0.001028717
6.933333	0.001032531
6.95	0.001019657
6.966667	0.0009939075
6.983333	0.0009581447
7	0.0009159446
7.016667	0.0008696914
7.033333	0.0008208156
7.05	0.0007707477
7.066667	0.0007209182
7.083333	0.000672996
7.1	0.0006293654
7.116667	0.0005931258
7.133333	0.0005673766
7.15	0.0005556941
7.166667	0.0005592704
7.183333	0.0005788207
7.2	0.0006124377
7.216667	0.0006563067
7.233333	0.0007049441
7.25	0.0007519126
7.266667	0.0007910132
7.283333	0.0008158088
7.3	0.0008215308
7.316667	0.0008053184
7.333333	0.000766933
7.35	0.0007075667
7.366667	0.0006329417
7.383333	0.0005497336
7.4	0.0004665256
7.416667	0.0003933311
7.433333	0.0003389716
7.45	0.0003108382
7.466667	0.000312984
7.483333	0.0003458858
7.5	0.000405252
7.516667	0.0004839301
7.533333	0.0005711913
7.55	0.000657022
7.566667	0.0007309318
7.583333	0.0007845759
7.6	0.0008143783
7.616667	0.0008203387
7.633333	0.0008069873
7.65	0.0007809997
7.666667	0.0007526278
7.683333	0.000731647
7.7	0.0007271171
7.716667	0.0007478595
7.733333	0.0007979274
7.75	0.0008799434
7.766667	0.000993669
7.783333	0.00113672
7.8	0.001306951
7.816667	0.001501739
7.833333	0.001719415
7.85	0.001960933
7.866667	0.002227962
7.883333	0.002525032
7.9	0.002856195
7.916667	0.003225744
7.933333	0.003635108
7.95	0.004085243
7.966667	0.004573047
7.983333	0.005092323
8	0.005634487
8.016667	0.006189525
8.033333	0.006746709
8.05	0.007295787
8.066667	0.007827461
8.083333	0.008335054
8.1	0.008813083
8.116667	0.009257734
8.133333	0.009668529
8.15	0.01004547
8.166667	0.01038975
8.183333	0.01070374
8.2	0.01099128
8.216667	0.01125592
8.233333	0.01150292
8.25	0.01173729
8.266667	0.01196355
8.283333	0.01218694
8.3	0.01241106
8.316667	0.01263899
8.333333	0.01287311
8.35	0.01311153
8.366667	0.01335353
8.383333	0.01359481
8.4	0.01383036
8.416667	0.01405567
8.433333	0.01426429
8.45	0.01445335
8.466667	0.01461929
8.483333	0.01476139
8.5	0.01487893
8.516667	0.01497334
8.533333	0.01504558
8.55	0.01509637
8.566667	0.0151276
8.583333	0.01513976
8.6	0.01513475
8.616667	0.01511496
8.633333	0.01508445
8.65	0.01504773
8.666667	0.01501077
8.683333	0.01498097
8.7	0.01496404
8.716667	0.01496524
8.733333	0.01498693
8.75	0.01502961
8.766667	0.01509017
8.783333	0.01516312
8.8	0.01523942
8.816667	0.01531094
8.833333	0.01536745
8.85	0.01540107
8.866667	0.01540607
8.883333	0.01538128
8.9	0.01532811
8.916667	0.01525444
8.933333	0.01517051
8.95	0.01508826
8.966667	0.01502055
8.983333	0.01497787
9	0.01496881
9.016667	0.01499575
9.033333	0.01505822
9.05	0.01515073
9.066667	0.01526374
9.083333	0.015387
9.1	0.01550955
9.116667	0.01562089
9.133333	0.01571244
9.15	0.01577729
9.166667	0.01581091
9.183333	0.01581138
9.2	0.01577729
9.216667	0.01570863
9.233333	0.0156073
9.25	0.01547593
9.266667	0.01531905
9.283333	0.0151431
9.3	0.01495689
9.316667	0.01477045
9.333333	0.01459783
9.35	0.01445025
9.366667	0.01433939
9.383333	0.01427478
9.4	0.01426214
9.416667	0.01430124
9.433333	0.01438874
9.45	0.01451629
9.466667	0.01467246
9.483333	0.01484531
9.5	0.01502222
9.516667	0.01519173
9.533333	0.0153448
9.55	0.0154745
9.566667	0.01557654
9.583333	0.01564854
9.6	0.01568812
9.616667	0.01569694
9.633333	0.01567572
9.65	0.01562732
9.666667	0.01555604
9.683333	0.01546806
9.7	0.01536983
9.716667	0.01526898
9.733333	0.01517242
9.75	0.01508611
9.766667	0.01501292
9.783333	0.01495355
9.8	0.0149073
9.816667	0.01487082
9.833333	0.01484102
9.85	0.01481551
9.866667	0.01479334
9.883333	0.01477498
9.9	0.01476401
9.916667	0.01476282
9.933333	0.01477474
9.95	0.01480097
9.966667	0.01484174
9.983333	0.01489586
10	0.01495999
10.01667	0.01503056
10.03333	0.01510328
10.05	0.01517433
10.06667	0.01523966
10.08333	0.01529473
10.1	0.0153355
10.11667	0.01535553
10.13333	0.01535124
10.15	0.01531762
10.16667	0.01525325
10.18333	0.01515859
10.2	0.01503915
10.21667	0.0149042
10.23333	0.01476854
10.25	0.01464695
10.26667	0.01455754
10.28333	0.01451439
10.3	0.01452965
10.31667	0.01460594
10.33333	0.01473993
10.35	0.01491803
10.36667	0.01512069
10.38333	0.01532263
10.4	0.01549572
10.41667	0.01561445
10.43333	0.01565737
10.45	0.0156123
10.46667	0.01547498
10.48333	0.01525301
10.5	0.0149619
10.51667	0.01462454
10.53333	0.01426715
10.55	0.01391762
10.56667	0.01359886
10.58333	0.01333016
10.6	0.01312369
10.61667	0.01298469
10.63333	0.01291198
10.65	0.01289982
10.66667	0.01294011
10.68333	0.01302284
10.7	0.01313967
10.71667	0.013282
10.73333	0.01344413
10.75	0.01362032
10.76667	0.01380533
10.78333	0.01399487
10.8	0.01418298
10.81667	0.01436394
10.83333	0.01453155
10.85	0.01468009
10.86667	0.01480359
10.88333	0.01490015
10.9	0.01496762
10.91667	0.01500672
10.93333	0.01502031
10.95	0.01501173
10.96667	0.01498574
10.98333	0.01494616
11	0.01489633
11.01667	0.01483768
11.03333	0.01477045
11.05	0.01469368
11.06667	0.01460618
11.08333	0.01450771
11.1	0.01439804
11.11667	0.01428074
11.13333	0.01416129
11.15	0.01404589
11.16667	0.0139429
11.18333	0.0138604
11.2	0.01380485
11.21667	0.01378053
11.23333	0.0137884
11.25	0.01382583
11.26667	0.01388782
11.28333	0.01396602
11.3	0.01405185
11.31667	0.01413721
11.33333	0.01421446
11.35	0.01427835
11.36667	0.01432794
11.38333	0.01436132
11.4	0.01438111
11.41667	0.01438898
11.43333	0.01438731
11.45	0.0143773
11.46667	0.0143587
11.48333	0.01433033
11.5	0.01429027
11.51667	0.01423687
11.53333	0.0141682
11.55	0.01408452
11.56667	0.01398724
11.58333	0.01387876
11.6	0.0137648
11.61667	0.01365083
11.63333	0.01354331
11.65	0.01344866
11.66667	0.01337165
11.68333	0.01331681
11.7	0.01328605
11.71667	0.01327938
11.73333	0.01329607
11.75	0.01333278
11.76667	0.01338667
11.78333	0.01345295
11.8	0.0135271
11.81667	0.0136041
11.83333	0.01367849
11.85	0.01374596
11.86667	0.01380247
11.88333	0.01384443
11.9	0.01386994
11.91667	0.01387852
11.93333	0.01387113
11.95	0.01384968
11.96667	0.01381701
11.98333	0.01377696
12	0.01373214
12.01667	0.01368493
12.03333	0.0136382
12.05	0.01359171
12.06667	0.01354569
12.08333	0.01349872
12.1	0.01345032
12.11667	0.01339811
12.13333	0.01334304
12.15	0.01328391
12.16667	0.01322311
12.18333	0.01316303
12.2	0.01310652
12.21667	0.01305693
12.23333	0.01301807
12.25	0.01299042
12.26667	0.01297516
12.28333	0.01297158
12.3	0.01297706
12.31667	0.01298946
12.33333	0.01300639
12.35	0.0130257
12.36667	0.01304692
12.38333	0.01307029
12.4	0.01309484
12.41667	0.01312131
12.43333	0.01314992
12.45	0.01317996
12.46667	0.01321024
12.48333	0.0132398
12.5	0.01326674
12.51667	0.01329154
12.53333	0.01331323
12.55	0.0133335
12.56667	0.01335353
12.58333	0.01337618
12.6	0.01340312
12.61667	0.01343745
12.63333	0.01347965
12.65	0.01352972
12.66667	0.0135867
12.68333	0.01364702
12.7	0.01370662
12.71667	0.01376003
12.73333	0.01380008
12.75	0.01381987
12.76667	0.01381391
12.78333	0.01377624
12.8	0.01370496
12.81667	0.01359981
12.83333	0.01346391
12.85	0.01330441
12.86667	0.01312989
12.88333	0.01295155
12.9	0.0127818
12.91667	0.01263088
12.93333	0.01250786
12.95	0.01241773
12.96667	0.01236266
12.98333	0.01233953
13	0.01234406
13.01667	0.01236862
13.03333	0.0124051
13.05	0.01244658
13.06667	0.01248759
13.08333	0.0125255
13.1	0.01256031
13.11667	0.01259369
13.13333	0.01262993
13.15	0.01267427
13.16667	0.01273125
13.18333	0.01280612
13.2	0.01290029
13.21667	0.0130145
13.23333	0.01314634
13.25	0.01329058
13.26667	0.01344031
13.28333	0.01358503
13.3	0.01371521
13.31667	0.01381868
13.33333	0.01388496
13.35	0.01390594
13.36667	0.01387638
13.38333	0.01379412
13.4	0.01366299
13.41667	0.01349062
13.43333	0.01328915
13.45	0.01307243
13.46667	0.01285666
13.48333	0.01265639
13.5	0.01248354
13.51667	0.01234692
13.53333	0.01225036
13.55	0.01219505
13.56667	0.01217622
13.58333	0.01218885
13.6	0.01222533
13.61667	0.01227802
13.63333	0.01233953
13.65	0.01240343
13.66667	0.01246423
13.68333	0.01251811
13.7	0.01256245
13.71667	0.01259536
13.73333	0.01261634
13.75	0.01262516
13.76667	0.01262349
13.78333	0.01261252
13.8	0.01259464
13.81667	0.01257151
13.83333	0.01254553
13.85	0.01251811
13.86667	0.01249117
13.88333	0.01246494
13.9	0.01243991
13.91667	0.01241535
13.93333	0.01239127
13.95	0.01236647
13.96667	0.01233929
13.98333	0.01230973
14	0.0122785
14.01667	0.01224583
14.03333	0.01221412
14.05	0.01218694
14.06667	0.01216596
14.08333	0.01215667
14.1	0.01216096
14.11667	0.01218051
14.13333	0.01221532
14.15	0.01226419
14.16667	0.01232284
14.18333	0.01238579
14.2	0.01244611
14.21667	0.01249593
14.23333	0.01252788
14.25	0.01253694
14.26667	0.01251906
14.28333	0.01247376
14.3	0.01240486
14.31667	0.01231807
14.33333	0.01222342
14.35	0.01213092
14.36667	0.01205105
14.38333	0.01199311
14.4	0.01196378
14.41667	0.01196617
14.43333	0.01199955
14.45	0.01206011
14.46667	0.01213902
14.48333	0.01222795
14.5	0.01231712
14.51667	0.01239699
14.53333	0.01246017
14.55	0.01250094
14.56667	0.01251692
14.58333	0.01250786
14.6	0.01247591
14.61667	0.01242298
14.63333	0.01235336
14.65	0.01226968
14.66667	0.01217431
14.68333	0.01207012
14.7	0.01195854
14.71667	0.01184195
14.73333	0.01172417
14.75	0.01160973
14.76667	0.01150483
14.78333	0.01141709
14.8	0.01135415
14.81667	0.01132435
14.83333	0.0113315
14.85	0.01137894
14.86667	0.0114643
14.88333	0.01158112
14.9	0.01171869
14.91667	0.01186413
14.93333	0.01200193
14.95	0.0121178
14.96667	0.01219887
14.98333	0.01223654
15	0.01222748
15.01667	0.01217312
15.03333	0.01208109
15.05	0.01196188
15.06667	0.01182908
15.08333	0.01169676
15.1	0.01157779
15.11667	0.01148146
15.13333	0.01141351
15.15	0.01137537
15.16667	0.01136464
15.18333	0.01137537
15.2	0.01139992
15.21667	0.01143068
15.23333	0.01145905
15.25	0.01148027
15.26667	0.01149029
15.28333	0.01148933
15.3	0.01147956
15.31667	0.01146549
15.33333	0.01145214
15.35	0.01144594
15.36667	0.0114519
15.38333	0.01147312
15.4	0.01151007
15.41667	0.01156062
15.43333	0.0116207
15.45	0.01168412
15.46667	0.01174444
15.48333	0.01179403
15.5	0.01182812
15.51667	0.01184267
15.53333	0.01183695
15.55	0.01181215
15.56667	0.01177114
15.58333	0.01171893
15.6	0.0116598
15.61667	0.01159924
15.63333	0.01154178
15.65	0.01149029
15.66667	0.01144785
15.68333	0.01141471
15.7	0.01139134
15.71667	0.01137632
15.73333	0.01136798
15.75	0.01136369
15.76667	0.01136011
15.78333	0.01135439
15.8	0.0113439
15.81667	0.01132554
15.83333	0.01129836
15.85	0.01126093
15.86667	0.01121372
15.88333	0.01115793
15.9	0.01109451
15.91667	0.01102632
15.93333	0.01095504
15.95	0.01088375
15.96667	0.01081461
15.98333	0.01075023
16	0.01069301
16.01667	0.01064652
16.03333	0.01061386
16.05	0.01059884
16.06667	0.01060551
16.08333	0.01063722
16.1	0.01069611
16.11667	0.01078385
16.13333	0.01089925
16.15	0.01103801
16.16667	0.01119465
16.18333	0.01136035
16.2	0.01152581
16.21667	0.01167911
16.23333	0.01181072
16.25	0.01191014
16.26667	0.01197046
16.28333	0.01198691
16.3	0.01195735
16.31667	0.0118832
16.33333	0.01176828
16.35	0.01161903
16.36667	0.01144427
16.38333	0.0112533
16.4	0.0110566
16.41667	0.01086539
16.43333	0.0106892
16.45	0.01053637
16.46667	0.01041287
16.48333	0.01032203
16.5	0.01026291
16.51667	0.01023287
16.53333	0.01022691
16.55	0.01023859
16.56667	0.01026314
16.58333	0.01029629
16.6	0.01033682
16.61667	0.01038593
16.63333	0.01044554
16.65	0.01051921
16.66667	0.01060933
16.68333	0.01071566
16.7	0.01083654
16.71667	0.01096672
16.73333	0.01109952
16.75	0.01122707
16.76667	0.01134056
16.78333	0.01143378
16.8	0.01150078
16.81667	0.01153916
16.83333	0.01154846
16.85	0.01153058
16.86667	0.01148981
16.88333	0.01143092
16.9	0.01135868
16.91667	0.01127833
16.93333	0.01119369
16.95	0.01110619
16.96667	0.01101631
16.98333	0.01092333
17	0.01082534
17.01667	0.01072091
17.03333	0.01060933
17.05	0.01049131
17.06667	0.01036924
17.08333	0.01024812
17.1	0.01013392
17.11667	0.01003331
17.13333	0.009952962
17.15	0.009898841
17.16667	0.009874284
17.18333	0.009881437
17.2	0.009917915
17.21667	0.009980619
17.23333	0.01006311
17.25	0.01015753
17.26667	0.01025623
17.28333	0.0103516
17.3	0.01043671
17.31667	0.01050752
17.33333	0.01056141
17.35	0.01059788
17.36667	0.01061839
17.38333	0.01062626
17.4	0.01062459
17.41667	0.01061672
17.43333	0.01060694
17.45	0.01059574
17.46667	0.01058573
17.48333	0.01057643
17.5	0.01056713
17.51667	0.01055735
17.53333	0.01054543
17.55	0.01052994
17.56667	0.01051039
17.58333	0.01048607
17.6	0.01045769
17.61667	0.01042575
17.63333	0.01039261
17.65	0.01035994
17.66667	0.01033014
17.68333	0.01030654
17.7	0.01029128
17.71667	0.01028675
17.73333	0.01029462
17.75	0.0103156
17.76667	0.01034921
17.78333	0.01039356
17.8	0.01044673
17.81667	0.01050371
17.83333	0.01056069
17.85	0.01061338
17.86667	0.01065773
17.88333	0.01069039
17.9	0.01070994
17.91667	0.0107159
17.93333	0.01070875
17.95	0.01069015
17.96667	0.01066154
17.98333	0.01062602
18	0.01058501
18.01667	0.01054043
18.03333	0.01049489
18.05	0.01045078
18.06667	0.01040953
18.08333	0.01037353
18.1	0.01034468
18.11667	0.01032346
18.13333	0.01031131
18.15	0.01030701
18.16667	0.01031059
18.18333	0.01032084
18.2	0.01033539
18.21667	0.01035303
18.23333	0.01037186
18.25	0.01038998
18.26667	0.01040548
18.28333	0.01041764
18.3	0.01042479
18.31667	0.01042575
18.33333	0.01042074
18.35	0.01040882
18.36667	0.01039118
18.38333	0.01036876
18.4	0.01034278
18.41667	0.01031607
18.43333	0.01029056
18.45	0.01026911
18.46667	0.01025361
18.48333	0.01024646
18.5	0.01024812
18.51667	0.01025862
18.53333	0.01027793
18.55	0.01030272
18.56667	0.01033109
18.58333	0.01035994
18.6	0.01038593
18.61667	0.01040715
18.63333	0.01042169
18.65	0.01042813
18.66667	0.01042789
18.68333	0.01042169
18.7	0.01041144
18.71667	0.01040024
18.73333	0.01039022
18.75	0.01038355
18.76667	0.01038188
18.78333	0.01038474
18.8	0.01039094
18.81667	0.01039881
18.83333	0.01040334
18.85	0.01040167
18.86667	0.01039046
18.88333	0.01036638
18.9	0.01032966
18.91667	0.01028079
18.93333	0.01022285
18.95	0.01015991
18.96667	0.01009744
18.98333	0.01004022
19	0.009993017
19.01667	0.009958923
19.03333	0.009939611
19.05	0.009935558
19.06667	0.00994581
19.08333	0.009967268
19.1	0.009997547
19.11667	0.01003283
19.13333	0.01006979
19.15	0.01010531
19.16667	0.01013678
19.18333	0.01016349
19.2	0.01018423
19.21667	0.01019996
19.23333	0.01021212
19.25	0.01022118
19.26667	0.01022834
19.28333	0.01023382
19.3	0.01023692
19.31667	0.01023549
19.33333	0.01022786
19.35	0.01021165
19.36667	0.01018542
19.38333	0.01014847
19.4	0.01010197
19.41667	0.01004833
19.43333	0.009990871
19.45	0.009933174
19.46667	0.009879768
19.48333	0.009833992
19.5	0.009797513
19.51667	0.009771764
19.53333	0.009756744
19.55	0.009750545
19.56667	0.009752929
19.58333	0.009762228
19.6	0.009777248
19.61667	0.009797275
19.63333	0.009822309
19.65	0.009852827
19.66667	0.009888113
19.68333	0.009927928
19.7	0.009970844
19.71667	0.01001519
19.73333	0.01005954
19.75	0.01010054
19.76667	0.0101375
19.78333	0.01016873
19.8	0.01019472
19.81667	0.01021641
19.83333	0.01023501
19.85	0.01025242
19.86667	0.01027077
19.88333	0.01029104
19.9	0.01031345
19.91667	0.01033753
19.93333	0.01036209
19.95	0.01038474
19.96667	0.01040357
19.98333	0.01041692
20	0.01042265
20.01667	0.01042074
20.03333	0.01040977
20.05	0.01039118
20.06667	0.01036495
20.08333	0.01033229
20.1	0.01029366
20.11667	0.01025051
20.13333	0.01020306
20.15	0.01015276
20.16667	0.0101015
20.18333	0.01005
20.2	0.01000088
20.21667	0.009955108
20.23333	0.009915531
20.25	0.009883821
20.26667	0.009862125
20.28333	0.00985235
20.3	0.009855926
20.31667	0.009874284
20.33333	0.009906948
20.35	0.009953439
20.36667	0.01001233
20.38333	0.01008028
20.4	0.01015466
20.41667	0.01023072
20.43333	0.01030463
20.45	0.01037282
20.46667	0.01043075
20.48333	0.01047581
20.5	0.01050514
20.51667	0.01051682
20.53333	0.01051134
20.55	0.01048964
20.56667	0.01045483
20.58333	0.01041263
20.6	0.01036972
20.61667	0.01033252
20.63333	0.01030868
20.65	0.01030201
20.66667	0.0103144
20.68333	0.01034278
20.7	0.01038164
20.71667	0.01042169
20.73333	0.01045293
20.75	0.01046604
20.76667	0.01045316
20.78333	0.0104112
20.8	0.01033992
20.81667	0.01024407
20.83333	0.0101313
20.85	0.0100109
20.86667	0.009894073
20.88333	0.009791076
20.9	0.009710252
20.91667	0.009658277
20.93333	0.009638011
20.95	0.009649694
20.96667	0.00968951
20.98333	0.009753168
21	0.009832799
21.01667	0.009921491
21.03333	0.01001304
21.05	0.01010174
21.06667	0.01018447
21.08333	0.01026005
21.1	0.01032847
21.11667	0.01039118
21.13333	0.01044983
21.15	0.01050633
21.16667	0.01056236
21.18333	0.0106191
21.2	0.0106768
21.21667	0.01073569
21.23333	0.01079434
21.25	0.01085037
21.26667	0.01090211
21.28333	0.01094693
21.3	0.01098269
21.31667	0.01100892
21.33333	0.01102656
21.35	0.01103944
21.36667	0.01105231
21.38333	0.01107091
21.4	0.01110071
21.41667	0.01114577
21.43333	0.01120585
21.45	0.01127666
21.46667	0.01135033
21.48333	0.01141685
21.5	0.01146764
21.51667	0.0114972
21.53333	0.01150435
21.55	0.01149362
21.56667	0.01147431
21.58333	0.01145691
21.6	0.01145428
21.61667	0.0114786
21.63333	0.01154298
21.65	0.01166219
21.66667	0.01185101
21.68333	0.01212305
21.7	0.01248544
21.71667	0.01293033
21.73333	0.01342624
21.75	0.01392072
21.76667	0.01434654
21.78333	0.01463813
21.8	0.01474613
21.81667	0.01464957
21.83333	0.01436037
21.85	0.01392382
21.86667	0.01340765
21.88333	0.01288551
21.9	0.0124194
21.91667	0.01204818
21.93333	0.01178497
21.95	0.01162332
21.96667	0.01154226
21.98333	0.01151627
22	0.01152009
22.01667	0.01153344
22.03333	0.01154393
22.05	0.01154417
22.06667	0.01153272
22.08333	0.01151103
22.1	0.01148289
22.11667	0.01145333
22.13333	0.01142853
22.15	0.01141399
22.16667	0.01141542
22.18333	0.01143593
22.2	0.01147646
22.21667	0.01153678
22.23333	0.01161331
22.25	0.01170033
22.26667	0.01179165
22.28333	0.01188034
22.3	0.01196188
22.31667	0.01203316
22.33333	0.0120942
22.35	0.01214689
22.36667	0.01219338
22.38333	0.01223725
22.4	0.01227921
22.41667	0.01231807
22.43333	0.0123505
22.45	0.01237196
22.46667	0.01238006
22.48333	0.01237434
22.5	0.01235837
22.51667	0.01234001
22.53333	0.01232976
22.55	0.01234025
22.56667	0.01238078
22.58333	0.01245683
22.6	0.01256675
22.61667	0.01270193
22.63333	0.01284736
22.65	0.01298541
22.66667	0.01309794
22.68333	0.01317281
22.7	0.01320428
22.71667	0.01319402
22.73333	0.01315302
22.75	0.01309651
22.76667	0.01304263
22.78333	0.0130071
22.8	0.01300114
22.81667	0.01302928
22.83333	0.01308888
22.85	0.01317185
22.86667	0.01326817
22.88333	0.01337093
22.9	0.01347893
22.91667	0.01359862
22.93333	0.01374739
22.95	0.01394933
22.96667	0.01423186
22.98333	0.01461691
23	0.01511258
23.01667	0.01570672
23.03333	0.01636642
23.05	0.01703852
23.06667	0.0176577
23.08333	0.01815671
23.1	0.01848191
23.11667	0.01860517
23.13333	0.01852936
23.15	0.01828712
23.16667	0.01793212
23.18333	0.01752847
23.2	0.01713532
23.21667	0.01679677
23.23333	0.01653713
23.25	0.01635975
23.26667	0.01625532
23.28333	0.01620668
23.3	0.01619834
23.31667	0.01622003
23.33333	0.01626652
23.35	0.01633686
23.36667	0.01643127
23.38333	0.01654953
23.4	0.01668948
23.41667	0.01684994
23.43333	0.01703042
23.45	0.01723188
23.46667	0.01745623
23.48333	0.01770681
23.5	0.01798457
23.51667	0.01828688
23.53333	0.01860517
23.55	0.01892489
23.56667	0.01922816
23.58333	0.01949853
23.6	0.01972288
23.61667	0.01989764
23.63333	0.02003068
23.65	0.02013892
23.66667	0.02024788
23.68333	0.02038354
23.7	0.02056855
23.71667	0.0208146
23.73333	0.02112216
23.75	0.02147859
23.76667	0.02186531
23.78333	0.02226156
23.8	0.022654
23.81667	0.02304095
23.83333	0.02343529
23.85	0.02386206
23.86667	0.0243544
23.88333	0.02494401
23.9	0.02565235
23.91667	0.02648181
23.93333	0.02741092
23.95	0.02839559
23.96667	0.02938002
23.98333	0.03031081
24	0.03115052
24.01667	0.03188652
24.03333	0.03253073
24.05	0.03311962
24.06667	0.03370327
24.08333	0.03433436
24.1	0.03505296
24.11667	0.0358786
24.13333	0.03680915
24.15	0.03782552
24.16667	0.03889054
24.18333	0.03995603
24.2	0.04097122
24.21667	0.04189843
24.23333	0.04272932
24.25	0.04349011
24.26667	0.04423732
24.28333	0.04505152
24.3	0.04604095
24.31667	0.04739255
24.33333	0.04948634
24.35	0.05299395
24.36667	0.05886334
24.38333	0.06824082
24.4	0.08229703
24.41667	0.1018745
24.43333	0.1269447
24.45	0.1561763
24.46667	0.1868798
24.48333	0.2154095
24.5	0.2379069
24.51667	0.2511367
24.53333	0.253199
24.55	0.2439422
24.56667	0.2249953
24.58333	0.1993741
24.6	0.1707105
24.61667	0.1423587
24.63333	0.1167914
24.65	0.09540576
24.66667	0.07864684
24.68333	0.06625527
24.7	0.05759138
24.71667	0.05191034
24.73333	0.04851502
24.75	0.04679912
24.76667	0.04621857
24.78333	0.04627317
24.8	0.04651445
24.81667	0.04657191
24.83333	0.04618758
24.85	0.04523748
24.86667	0.04372662
24.88333	0.04176706
24.9	0.03953809
24.91667	0.03723902
24.93333	0.03505009
24.95	0.0331077
24.96667	0.03149718
24.98333	0.03025502
25	0.0293681
25.01667	0.02877802
25.03333	0.02838773
25.05	0.02807635
25.06667	0.02771991
25.08333	0.0272128
25.1	0.0264861
25.11667	0.02551955
25.13333	0.02434391
25.15	0.02302974
25.16667	0.02167195
25.18333	0.02036661
25.2	0.01919311
25.21667	0.01820034
25.23333	0.01740545
25.25	0.01679963
25.26667	0.01635665
25.28333	0.01604003
25.3	0.01581234
25.31667	0.01563925
25.33333	0.01549309
25.35	0.01535434
25.36667	0.01521081
25.38333	0.0150575
25.4	0.01489419
25.41667	0.01472396
25.43333	0.01455039
25.45	0.01437634
25.46667	0.0142011
25.48333	0.01402277
25.5	0.01383847
25.51667	0.01364416
25.53333	0.01343936
25.55	0.01322621
25.56667	0.0130102
25.58333	0.01279992
25.6	0.01260537
25.61667	0.01243609
25.63333	0.01229972
25.65	0.01220053
25.66667	0.01213735
25.68333	0.01210421
25.7	0.01209086
25.71667	0.01208609
25.73333	0.01207894
25.75	0.01206201
25.76667	0.0120303
25.78333	0.0119831
25.8	0.01192111
25.81667	0.01184553
25.83333	0.01175731
25.85	0.01165551
25.86667	0.01153916
25.88333	0.01140922
25.9	0.01126832
25.91667	0.01112169
25.93333	0.01097792
25.95	0.01084489
25.96667	0.01072973
25.98333	0.01063651
26	0.01056451
26.01667	0.01050919
26.03333	0.01046509
26.05	0.01042432
26.06667	0.01038212
26.08333	0.01033682
26.1	0.01029032
26.11667	0.01024932
26.13333	0.010225
26.15	0.01023048
26.16667	0.01027793
26.18333	0.01037711
26.2	0.01052898
26.21667	0.01072615
26.23333	0.01095098
26.25	0.01117772
26.26667	0.01137632
26.28333	0.01151866
26.3	0.01158398
26.31667	0.01156491
26.33333	0.01146692
26.35	0.01130861
26.36667	0.01111692
26.38333	0.01092023
26.4	0.01074356
26.41667	0.01060313
26.43333	0.01050252
26.45	0.01043481
26.46667	0.01038641
26.48333	0.0103392
26.5	0.0102765
26.51667	0.01018661
26.53333	0.01006287
26.55	0.009906471
26.56667	0.009724319
26.58333	0.009526193
26.6	0.009323299
26.61667	0.009124696
26.63333	0.008938253
26.65	0.008769691
26.66667	0.008622825
26.68333	0.008500516
26.7	0.008404672
26.71667	0.008336246
26.73333	0.008295
26.75	0.008279026
26.76667	0.008283794
26.78333	0.008300722
26.8	0.008321226
26.81667	0.008334577
26.83333	0.008332908
26.85	0.008310497
26.86667	0.008265913
26.88333	0.008202732
26.9	0.008125722
26.91667	0.008042753
26.93333	0.007961214
26.95	0.007886112
26.96667	0.007820308
26.98333	0.007763803
27	0.007715881
27.01667	0.007674396
27.03333	0.007637203
27.05	0.00760287
27.06667	0.007570684
27.08333	0.007540405
27.1	0.007512987
27.11667	0.007488906
27.13333	0.007468164
27.15	0.007450998
27.16667	0.007436693
27.18333	0.007423818
27.2	0.007410944
27.21667	0.007395208
27.23333	0.007375896
27.25	0.0073511
27.26667	0.007320344
27.28333	0.007284343
27.3	0.007244051
27.31667	0.00720185
27.33333	0.007160127
27.35	0.007121027
27.36667	0.007085741
27.38333	0.007055938
27.4	0.007031143
27.41667	0.007011116
27.43333	0.006994426
27.45	0.006979406
27.46667	0.006964386
27.48333	0.006948173
27.5	0.006929338
27.51667	0.006907403
27.53333	0.006882131
27.55	0.006852806
27.56667	0.006820858
27.58333	0.006786525
27.6	0.006750524
27.61667	0.006714046
27.63333	0.006678522
27.65	0.006644428
27.66667	0.006613433
27.68333	0.006585538
27.7	0.00656122
27.71667	0.006539524
27.73333	0.00652045
27.75	0.006502569
27.76667	0.006485879
27.78333	0.00646919
27.8	0.006452739
27.81667	0.006436765
27.83333	0.006421268
27.85	0.006406009
27.86667	0.006391227
27.88333	0.006376445
27.9	0.006360471
27.91667	0.00634259
27.93333	0.006321847
27.95	0.00629729
27.96667	0.00626868
27.98333	0.006235778
28	0.0061993
28.01667	0.0061602
28.03333	0.006119907
28.05	0.006079137
28.06667	0.006040037
28.08333	0.006002843
28.1	0.00596875
28.11667	0.005938232
28.13333	0.005911052
28.15	0.005886972
28.16667	0.005865514
28.18333	0.005846202
28.2	0.005828321
28.21667	0.005811393
28.23333	0.005794942
28.25	0.005779684
28.26667	0.005765617
28.28333	0.005752981
28.3	0.005742013
28.31667	0.005732715
28.33333	0.005724132
28.35	0.005715311
28.36667	0.005704582
28.38333	0.005690992
28.4	0.00567311
28.41667	0.005650938
28.43333	0.00562495
28.45	0.005595148
28.46667	0.005564153
28.48333	0.00553292
28.5	0.005503356
28.51667	0.005476892
28.53333	0.005453765
28.55	0.00543493
28.56667	0.005419672
28.58333	0.005407274
28.6	0.005396545
28.61667	0.005386531
28.63333	0.005374849
28.65	0.005361021
28.66667	0.005343378
28.68333	0.005322158
28.7	0.005297124
28.71667	0.005269945
28.73333	0.005241334
28.75	0.005213439
28.76667	0.005187213
28.78333	0.005164325
28.8	0.005144536
28.81667	0.005128324
28.83333	0.005114734
28.85	0.005102336
28.86667	0.005091131
28.88333	0.005079925
28.9	0.005068481
28.91667	0.00505656
28.93333	0.005044878
28.95	0.00503391
28.96667	0.005024612
28.98333	0.005017936
29	0.005013883
29.01667	0.005013406
29.03333	0.005016267
29.05	0.005021274
29.06667	0.005026758
29.08333	0.005030811
29.1	0.005030572
29.11667	0.005025089
29.13333	0.005012691
29.15	0.004995286
29.16667	0.004974782
29.18333	0.004956186
29.2	0.004945695
29.21667	0.004950941
29.23333	0.004980981
29.25	0.005046546
29.26667	0.005160034
29.28333	0.005333602
29.3	0.005581319
29.31667	0.005913913
29.33333	0.00633806
29.35	0.006853998
29.36667	0.007451952
29.38333	0.008111894
29.4	0.008803308
29.41667	0.009488523
29.43333	0.01012725
29.45	0.01068133
29.46667	0.0111205
29.48333	0.01142567
29.5	0.01159137
29.51667	0.01162428
29.53333	0.01154131
29.55	0.01136464
29.56667	0.01111883
29.58333	0.01082724
29.6	0.01051015
29.61667	0.01018399
29.63333	0.009862363
29.65	0.009555519
29.66667	0.009271801
29.68333	0.009016693
29.7	0.008792341
29.71667	0.008597553
29.73333	0.008428514
29.75	0.008278072
29.76667	0.008137882
29.78333	0.008000314
29.8	0.007860124
29.81667	0.007714212
29.83333	0.007564008
29.85	0.007412136
29.86667	0.007262647
29.88333	0.00712055
29.9	0.006988704
29.91667	0.006868541
29.93333	0.006760299
29.95	0.006663501
29.96667	0.00657624
29.98333	0.006497324
30	0.006425321
30.01667	0.006359279
30.03333	0.006298006
30.05	0.006241024
30.06667	0.006188095
30.08333	0.006138742
30.1	0.006092727
30.11667	0.006050527
30.13333	0.006012142
30.15	0.005977333
30.16667	0.005945861
30.18333	0.005915821
30.2	0.005886018
30.21667	0.005853593
30.23333	0.0058164
30.25	0.005772054
30.26667	0.005719125
30.28333	0.005657136
30.3	0.005587041
30.31667	0.005511463
30.33333	0.005432308
30.35	0.005353153
30.36667	0.005277336
30.38333	0.005207002
30.4	0.005144298
30.41667	0.005089462
30.43333	0.005042732
30.45	0.00500387
30.46667	0.004970968
30.48333	0.004943311
30.5	0.004919946
30.51667	0.004899919
30.53333	0.004882514
30.55	0.004868448
30.56667	0.004856765
30.58333	0.004847705
30.6	0.004840314
30.61667	0.004834116
30.63333	0.004827201
30.65	0.004818618
30.66667	0.004806936
30.68333	0.004791915
30.7	0.004774034
30.71667	0.004753768
30.73333	0.004733026
30.75	0.004714191
30.76667	0.004699647
30.78333	0.00469321
30.8	0.004698932
30.81667	0.004722774
30.83333	0.004771411
30.85	0.004852235
30.86667	0.004970729
30.88333	0.00513047
30.9	0.005327642
30.91667	0.005552471
30.93333	0.005786836
30.95	0.006007373
30.96667	0.006189525
30.98333	0.006311357
31	0.006359994
31.01667	0.006332576
31.03333	0.006238878
31.05	0.006096542
31.06667	0.00592798
31.08333	0.005755126
31.1	0.005595148
31.11667	0.005455911
31.13333	0.005338609
31.15	0.005237758
31.16667	0.00514549
31.18333	0.005053937
31.2	0.004957139
31.21667	0.004853666
31.23333	0.004743755
31.25	0.004630744
31.26667	0.004518211
31.28333	0.004409492
31.3	0.004306734
31.31667	0.004211843
31.33333	0.004125059
31.35	0.004046142
31.36667	0.003974378
31.38333	0.003909767
31.4	0.003850877
31.41667	0.003797233
31.43333	0.00374788
31.45	0.003701627
31.46667	0.003657758
31.48333	0.003616035
31.5	0.003575742
31.51667	0.003537357
31.53333	0.003501356
31.55	0.003469646
31.56667	0.003444135
31.58333	0.003429115
31.6	0.00342983
31.61667	0.003453434
31.63333	0.003508031
31.65	0.003602445
31.66667	0.003744543
31.68333	0.003937662
31.7	0.004181325
31.71667	0.004466712
31.73333	0.004778802
31.75	0.005095899
31.76667	0.00539273
31.78333	0.005645216
31.8	0.005832374
31.81667	0.005941331
31.83333	0.005967796
31.85	0.005917728
31.86667	0.005803525
31.88333	0.005644739
31.9	0.005463541
31.91667	0.005284727
31.93333	0.005134761
31.95	0.005041301
31.96667	0.005032718
31.98333	0.005137622
32	0.00537914
32.01667	0.005772531
32.03333	0.006316125
32.05	0.006990135
32.06667	0.007751882
32.08333	0.008539855
32.1	0.00928086
32.11667	0.009900272
32.13333	0.01033419
32.15	0.010539
32.16667	0.01049775
32.18333	0.01022023
32.2	0.009740055
32.21667	0.009104908
32.23333	0.008367479
32.25	0.007576883
32.26667	0.006772935
32.28333	0.005982578
32.3	0.005221307
32.31667	0.004494131
32.33333	0.003799856
32.35	0.003132284
32.36667	0.002484739
32.38333	0.001851261
32.4	0.001226604
32.41667	0.0006088614
32.43333	-2.682209e-006
32.45	-0.0006068349
32.46667	-0.001200259
32.48333	-0.001779377
32.5	-0.002340376
32.51667	-0.002879679
32.53333	-0.003394425
32.55	-0.003882468
32.56667	-0.004343092
32.58333	-0.004775345
32.6	-0.005180657
32.61667	-0.005560696
32.63333	-0.005918086
32.65	-0.006255686
32.66667	-0.00657779
32.68333	-0.006888449
32.7	-0.007191241
32.71667	-0.007489264
32.73333	-0.007784188
32.75	-0.008076966
32.76667	-0.008366644
32.78333	-0.00865227
32.8	-0.008932173
32.81667	-0.009205878
32.83333	-0.009473622
32.85	-0.009737074
32.86667	-0.009998858
32.88333	-0.0102616
32.9	-0.010526
32.91667	-0.01079208
32.93333	-0.01105815
32.95	-0.01132089
32.96667	-0.01157624
32.98333	-0.01182228
33	-0.01205879
33.01667	-0.01228839
33.03333	-0.01251537
33.05	-0.01274544
33.06667	-0.0129829
33.08333	-0.01323086
33.1	-0.01348788
33.11667	-0.01375085
33.13333	-0.01401168
33.15	-0.01426035
33.16667	-0.01448494
33.18333	-0.01467067
33.2	-0.01480013
33.21667	-0.01485687
33.23333	-0.01482493
33.25	-0.01469427
33.26667	-0.01446158
33.28333	-0.01413542
33.3	-0.01373559
33.31667	-0.01329023
33.33333	-0.01282841
33.35	-0.01237255
33.36667	-0.01193506
33.38333	-0.01151448
33.4	-0.01109892
33.41667	-0.0106712
33.43333	-0.01021224
33.45	-0.009711325
33.46667	-0.009169638
33.48333	-0.008599102
33.5	-0.008019745
33.51667	-0.007452548
33.53333	-0.006917059
33.55	-0.006426394
33.56667	-0.005982697
33.58333	-0.005577147
33.6	-0.005186379
33.61667	-0.004771292
33.63333	-0.004276335
33.65	-0.003634751
33.66667	-0.002776921
33.68333	-0.001643956
33.7	-0.0002074838
33.71667	0.001512706
33.73333	0.00343889
33.75	0.005439222
33.76667	0.007348239
33.78333	0.008997619
33.8	0.01025051
33.81667	0.01102585
33.83333	0.01130551
33.85	0.01113123
33.86667	0.01058859
33.88333	0.0097844
33.9	0.008825958
33.91667	0.007809103
33.93333	0.006824434
33.95	0.005972087
33.96667	0.005370557
33.98333	0.005152166
34	0.005442798
34.01667	0.006339014
34.03333	0.007869899
34.05	0.009954154
34.06667	0.01238269
34.08333	0.01484269
34.1	0.01698488
34.11667	0.01849455
34.13333	0.01915473
34.15	0.01888412
34.16667	0.0177483
34.18333	0.01594394
34.2	0.01374811
34.21667	0.01144475
34.23333	0.00925988
34.25	0.00733012
34.26667	0.005715072
34.28333	0.004414737
34.3	0.003391206
34.31667	0.002587974
34.33333	0.001949012
34.35	0.001429975
34.36667	0.0009967685
34.38333	0.0006241202
34.4	0.0002920032
34.41667	-1.126528e-005
34.43333	-0.000293076
34.45	-0.0005527139
34.46667	-0.0007870793
34.48333	-0.0009906888
34.5	-0.001158535
34.51667	-0.001289666
34.53333	-0.001386464
34.55	-0.001454175
34.56667	-0.001500905
34.58333	-0.001534045
34.6	-0.001559556
34.61667	-0.00158149
34.63333	-0.001601279
34.65	-0.00161773
34.66667	-0.001630127
34.68333	-0.001637757
34.7	-0.001642048
34.71667	-0.001645863
34.73333	-0.001653969
34.75	-0.001671374
34.76667	-0.001702607
34.78333	-0.001750529
34.8	-0.001815617
34.81667	-0.001895249
34.83333	-0.001983941
34.85	-0.002074301
34.86667	-0.002158463
34.88333	-0.002229273
34.9	-0.002282441
34.91667	-0.002316296
34.93333	-0.002334654
34.95	-0.002343237
34.96667	-0.00235039
34.98333	-0.002364695
35	-0.002393067
35.01667	-0.002438605
35.03333	-0.002501547
35.05	-0.00257951
35.06667	-0.002667725
35.08333	-0.0027619
35.1	-0.002859414
35.11667	-0.00295788
35.13333	-0.003058016
35.15	-0.003160059
35.16667	-0.003264964
35.18333	-0.003371298
35.2	-0.003477633
35.21667	-0.003579676
35.23333	-0.003674805
35.25	-0.003759682
35.26667	-0.003834546
35.28333	-0.003901303
35.3	-0.003964961
35.31667	-0.004030526
35.33333	-0.004103482
35.35	-0.004187882
35.36667	-0.004284918
35.38333	-0.004394352
35.4	-0.0045138
35.41667	-0.004639685
35.43333	-0.004769862
35.45	-0.004900753
35.46667	-0.005031407
35.48333	-0.005159914
35.5	-0.005285084
35.51667	-0.005405486
35.53333	-0.005518973
35.55	-0.005624592
35.56667	-0.005720675
35.58333	-0.005807221
35.6	-0.005883992
35.61667	-0.005951464
35.63333	-0.006010592
35.65	-0.006062567
35.66667	-0.006108582
35.68333	-0.006150305
35.7	-0.006191075
35.71667	-0.006233275
35.73333	-0.006281674
35.75	-0.006339371
35.76667	-0.006408989
35.78333	-0.006491721
35.8	-0.006587088
35.81667	-0.006691992
35.83333	-0.006802142
35.85	-0.006912768
35.86667	-0.007019341
35.88333	-0.007118285
35.9	-0.007208645
35.91667	-0.007289469
35.93333	-0.00736171
35.95	-0.007426322
35.96667	-0.00748378
35.98333	-0.007533133
36	-0.007573426
36.01667	-0.007603467
36.03333	-0.007622063
36.05	-0.007630646
36.06667	-0.007631123
36.08333	-0.00762707
36.1	-0.007622778
36.11667	-0.00762254
36.13333	-0.007629693
36.15	-0.007646859
36.16667	-0.007675946
36.18333	-0.007717192
36.2	-0.007771313
36.21667	-0.007839024
36.23333	-0.007919848
36.25	-0.008014023
36.26667	-0.008120358
36.28333	-0.008237183
36.3	-0.008361876
36.31667	-0.008491099
36.33333	-0.008621275
36.35	-0.008749068
36.36667	-0.008872569
36.38333	-0.008990109
36.4	-0.009101689
36.41667	-0.009208024
36.43333	-0.00930959
36.45	-0.009407341
36.46667	-0.00950247
36.48333	-0.009594262
36.5	-0.009683669
36.51667	-0.009769738
36.53333	-0.009851992
36.55	-0.009929955
36.56667	-0.01000291
36.58333	-0.01007062
36.6	-0.01013237
36.61667	-0.01018792
36.63333	-0.01023656
36.65	-0.01027828
36.66667	-0.01031286
36.68333	-0.01034003
36.7	-0.0103603
36.71667	-0.01037484
36.73333	-0.01038367
36.75	-0.0103882
36.76667	-0.01038915
36.78333	-0.01038748
36.8	-0.01038414
36.81667	-0.01037937
36.83333	-0.01037365
36.85	-0.01036841
36.86667	-0.01036388
36.88333	-0.01036102
36.9	-0.01036125
36.91667	-0.01036626
36.93333	-0.01037723
36.95	-0.01039511
36.96667	-0.01042062
36.98333	-0.01045376
37	-0.01049405
37.01667	-0.01054031
37.03333	-0.01059133
37.05	-0.01064545
37.06667	-0.01070076
37.08333	-0.0107556
37.1	-0.01080829
37.11667	-0.01085693
37.13333	-0.01090056
37.15	-0.01093656
37.16667	-0.01096398
37.18333	-0.0109809
37.2	-0.01098615
37.21667	-0.01097947
37.23333	-0.01096135
37.25	-0.01093322
37.26667	-0.01089746
37.28333	-0.01085669
37.3	-0.01081473
37.31667	-0.01077491
37.33333	-0.01073986
37.35	-0.01071197
37.36667	-0.01069194
37.38333	-0.01068026
37.4	-0.01067597
37.41667	-0.01067787
37.43333	-0.01068407
37.45	-0.01069242
37.46667	-0.01070148
37.48333	-0.01070982
37.5	-0.01071602
37.51667	-0.01071888
37.53333	-0.01071841
37.55	-0.01071411
37.56667	-0.01070625
37.58333	-0.01069528
37.6	-0.01068169
37.61667	-0.01066738
37.63333	-0.01065308
37.65	-0.01064044
37.66667	-0.01063043
37.68333	-0.01062328
37.7	-0.01061946
37.71667	-0.01061779
37.73333	-0.01061732
37.75	-0.01061708
37.76667	-0.01061589
37.78333	-0.01061279
37.8	-0.01060849
37.81667	-0.01060373
37.83333	-0.01060063
37.85	-0.01060015
37.86667	-0.01060539
37.88333	-0.01061755
37.9	-0.01063758
37.91667	-0.01066548
37.93333	-0.01070076
37.95	-0.01074153
37.96667	-0.01078516
37.98333	-0.01082879
38	-0.01086885
38.01667	-0.01090246
38.03333	-0.01092678
38.05	-0.01093966
38.06667	-0.01093966
38.08333	-0.01092654
38.1	-0.01090103
38.11667	-0.01086408
38.13333	-0.01081806
38.15	-0.01076418
38.16667	-0.01070482
38.18333	-0.01064187
38.2	-0.01057726
38.21667	-0.0105136
38.23333	-0.01045257
38.25	-0.01039749
38.26667	-0.01035148
38.28333	-0.01031786
38.3	-0.01029927
38.31667	-0.01029807
38.33333	-0.01031524
38.35	-0.01035029
38.36667	-0.01040107
38.38333	-0.01046425
38.4	-0.01053649
38.41667	-0.01061326
38.43333	-0.01069075
38.45	-0.01076704
38.46667	-0.01083928
38.48333	-0.01090747
38.5	-0.01097041
38.51667	-0.01102883
38.53333	-0.01108223
38.55	-0.01113087
38.56667	-0.01117426
38.58333	-0.01121217
38.6	-0.01124412
38.61667	-0.01127034
38.63333	-0.01129109
38.65	-0.01130635
38.66667	-0.01131755
38.68333	-0.01132494
38.7	-0.01132947
38.71667	-0.01133114
38.73333	-0.01132923
38.75	-0.01132232
38.76667	-0.01130873
38.78333	-0.01128584
38.8	-0.01125103
38.81667	-0.01120192
38.83333	-0.01113731
38.85	-0.01105648
38.86667	-0.01096088
38.88333	-0.01085335
38.9	-0.01073939
38.91667	-0.01062566
38.93333	-0.0105198
38.95	-0.01043063
38.96667	-0.01036507
38.98333	-0.01032978
39	-0.01032788
39.01667	-0.01036006
39.03333	-0.01042372
39.05	-0.0105148
39.06667	-0.0106259
39.08333	-0.01074988
39.1	-0.01087886
39.11667	-0.01100546
39.13333	-0.01112396
39.15	-0.0112291
39.16667	-0.01131827
39.18333	-0.01139003
39.2	-0.01144415
39.21667	-0.01148134
39.23333	-0.01150399
39.25	-0.01151425
39.26667	-0.01151496
39.28333	-0.01150876
39.3	-0.01149827
39.31667	-0.0114854
39.33333	-0.01147133
39.35	-0.01145607
39.36667	-0.01143962
39.38333	-0.01142031
39.4	-0.01139671
39.41667	-0.01136786
39.43333	-0.01133209
39.45	-0.01129013
39.46667	-0.01124269
39.48333	-0.0111919
39.5	-0.01114112
39.51667	-0.01109415
39.53333	-0.0110541
39.55	-0.01102525
39.56667	-0.01100904
39.58333	-0.01100713
39.6	-0.01101977
39.61667	-0.01104575
39.63333	-0.01108319
39.65	-0.01112896
39.66667	-0.01118046
39.68333	-0.01123434
39.7	-0.01128727
39.71667	-0.0113371
39.73333	-0.01138049
39.75	-0.01141602
39.76667	-0.01144153
39.78333	-0.01145607
39.8	-0.01145965
39.81667	-0.01145226
39.83333	-0.01143533
39.85	-0.01141077
39.86667	-0.01138097
39.88333	-0.01134878
39.9	-0.01131731
39.91667	-0.01128942
39.93333	-0.01126748
39.95	-0.01125318
39.96667	-0.01124769
39.98333	-0.01125127
40	-0.01126271
40.01667	-0.01128107
40.03333	-0.0113042
40.05	-0.01132876
40.06667	-0.01135188
40.08333	-0.01136857
40.1	-0.01137406
40.11667	-0.01136142
40.13333	-0.01132113
40.15	-0.01124221
40.16667	-0.01110941
40.18333	-0.01090366
40.2	-0.0106023
40.21667	-0.01017743
40.23333	-0.009596884
40.25	-0.008824646
40.26667	-0.00782162
40.28333	-0.006547749
40.3	-0.004964173
40.31667	-0.00303489
40.33333	-0.0007312894
40.35	0.001965702
40.36667	0.005062521
40.38333	0.008550346
40.4	0.012402
40.41667	0.0165717
40.43333	0.02099341
40.45	0.02558225
40.46667	0.03023642
40.48333	0.03484124
40.5	0.03927559
40.51667	0.04341787
40.53333	0.04715389
40.55	0.0503847
40.56667	0.05303043
40.58333	0.05503482
40.6	0.05636638
40.61667	0.05701631
40.63333	0.05699676
40.65	0.0563373
40.66667	0.05508035
40.68333	0.05327982
40.7	0.0509972
40.71667	0.04829949
40.73333	0.04525656
40.75	0.04193944
40.76667	0.03841704
40.78333	0.03475469
40.8	0.03101009
40.81667	0.02723449
40.83333	0.02346963
40.85	0.01974863
40.86667	0.01609606
40.88333	0.01252931
40.9	0.009059846
40.91667	0.005692899
40.93333	0.002430618
40.95	-0.0007281899
40.96667	-0.003785908
40.98333	-0.00674659
41	-0.009615481
41.01667	-0.01239711
41.03333	-0.01509601
41.05	-0.01771718
41.06667	-0.02026588
41.08333	-0.02274758
41.1	-0.02516872
41.11667	-0.02753741
41.13333	-0.02986175
41.15	-0.03215104
41.16667	-0.03441459
41.18333	-0.03666073
41.2	-0.03889686
41.21667	-0.04112822
41.23333	-0.04335886
41.25	-0.04559165
41.26667	-0.04782826
41.28333	-0.05006939
41.3	-0.05231673
41.31667	-0.05457193
41.33333	-0.05683571
41.35	-0.05910927
41.36667	-0.06139308
41.38333	-0.06368667
41.4	-0.06598788
41.41667	-0.06829268
41.43333	-0.07059699
41.45	-0.07289368
41.46667	-0.07517582
41.48333	-0.0774346
41.5	-0.07966167
41.51667	-0.08184749
41.53333	-0.08398348
41.55	-0.08606082
41.56667	-0.08807069
41.58333	-0.09000546
41.6	-0.09185678
41.61667	-0.09361726
41.63333	-0.09527928
41.65	-0.09683377
41.66667	-0.09827071
41.68333	-0.09957916
41.7	-0.1007465
41.71667	-0.1017593
41.73333	-0.1026037
41.75	-0.1032665
41.76667	-0.103735
41.78333	-0.1039975
41.8	-0.1040447
41.81667	-0.103869
41.83333	-0.1034656
41.85	-0.1028319
41.86667	-0.1019691
41.88333	-0.1008816
41.9	-0.09957653
41.91667	-0.09806591
41.93333	-0.0963648
41.95	-0.09449106
41.96667	-0.09246665
41.98333	-0.09031373
42	-0.08805496
42.01667	-0.08571321
42.03333	-0.08330923
42.05	-0.08086187
42.06667	-0.07838708
42.08333	-0.07589799
42.1	-0.07340628
42.11667	-0.07092053
42.13333	-0.06844884
42.15	-0.06599671
42.16667	-0.06357008
42.18333	-0.06117254
42.2	-0.05880815
42.21667	-0.05647975
42.23333	-0.05419093
42.25	-0.0519436
42.26667	-0.04974109
42.28333	-0.04758626
42.3	-0.0454815
42.31667	-0.04342967
42.33333	-0.04143339
42.35	-0.03949457
42.36667	-0.03761488
42.38333	-0.03579599
42.4	-0.0340386
42.41667	-0.03234369
42.43333	-0.03071171
42.45	-0.02914268
42.46667	-0.02763563
42.48333	-0.0261901
42.5	-0.02480489
42.51667	-0.02347881
42.53333	-0.02221066
42.55	-0.02100021
42.56667	-0.01984674
42.58333	-0.01875168
42.6	-0.01771599
42.61667	-0.01674086
42.63333	-0.01582748
42.65	-0.01497608
42.66667	-0.01418644
42.68333	-0.01345712
42.7	-0.01278549
42.71667	-0.01216727
42.73333	-0.01159889
42.75	-0.0110746
42.76667	-0.01059014
42.78333	-0.01013976
42.8	-0.00971967
42.81667	-0.009324849
42.83333	-0.008951962
42.85	-0.008597672
42.86667	-0.008258402
42.88333	-0.007932484
42.9	-0.007617533
42.91667	-0.007312357
42.93333	-0.007016003
42.95	-0.006727517
42.96667	-0.006447852
42.98333	-0.006177485
43	-0.005917132
43.01667	-0.005668461
43.03333	-0.005432665
43.05	-0.005211413
43.06667	-0.005005181
43.08333	-0.004814208
43.1	-0.004638016
43.11667	-0.004474938
43.13333	-0.004323304
43.15	-0.004180491
43.16667	-0.004042685
43.18333	-0.00390774
43.2	-0.003773034
43.21667	-0.003636658
43.23333	-0.003499091
43.25	-0.003360808
43.26667	-0.003223717
43.28333	-0.003091395
43.3	-0.002967656
43.31667	-0.002855837
43.33333	-0.002759278
43.35	-0.002681315
43.36667	-0.002622664
43.38333	-0.002583325
43.4	-0.002561629
43.41667	-0.002554476
43.43333	-0.002557337
43.45	-0.002564728
43.46667	-0.002571166
43.48333	-0.002571642
43.5	-0.002561152
43.51667	-0.002537787
43.53333	-0.002499878
43.55	-0.002447426
43.56667	-0.002381861
43.58333	-0.002306044
43.6	-0.002221882
43.61667	-0.002132237
43.63333	-0.002039492
43.65	-0.001945794
43.66667	-0.001854002
43.68333	-0.001766264
43.7	-0.001685202
43.71667	-0.0016132
43.73333	-0.001552165
43.75	-0.001503289
43.76667	-0.001466572
43.78333	-0.001440346
43.8	-0.001422226
43.81667	-0.001408398
43.83333	-0.001395047
43.85	-0.001378834
43.86667	-0.001357138
43.88333	-0.001328051
43.9	-0.001290858
43.91667	-0.001245558
43.93333	-0.001193106
43.95	-0.001134694
43.96667	-0.001071274
43.98333	-0.001003087
44	-0.0009313226
44.01667	-0.000856936
44.03333	-0.0007808805
44.05	-0.0007050633
44.06667	-0.0006306767
44.08333	-0.0005610585
44.1	-0.0004978776
44.11667	-0.0004444718
44.13333	-0.0004027486
44.15	-0.0003743768
44.16667	-0.0003600717
44.18333	-0.000359118
44.2	-0.0003700852
44.21667	-0.0003901124
44.23333	-0.0004158616
44.25	-0.0004430413
44.26667	-0.0004678369
44.28333	-0.0004869103
44.3	-0.000498116
44.31667	-0.0005002618
44.33333	-0.0004940629
44.35	-0.0004811883
44.36667	-0.0004642606
44.38333	-0.0004470944
44.4	-0.0004332662
44.41667	-0.0004256368
44.43333	-0.0004261136
44.45	-0.0004356503
44.46667	-0.0004530549
44.48333	-0.0004754663
44.5	-0.0004985929
44.51667	-0.0005171895
44.53333	-0.0005257726
44.55	-0.0005190969
44.56667	-0.0004933476
44.58333	-0.0004470944
44.6	-0.0003808141
44.61667	-0.0002983212
44.63333	-0.0002062917
44.65	-0.0001118779
44.66667	-2.485514e-005
44.68333	4.762411e-005
44.7	9.864569e-005
44.71667	0.0001239181
44.73333	0.0001222491
44.75	9.602308e-005
44.76667	4.953146e-005
44.78333	-1.03116e-005
44.8	-7.587671e-005
44.81667	-0.0001388192
44.83333	-0.0001924634
44.85	-0.0002310872
44.86667	-0.0002515912
44.88333	-0.0002532601
44.9	-0.0002382398
44.91667	-0.0002091527
44.93333	-0.000171721
44.95	-0.000130713
44.96667	-9.137392e-005
44.98333	-5.728006e-005
45	-2.986193e-005
