# Supplementary material for: Study on the design, synthesis, and activity of anti-tumor staple peptides targeting MDM2/MDMX
Source: Front Chem. 2024 Jun 7;12:1403473. doi: 10.3389/fchem.2024.1403473 (PMC11190158; doi:10.3389/fchem.2024.1403473)
Supplement: Supplementary file 1 [file DataSheet1.ZIP › SM project raw data/SM staple peptide HPLC/SM3-8-CHP.arw]

0	0
0.01666667	0
0.03333333	0
0.05	0
0.06666667	0
0.08333333	0
0.1	5.51343e-006
0.1166667	4.798174e-006
0.1333333	6.228685e-006
0.15	2.077222e-005
0.1666667	5.534291e-005
0.1833333	0.0001097023
0.2	0.0001757443
0.2166667	0.0002508461
0.2333333	0.0003381073
0.25	0.0004332364
0.2666667	0.0005286038
0.2833333	0.0006099045
0.3	0.0006730855
0.3166667	0.0007160008
0.3333333	0.0007469952
0.35	0.0007810891
0.3666667	0.0008309186
0.3833333	0.0009088814
0.4	0.001028806
0.4166667	0.001214534
0.4333333	0.00149563
0.45	0.001911193
0.4666667	0.002505332
0.4833333	0.003329784
0.5	0.004435569
0.5166667	0.005859882
0.5333333	0.007620841
0.55	0.009688884
0.5666667	0.01199082
0.5833333	0.0143874
0.6	0.01668051
0.6166667	0.01862696
0.6333333	0.01997474
0.65	0.02052239
0.6666667	0.02017239
0.6833333	0.01898006
0.7	0.01714161
0.7166667	0.01500466
0.7333333	0.01347044
0.75	0.016305
0.7666667	0.03232864
0.7833333	0.07585171
0.8	0.154521
0.8166667	0.2514868
0.8333333	0.3230353
0.85	0.3227494
0.8666667	0.2449253
0.8833333	0.1292663
0.9	0.026701
0.9166667	-0.03759596
0.9333333	-0.06928799
0.95	-0.08217642
0.9666667	-0.08695266
0.9833333	-0.08826682
1	-0.087594
1.016667	-0.08554575
1.033333	-0.08248374
1.05	-0.07866642
1.066667	-0.0742366
1.083333	-0.06908509
1.1	-0.06273553
1.116667	-0.05498526
1.133333	-0.04705998
1.15	-0.04297516
1.166667	-0.04755136
1.183333	-0.06143591
1.2	-0.07923338
1.216667	-0.0932779
1.233333	-0.09941313
1.25	-0.09814617
1.266667	-0.09203526
1.283333	-0.08348772
1.3	-0.07398698
1.316667	-0.06431505
1.333333	-0.05497381
1.35	-0.0463843
1.366667	-0.03895065
1.383333	-0.03293487
1.4	-0.02832171
1.416667	-0.02483436
1.433333	-0.0221245
1.45	-0.01997301
1.466667	-0.01832816
1.483333	-0.01722905
1.5	-0.01671049
1.516667	-0.01676509
1.533333	-0.01733539
1.55	-0.01836988
1.566667	-0.01982495
1.583333	-0.02162048
1.6	-0.02357599
1.616667	-0.02542421
1.633333	-0.02690718
1.65	-0.02786753
1.666667	-0.02825901
1.683333	-0.0281119
1.7	-0.02747461
1.716667	-0.02640006
1.733333	-0.0249438
1.75	-0.02317426
1.766667	-0.02118847
1.783333	-0.01906726
1.8	-0.0168409
1.816667	-0.0144572
1.833333	-0.01181743
1.85	-0.008816451
1.866667	-0.005345553
1.883333	-0.001279801
1.9	0.003571302
1.916667	0.0124822
1.933333	0.04131439
1.95	0.1118715
1.966667	0.2464302
1.983333	0.4037998
2	0.4941302
2.016667	0.4478991
2.033333	0.285621
2.05	0.1020038
2.066667	-0.03445932
2.083333	-0.103868
2.1	-0.1279547
2.116667	-0.1299646
2.133333	-0.1238458
2.15	-0.11465
2.166667	-0.1038184
2.183333	-0.09197089
2.2	-0.07957169
2.216667	-0.0670974
2.233333	-0.05505511
2.25	-0.04394218
2.266667	-0.03415653
2.283333	-0.02593181
2.3	-0.01930282
2.316667	-0.01412746
2.333333	-0.01017448
2.35	-0.007192105
2.366667	-0.004965991
2.383333	-0.003322333
2.4	-0.002118796
2.416667	-0.001248807
2.433333	-0.000634402
2.45	-0.0002171695
2.466667	4.222989e-005
2.483333	0.0001731217
2.5	0.0001974404
2.516667	0.0001297295
2.533333	-1.832843e-005
2.55	-0.0002410114
2.566667	-0.0005330741
2.583333	-0.0008895099
2.6	-0.001301497
2.616667	-0.001745433
2.633333	-0.002191514
2.65	-0.002608031
2.666667	-0.002978772
2.683333	-0.003290623
2.7	-0.003543586
2.716667	-0.003733605
2.733333	-0.003858775
2.75	-0.003933638
2.766667	-0.003966302
2.783333	-0.003969401
2.8	-0.003950804
2.816667	-0.003917187
2.833333	-0.003875226
2.85	-0.003825396
2.866667	-0.003773183
2.883333	-0.003730267
2.9	-0.003706187
2.916667	-0.003712624
2.933333	-0.003740996
2.95	-0.003778189
2.966667	-0.00381586
2.983333	-0.003852814
3	-0.00388357
3.016667	-0.003898114
3.033333	-0.003888577
3.05	-0.003850192
3.066667	-0.003773421
3.083333	-0.003652543
3.1	-0.003493041
3.116667	-0.003307551
3.133333	-0.003109187
3.15	-0.002903193
3.166667	-0.002694577
3.183333	-0.002488345
3.2	-0.002289265
3.216667	-0.00210163
3.233333	-0.001930207
3.25	-0.001781195
3.266667	-0.001655787
3.283333	-0.001555175
3.3	-0.001473159
3.316667	-0.001407593
3.333333	-0.001352042
3.35	-0.001302451
3.366667	-0.001255244
3.383333	-0.001210183
3.4	-0.001172274
3.416667	-0.001146048
3.433333	-0.001137227
3.45	-0.001148909
3.466667	-0.00118205
3.483333	-0.001238078
3.5	-0.001314849
3.516667	-0.001409501
3.533333	-0.001514405
3.55	-0.00162074
3.566667	-0.001724213
3.583333	-0.001809329
3.6	-0.00186941
3.616667	-0.001897067
3.633333	-0.001896113
3.65	-0.001869887
3.666667	-0.001819581
3.683333	-0.001749486
3.7	-0.001664847
3.716667	-0.001584738
3.733333	-0.00151965
3.75	-0.001473159
3.766667	-0.00143978
3.783333	-0.001412123
3.8	-0.001378745
3.816667	-0.001333207
3.833333	-0.001277655
3.85	-0.001225203
3.866667	-0.001182288
3.883333	-0.00115034
3.9	-0.001128167
3.916667	-0.001109332
3.933333	-0.001097888
3.95	-0.001095265
3.966667	-0.001101464
3.983333	-0.001108378
4	-0.001102179
4.016667	-0.001078337
4.033333	-0.001033276
4.05	-0.0009705722
4.066667	-0.0008954704
4.083333	-0.0008134544
4.1	-0.0007333457
4.116667	-0.0006620586
4.133333	-0.0006131828
4.15	-0.0006000698
4.166667	-0.0006293952
4.183333	-0.0007049739
4.2	-0.0008125007
4.216667	-0.0009286106
4.233333	-0.001028746
4.25	-0.001104802
4.266667	-0.001156062
4.283333	-0.001174182
4.3	-0.001156777
4.316667	-0.001107901
4.333333	-0.001039475
4.35	-0.0009658039
4.366667	-0.0008961856
4.383333	-0.0008344352
4.4	-0.0007748306
4.416667	-0.0007219017
4.433333	-0.0006787479
4.45	-0.0006425083
4.466667	-0.0006122291
4.483333	-0.0005984008
4.5	-0.0006103218
4.516667	-0.0006467998
4.533333	-0.0006951988
4.55	-0.0007421672
4.566667	-0.0007819831
4.583333	-0.0008156002
4.6	-0.0008516014
4.616667	-0.0008928478
4.633333	-0.0009333789
4.65	-0.0009648502
4.666667	-0.0009844005
4.683333	-0.0009877384
4.7	-0.0009748638
4.716667	-0.0009486377
4.733333	-0.000918597
4.75	-0.0008945167
4.766667	-0.000877589
4.783333	-0.0008659065
4.8	-0.0008513629
4.816667	-0.0008341968
4.833333	-0.0008275211
4.85	-0.0008403957
4.866667	-0.0008766353
4.883333	-0.0009221733
4.9	-0.0009677112
4.916667	-0.001002282
4.933333	-0.001021594
4.95	-0.0010297
4.966667	-0.001022786
4.983333	-0.001004189
5	-0.0009712875
5.016667	-0.0009340942
5.033333	-0.0008973777
5.05	-0.0008613765
5.066667	-0.0008268058
5.083333	-0.000791043
5.1	-0.0007576644
5.116667	-0.0007250011
5.133333	-0.0006923378
5.15	-0.000654906
5.166667	-0.0006029308
5.183333	-0.0005263984
5.2	-0.00042817
5.216667	-0.0003280342
5.233333	-0.0002507865
5.25	-0.0002059639
5.266667	-0.0001918972
5.283333	-0.0002085865
5.3	-0.0002629459
5.316667	-0.0003623664
5.333333	-0.000502795
5.35	-0.000659436
5.366667	-0.0008017719
5.383333	-0.0009030998
5.4	-0.0009588897
5.416667	-0.0009696186
5.433333	-0.0009379089
5.45	-0.0008656681
5.466667	-0.0007636249
5.483333	-0.000659436
5.5	-0.0005814731
5.516667	-0.0005452335
5.533333	-0.0005459487
5.55	-0.0005702674
5.566667	-0.0006034076
5.583333	-0.0006386936
5.6	-0.0006653965
5.616667	-0.0006792247
5.633333	-0.0006816089
5.65	-0.0006663501
5.666667	-0.0006339252
5.683333	-0.0005845726
5.7	-0.0005225837
5.716667	-0.0004553497
5.733333	-0.0003845394
5.75	-0.0003213584
5.766667	-0.0002684295
5.783333	-0.0002357662
5.8	-0.0002293289
5.816667	-0.0002460182
5.833333	-0.0002824962
5.85	-0.000323981
5.866667	-0.0003688037
5.883333	-0.0004050434
5.9	-0.0004305542
5.916667	-0.0004381835
5.933333	-0.0004279315
5.95	-0.0004074275
5.966667	-0.0003859699
5.983333	-0.0003738105
6	-0.0003733337
6.016667	-0.0003843009
6.033333	-0.0004021823
6.05	-0.0004269779
6.066667	-0.0004517734
6.083333	-0.000469178
6.1	-0.0004749
6.116667	-0.0004682243
6.133333	-0.0004467666
6.15	-0.000403136
6.166667	-0.0003378093
6.183333	-0.0002584159
6.2	-0.0001787841
6.216667	-0.0001108348
6.233333	-6.02901e-005
6.25	-2.142787e-005
6.266667	6.943941e-006
6.283333	1.600385e-005
6.3	-4.023314e-006
6.316667	-5.242229e-005
6.333333	-0.0001129806
6.35	-0.0001778305
6.366667	-0.0002400577
6.383333	-0.000292033
6.4	-0.0003266037
6.416667	-0.0003378093
6.433333	-0.0003323257
6.45	-0.0003132522
6.466667	-0.0002906024
6.483333	-0.0002746284
6.5	-0.0002653301
6.516667	-0.0002677143
6.533333	-0.0002815425
6.55	-0.0003091991
6.566667	-0.000344485
6.583333	-0.0003833473
6.6	-0.0004241168
6.616667	-0.0004608333
6.633333	-0.0004932582
6.65	-0.0005161464
6.666667	-0.0005223453
6.683333	-0.0005092323
6.7	-0.000488013
6.716667	-0.0004732311
6.733333	-0.0004644096
6.75	-0.0004489124
6.766667	-0.0004157722
6.783333	-0.000364989
6.8	-0.0003060997
6.816667	-0.0002488792
6.833333	-0.0001961887
6.85	-0.0001492202
6.866667	-0.0001115501
6.883333	-8.198619e-005
6.9	-6.29127e-005
6.916667	-4.717708e-005
6.933333	-3.454089e-005
6.95	-2.238154e-005
6.966667	-1.236796e-005
6.983333	-4.470348e-007
7	2.05338e-005
7.016667	4.437566e-005
7.033333	6.225705e-005
7.05	6.058812e-005
7.066667	4.246831e-005
7.083333	6.467104e-006
7.1	-4.36008e-005
7.116667	-0.0001036823
7.133333	-0.0001694858
7.15	-0.0002257526
7.166667	-0.0002584159
7.183333	-0.0002548397
7.2	-0.0002171695
7.216667	-0.0001594722
7.233333	-8.746982e-005
7.25	-3.784895e-006
7.266667	8.46684e-005
7.283333	0.0001626313
7.3	0.0002188981
7.316667	0.0002508461
7.333333	0.0002599061
7.35	0.0002453625
7.366667	0.0002060235
7.383333	0.0001528561
7.4	9.420514e-005
7.416667	4.199147e-005
7.433333	3.606081e-006
7.45	-1.546741e-005
7.466667	-1.189113e-005
7.483333	1.361966e-005
7.5	5.629659e-005
7.516667	9.921193e-005
7.533333	0.0001290143
7.55	0.00013569
7.566667	0.0001228154
7.583333	9.587407e-005
7.6	5.629659e-005
7.616667	1.433492e-005
7.633333	-2.500415e-005
7.65	-5.027652e-005
7.666667	-4.550815e-005
7.683333	-4.500151e-006
7.7	8.609891e-005
7.716667	0.0002243817
7.733333	0.0004141629
7.75	0.0006537735
7.766667	0.0009346306
7.783333	0.001259357
7.8	0.001614839
7.816667	0.001996785
7.833333	0.002393037
7.85	0.002804071
7.866667	0.003229409
7.883333	0.003655463
7.9	0.004074842
7.916667	0.004480153
7.933333	0.004879028
7.95	0.005278856
7.966667	0.005689174
7.983333	0.006121188
8	0.006584197
8.016667	0.00708583
8.033333	0.007623702
8.05	0.008185655
8.066667	0.008752137
8.083333	0.009294063
8.1	0.00978902
8.116667	0.0102196
8.133333	0.01058105
8.15	0.01087335
8.166667	0.01110819
8.183333	0.01130083
8.2	0.01146296
8.216667	0.01160243
8.233333	0.01172379
8.25	0.01183513
8.266667	0.01193121
8.283333	0.0120106
8.3	0.01207021
8.316667	0.01211193
8.333333	0.0121434
8.35	0.0121713
8.366667	0.01220301
8.383333	0.01223782
8.4	0.01228026
8.416667	0.0123308
8.433333	0.01239493
8.45	0.01246813
8.466667	0.01254395
8.483333	0.01261738
8.5	0.0126808
8.516667	0.01273325
8.533333	0.01277426
8.55	0.01281646
8.566667	0.0128763
8.583333	0.01296762
8.6	0.01309326
8.616667	0.01325801
8.633333	0.01345757
8.65	0.0136781
8.666667	0.01390341
8.683333	0.0141156
8.7	0.01430944
8.716667	0.01446941
8.733333	0.01457766
8.75	0.01461676
8.766667	0.01457861
8.783333	0.01446822
8.8	0.01430061
8.816667	0.01410273
8.833333	0.01390746
8.85	0.013742
8.866667	0.01362541
8.883333	0.01356986
8.9	0.01358703
8.916667	0.0136812
8.933333	0.01383856
8.95	0.01403478
8.966667	0.01422837
8.983333	0.01438883
9	0.01448563
9.016667	0.01450923
9.033333	0.01445296
9.05	0.01432613
9.066667	0.0141497
9.083333	0.01395562
9.1	0.01377943
9.116667	0.01364401
9.133333	0.01357296
9.15	0.01356557
9.166667	0.0136185
9.183333	0.01370838
9.2	0.01381591
9.216667	0.0139232
9.233333	0.01401857
9.25	0.01410058
9.266667	0.01416567
9.283333	0.01421335
9.3	0.01423696
9.316667	0.01423624
9.333333	0.01421574
9.35	0.01419142
9.366667	0.01417807
9.383333	0.01419118
9.4	0.0142484
9.416667	0.01437095
9.433333	0.0145593
9.45	0.01479438
9.466667	0.01503757
9.483333	0.01525286
9.5	0.01541331
9.516667	0.01549914
9.533333	0.01550463
9.55	0.01543
9.566667	0.0152891
9.583333	0.01510432
9.6	0.01490453
9.616667	0.01471451
9.633333	0.01455835
9.65	0.01445583
9.666667	0.01441935
9.683333	0.01444104
9.7	0.0144954
9.716667	0.01455262
9.733333	0.01459363
9.75	0.01459554
9.766667	0.01454785
9.783333	0.01444748
9.8	0.0143092
9.816667	0.01416782
9.833333	0.01405671
9.85	0.01400831
9.866667	0.01403263
9.883333	0.01412752
9.9	0.01427653
9.916667	0.01445511
9.933333	0.01463655
9.95	0.01479629
9.966667	0.01492003
9.983333	0.0149999
10	0.01505163
10.01667	0.01509359
10.03333	0.0151408
10.05	0.01520947
10.06667	0.01531556
10.08333	0.01547149
10.1	0.01566985
10.11667	0.01588753
10.13333	0.01609591
10.15	0.01626232
10.16667	0.01636317
10.18333	0.01638582
10.2	0.01633075
10.21667	0.016202
10.23333	0.01600507
10.25	0.01575854
10.26667	0.01549342
10.28333	0.01523402
10.3	0.01499346
10.31667	0.01477197
10.33333	0.01457742
10.35	0.01441839
10.36667	0.01430514
10.38333	0.01425174
10.4	0.0142608
10.41667	0.01432779
10.43333	0.01443794
10.45	0.01458576
10.46667	0.01475862
10.48333	0.01494077
10.5	0.01511601
10.51667	0.01528004
10.53333	0.01543859
10.55	0.01559642
10.56667	0.01574901
10.58333	0.01588491
10.6	0.01599339
10.61667	0.01606324
10.63333	0.01609591
10.65	0.01609924
10.66667	0.01609543
10.68333	0.01609781
10.7	0.01611522
10.71667	0.01614383
10.73333	0.01617625
10.75	0.01620582
10.76667	0.01622561
10.78333	0.01621917
10.8	0.016166
10.81667	0.01605967
10.83333	0.0159128
10.85	0.01574472
10.86667	0.01556757
10.88333	0.01540092
10.9	0.01525739
10.91667	0.01515701
10.93333	0.01509789
10.95	0.01507476
10.96667	0.01507691
10.98333	0.01509526
11	0.01511934
11.01667	0.01513484
11.03333	0.0151408
11.05	0.01513055
11.06667	0.01511243
11.08333	0.01508644
11.1	0.01506546
11.11667	0.01505545
11.13333	0.01505855
11.15	0.0150812
11.16667	0.01512364
11.18333	0.01518086
11.2	0.01523402
11.21667	0.01527503
11.23333	0.01530984
11.25	0.01535681
11.26667	0.01541856
11.28333	0.01548961
11.3	0.01556543
11.31667	0.01564959
11.33333	0.0157409
11.35	0.01582316
11.36667	0.01588562
11.38333	0.01592448
11.4	0.0159407
11.41667	0.01592615
11.43333	0.01587728
11.45	0.01579693
11.46667	0.01569203
11.48333	0.01556399
11.5	0.01541951
11.51667	0.01527575
11.53333	0.01515487
11.55	0.01507881
11.56667	0.01505163
11.58333	0.0150657
11.6	0.01510599
11.61667	0.01516226
11.63333	0.01523355
11.65	0.01531199
11.66667	0.01538542
11.68333	0.0154362
11.7	0.01545361
11.71667	0.01544121
11.73333	0.01540712
11.75	0.01536515
11.76667	0.01532128
11.78333	0.01527885
11.8	0.01523808
11.81667	0.01520041
11.83333	0.01516536
11.85	0.01513103
11.86667	0.01509407
11.88333	0.0150502
11.9	0.01500228
11.91667	0.01494506
11.93333	0.01487997
11.95	0.01480606
11.96667	0.014725
11.98333	0.01464513
12	0.01456621
12.01667	0.01449493
12.03333	0.01442483
12.05	0.01434973
12.06667	0.01426461
12.08333	0.01417354
12.1	0.01408198
12.11667	0.01398376
12.13333	0.01388195
12.15	0.01378897
12.16667	0.01372603
12.18333	0.01370481
12.2	0.01373318
12.21667	0.01380399
12.23333	0.01390579
12.25	0.01402143
12.26667	0.01413849
12.28333	0.01425484
12.3	0.0143576
12.31667	0.01444319
12.33333	0.0144954
12.35	0.01450279
12.36667	0.01446584
12.38333	0.01439217
12.4	0.01429871
12.41667	0.0141888
12.43333	0.0140622
12.45	0.0139201
12.46667	0.01377466
12.48333	0.01364401
12.5	0.01354221
12.51667	0.0134652
12.53333	0.01340678
12.55	0.01335862
12.56667	0.01331809
12.58333	0.01329067
12.6	0.01327112
12.61667	0.01325372
12.63333	0.01322749
12.65	0.01319745
12.66667	0.01316431
12.68333	0.01311949
12.7	0.01304606
12.71667	0.01294306
12.73333	0.01282194
12.75	0.01269606
12.76667	0.01257852
12.78333	0.01247409
12.8	0.01238444
12.81667	0.01230052
12.83333	0.01221445
12.85	0.01212481
12.86667	0.01203611
12.88333	0.01196101
12.9	0.01189783
12.91667	0.01184323
12.93333	0.0117884
12.95	0.01174071
12.96667	0.01171473
12.98333	0.0117195
13	0.01176265
13.01667	0.01183775
13.03333	0.01194385
13.05	0.01207617
13.06667	0.01222542
13.08333	0.0123792
13.1	0.01251701
13.11667	0.01261762
13.13333	0.01265863
13.15	0.01263049
13.16667	0.0125306
13.18333	0.01237133
13.2	0.01216701
13.21667	0.01194003
13.23333	0.01171473
13.25	0.01150635
13.26667	0.01132777
13.28333	0.01118019
13.3	0.01106599
13.31667	0.01097682
13.33333	0.01090935
13.35	0.01085308
13.36667	0.01079562
13.38333	0.01072672
13.4	0.01064447
13.41667	0.01055768
13.43333	0.01046899
13.45	0.01038459
13.46667	0.01031497
13.48333	0.01026991
13.5	0.01026013
13.51667	0.01029018
13.53333	0.01036146
13.55	0.01046804
13.56667	0.0106056
13.58333	0.0107682
13.6	0.01095012
13.61667	0.01113918
13.63333	0.01131848
13.65	0.01147822
13.66667	0.01161006
13.68333	0.01171044
13.7	0.01176742
13.71667	0.01177672
13.73333	0.01174
13.75	0.01166251
13.76667	0.01154783
13.78333	0.01139906
13.8	0.01122406
13.81667	0.01103666
13.83333	0.01084879
13.85	0.01066402
13.86667	0.01048139
13.88333	0.01030281
13.9	0.0101364
13.91667	0.009989768
13.93333	0.009870797
13.95	0.009789497
13.96667	0.009752065
13.98333	0.009749919
14	0.00977543
14.01667	0.009820014
14.03333	0.009888202
14.05	0.009975702
14.06667	0.0100756
14.08333	0.01017812
14.1	0.01026967
14.11667	0.01033929
14.13333	0.01037458
14.15	0.01037958
14.16667	0.01036289
14.18333	0.01032999
14.2	0.01027992
14.21667	0.01020816
14.23333	0.01012662
14.25	0.01005128
14.26667	0.009993583
14.28333	0.009955198
14.3	0.009936601
14.31667	0.009936601
14.33333	0.009947568
14.35	0.009961158
14.36667	0.009970218
14.38333	0.00997141
14.4	0.00996235
14.41667	0.009939939
14.43333	0.009898216
14.45	0.009832889
14.46667	0.009750396
14.48333	0.009671241
14.5	0.009605438
14.51667	0.009554416
14.53333	0.0095146
14.55	0.00948289
14.56667	0.009451419
14.58333	0.009413272
14.6	0.009373218
14.61667	0.009343892
14.63333	0.009333163
14.65	0.009336501
14.66667	0.009354144
14.68333	0.009378463
14.7	0.009402305
14.71667	0.009419948
14.73333	0.009424955
14.75	0.009423286
14.76667	0.009419709
14.78333	0.009424955
14.8	0.009441167
14.81667	0.009460717
14.83333	0.009474546
14.85	0.009475499
14.86667	0.009462386
14.88333	0.009434491
14.9	0.009385854
14.91667	0.009313852
14.93333	0.009216815
14.95	0.009096414
14.96667	0.008955985
14.98333	0.008799106
15	0.008636028
15.01667	0.008474618
15.03333	0.008325845
15.05	0.008197814
15.06667	0.008096725
15.08333	0.008023769
15.1	0.007978946
15.11667	0.007955819
15.13333	0.007954389
15.15	0.00797537
15.16667	0.008014709
15.18333	0.008072406
15.2	0.008149415
15.21667	0.008254796
15.23333	0.008382827
15.25	0.008517295
15.26667	0.008649379
15.28333	0.00876978
15.3	0.008878261
15.31667	0.008966714
15.33333	0.009033233
15.35	0.009076148
15.36667	0.009084016
15.38333	0.009050637
15.4	0.008969575
15.41667	0.008847982
15.43333	0.008698016
15.45	0.008534938
15.46667	0.008370906
15.48333	0.008209735
15.5	0.008048803
15.51667	0.007890016
15.53333	0.007745057
15.55	0.007624656
15.56667	0.007538587
15.58333	0.007488757
15.6	0.007476598
15.61667	0.007500917
15.63333	0.007550985
15.65	0.007622033
15.66667	0.007708579
15.68333	0.007813007
15.7	0.007931024
15.71667	0.008048803
15.73333	0.00815466
15.75	0.008243591
15.76667	0.008315355
15.78333	0.008365184
15.8	0.00838688
15.81667	0.00837782
15.83333	0.008347064
15.85	0.008307248
15.86667	0.008266002
15.88333	0.00821951
15.9	0.008156806
15.91667	0.008072168
15.93333	0.007967979
15.95	0.007847339
15.96667	0.007709771
15.98333	0.007555991
16	0.007395536
16.01667	0.007238895
16.03333	0.007097036
16.05	0.006981879
16.06667	0.00690797
16.08333	0.006879121
16.1	0.006897002
16.11667	0.006957799
16.13333	0.007060081
16.15	0.007195264
16.16667	0.007345229
16.18333	0.007490426
16.2	0.007608205
16.21667	0.007688075
16.23333	0.007722646
16.25	0.007711202
16.26667	0.007653028
16.28333	0.007552415
16.3	0.007423431
16.31667	0.007291108
16.33333	0.007171661
16.35	0.00707677
16.36667	0.007006675
16.38333	0.006962091
16.4	0.006939203
16.41667	0.006933004
16.43333	0.006941587
16.45	0.006961614
16.46667	0.006986886
16.48333	0.007010251
16.5	0.007030517
16.51667	0.007050067
16.53333	0.007071048
16.55	0.007085592
16.56667	0.007089883
16.58333	0.007087737
16.6	0.007082731
16.61667	0.007078201
16.63333	0.007077724
16.65	0.007084161
16.66667	0.00709942
16.68333	0.007123262
16.7	0.007154495
16.71667	0.007181913
16.73333	0.007199317
16.75	0.007203609
16.76667	0.007198602
16.78333	0.00718835
16.8	0.007168561
16.81667	0.007142335
16.83333	0.007109433
16.85	0.007075101
16.86667	0.007041484
16.88333	0.007007629
16.9	0.006982595
16.91667	0.006971389
16.93333	0.00697735
16.95	0.006999999
16.96667	0.007027656
16.98333	0.007052213
17	0.007060796
17.01667	0.007054359
17.03333	0.007039338
17.05	0.007017404
17.06667	0.00698474
17.08333	0.006928712
17.1	0.006850272
17.11667	0.006759197
17.13333	0.006672174
17.15	0.006596595
17.16667	0.006535798
17.18333	0.006491214
17.2	0.00646022
17.21667	0.006449014
17.23333	0.006457359
17.25	0.006492406
17.26667	0.006550819
17.28333	0.006620198
17.3	0.006694108
17.31667	0.00676468
17.33333	0.006831199
17.35	0.006894618
17.36667	0.006960183
17.38333	0.007030994
17.4	0.007107288
17.41667	0.007183582
17.43333	0.007262498
17.45	0.007343322
17.46667	0.007426769
17.48333	0.007509261
17.5	0.007576734
17.51667	0.007616073
17.53333	0.007612973
17.55	0.00756982
17.56667	0.007489949
17.58333	0.007382423
17.6	0.007255107
17.61667	0.007111818
17.63333	0.006961137
17.65	0.006805927
17.66667	0.006662399
17.68333	0.006540567
17.7	0.006449252
17.71667	0.006389648
17.73333	0.006366044
17.75	0.006382018
17.76667	0.006431609
17.78333	0.006507903
17.8	0.006602794
17.81667	0.006714851
17.83333	0.006832629
17.85	0.00694707
17.86667	0.007044107
17.88333	0.007122308
17.9	0.007184058
17.91667	0.007238895
17.93333	0.007294685
17.95	0.007346421
17.96667	0.007392198
17.98333	0.007428199
18	0.007451087
18.01667	0.007451802
18.03333	0.00742653
18.05	0.007385045
18.06667	0.007335216
18.08333	0.007273942
18.1	0.00720194
18.11667	0.007125646
18.13333	0.007058412
18.15	0.007004768
18.16667	0.00696972
18.18333	0.006954223
18.2	0.006950408
18.21667	0.006946355
18.23333	0.006933957
18.25	0.006918222
18.26667	0.006910592
18.28333	0.006916791
18.3	0.006929189
18.31667	0.00693205
18.33333	0.00692299
18.35	0.006913215
18.36667	0.006910831
18.38333	0.006920844
18.4	0.006933957
18.41667	0.006942302
18.43333	0.006946594
18.45	0.006952792
18.46667	0.006963998
18.48333	0.00697282
18.5	0.006973773
18.51667	0.006969482
18.53333	0.006969005
18.55	0.006971866
18.56667	0.006973535
18.58333	0.00696829
18.6	0.006961614
18.61667	0.006970674
18.63333	0.007006913
18.65	0.007067233
18.66667	0.007144719
18.68333	0.007233888
18.7	0.007339031
18.71667	0.007462054
18.73333	0.007602006
18.75	0.00775221
18.76667	0.007894784
18.78333	0.00800541
18.8	0.00805977
18.81667	0.00804022
18.83333	0.007947475
18.85	0.007794648
18.86667	0.007610828
18.88333	0.007422954
18.9	0.007252008
18.91667	0.007107526
18.93333	0.007002383
18.95	0.006949216
18.96667	0.006950408
18.98333	0.006999522
19	0.007085353
19.01667	0.007203847
19.03333	0.007342368
19.05	0.007487565
19.06667	0.007625133
19.08333	0.007749826
19.1	0.007854253
19.11667	0.007931262
19.13333	0.007976085
19.15	0.007985622
19.16667	0.007955343
19.18333	0.00788334
19.2	0.007779866
19.21667	0.007654935
19.23333	0.00751999
19.25	0.0073829
19.26667	0.007257253
19.28333	0.007154018
19.3	0.007069379
19.31667	0.006997615
19.33333	0.006931335
19.35	0.006877452
19.36667	0.00684765
19.38333	0.00685218
19.4	0.006895095
19.41667	0.006977826
19.43333	0.007098943
19.45	0.007251292
19.46667	0.007419854
19.48333	0.007589847
19.5	0.007751733
19.51667	0.007894069
19.53333	0.008009225
19.55	0.008085996
19.56667	0.008125812
19.58333	0.008131534
19.6	0.008112222
19.61667	0.008069307
19.63333	0.007997781
19.65	0.007898122
19.66667	0.007771999
19.68333	0.00763014
19.7	0.007484943
19.71667	0.007349283
19.73333	0.007233173
19.75	0.007143289
19.76667	0.007087022
19.78333	0.00707081
19.8	0.007093936
19.81667	0.00715068
19.83333	0.007228404
19.85	0.007309467
19.86667	0.007377654
19.88333	0.007427961
19.9	0.007462293
19.91667	0.007486612
19.93333	0.007506639
19.95	0.007525235
19.96667	0.007540971
19.98333	0.007546693
20	0.007531434
20.01667	0.007490903
20.03333	0.007426292
20.05	0.007339984
20.06667	0.007236511
20.08333	0.007120401
20.1	0.007007629
20.11667	0.006910592
20.13333	0.006844789
20.15	0.006816417
20.16667	0.006832868
20.18333	0.006889611
20.2	0.00697282
20.21667	0.007063657
20.23333	0.007141143
20.25	0.007200032
20.26667	0.007237226
20.28333	0.007261306
20.3	0.007280618
20.31667	0.007304221
20.33333	0.007331878
20.35	0.007365257
20.36667	0.007400781
20.38333	0.007433683
20.4	0.007451802
20.41667	0.007448941
20.43333	0.007430822
20.45	0.007403404
20.46667	0.007374555
20.48333	0.007349283
20.5	0.007336408
20.51667	0.007339269
20.53333	0.007355481
20.55	0.007374078
20.56667	0.007383615
20.58333	0.007371932
20.6	0.007328063
20.61667	0.007253915
20.63333	0.007160217
20.65	0.00707081
20.66667	0.007008344
20.68333	0.006991178
20.7	0.00702861
20.71667	0.007118732
20.73333	0.007248193
20.75	0.007393628
20.76667	0.007531434
20.78333	0.007644683
20.8	0.007728845
20.81667	0.007790595
20.83333	0.007824212
20.85	0.007821113
20.86667	0.007773429
20.88333	0.007680207
20.9	0.007561952
20.91667	0.007435828
20.93333	0.007325441
20.95	0.007238418
20.96667	0.007174999
20.98333	0.007138759
21	0.007133037
21.01667	0.007167846
21.03333	0.007243901
21.05	0.007348806
21.06667	0.007473737
21.08333	0.007612497
21.1	0.00776127
21.11667	0.00790742
21.13333	0.008036882
21.15	0.008142263
21.16667	0.008221418
21.18333	0.008273631
21.2	0.008308202
21.21667	0.008336812
21.23333	0.008365661
21.25	0.008393317
21.26667	0.008411914
21.28333	0.008415967
21.3	0.008394986
21.31667	0.008350641
21.33333	0.008298188
21.35	0.008272678
21.36667	0.008305103
21.38333	0.008407146
21.4	0.008557826
21.41667	0.008718997
21.43333	0.008859903
21.45	0.008962899
21.46667	0.009029418
21.48333	0.00906685
21.5	0.009073049
21.51667	0.009032995
21.53333	0.008935958
21.55	0.008799821
21.56667	0.008649379
21.58333	0.008500606
21.6	0.008352071
21.61667	0.008203536
21.63333	0.008056432
21.65	0.007924348
21.66667	0.007826358
21.68333	0.007784873
21.7	0.007826596
21.71667	0.007972032
21.73333	0.008231908
21.75	0.008590013
21.76667	0.009020597
21.78333	0.009483367
21.8	0.009925395
21.81667	0.01027611
21.83333	0.01047114
21.85	0.01049641
21.86667	0.01039079
21.88333	0.01023963
21.9	0.01012447
21.91667	0.01009992
21.93333	0.01016334
21.95	0.01026562
21.96667	0.0103586
21.98333	0.01044825
22	0.01062229
22.01667	0.01102522
22.03333	0.01182702
22.05	0.01314929
22.06667	0.01497939
22.08333	0.0170863
22.1	0.01906255
22.11667	0.0204666
22.13333	0.02101353
22.15	0.02068451
22.16667	0.01970723
22.18333	0.01844051
22.2	0.01722196
22.21667	0.01630118
22.23333	0.015852
22.25	0.01600292
22.26667	0.01683119
22.28333	0.01832226
22.3	0.02037218
22.31667	0.02284029
22.33333	0.0255883
22.35	0.02845863
22.36667	0.03123453
22.38333	0.03371862
22.4	0.03589872
22.41667	0.0380049
22.43333	0.04034212
22.45	0.04299191
22.46667	0.04566458
22.48333	0.04780272
22.5	0.048893
22.51667	0.0487695
22.53333	0.04773286
22.55	0.0465422
22.56667	0.04709604
22.58333	0.05614689
22.6	0.09244826
22.61667	0.1924658
22.63333	0.4018007
22.65	0.7431865
22.66667	1.18303
22.68333	1.630854
22.7	1.97895
22.71667	2.152176
22.73333	2.132831
22.75	1.954011
22.76667	1.675141
22.78333	1.356771
22.8	1.045751
22.81667	0.7714158
22.83333	0.5474451
22.85	0.3760188
22.86667	0.2520433
22.88333	0.166862
22.9	0.1111846
22.91667	0.07665399
22.93333	0.0564976
22.95	0.04572347
22.96667	0.040921
22.98333	0.0398412
23	0.04084232
23.01667	0.04247931
23.03333	0.04348138
23.05	0.04301408
23.06667	0.04091671
23.08333	0.03764895
23.1	0.03397635
23.11667	0.03063086
23.13333	0.02809599
23.15	0.02654675
23.16667	0.02588037
23.18333	0.02577785
23.2	0.02579549
23.21667	0.02549627
23.23333	0.02462342
23.25	0.02319363
23.26667	0.02146223
23.28333	0.01976684
23.3	0.01837328
23.31667	0.01738098
23.33333	0.01671866
23.35	0.01623204
23.36667	0.01576975
23.38333	0.01525596
23.4	0.01468232
23.41667	0.01407602
23.43333	0.01346901
23.45	0.01288441
23.46667	0.01234987
23.48333	0.01189211
23.5	0.01152757
23.51667	0.01126197
23.53333	0.0110853
23.55	0.01096776
23.56667	0.01085284
23.58333	0.01068619
23.6	0.01044062
23.61667	0.01013663
23.63333	0.0098162
23.65	0.009519368
23.66667	0.00926879
23.68333	0.009071857
23.7	0.008933336
23.71667	0.008842736
23.73333	0.008784086
23.75	0.008734733
23.76667	0.00868538
23.78333	0.00863865
23.8	0.008612663
23.81667	0.008623391
23.83333	0.008688956
23.85	0.008825094
23.86667	0.009022981
23.88333	0.009243518
23.9	0.009409934
23.91667	0.009458333
23.93333	0.009362251
23.95	0.00916031
23.96667	0.008927852
23.98333	0.008734733
24	0.008620292
24.01667	0.00858143
24.03333	0.008590013
24.05	0.008603603
24.06667	0.008592397
24.08333	0.008549243
24.1	0.008488208
24.11667	0.008444101
24.13333	0.00851658
24.15	0.008948117
24.16667	0.01025751
24.18333	0.01329163
24.2	0.01901868
24.21667	0.02790621
24.23333	0.03915432
24.25	0.05040076
24.26667	0.05844238
24.28333	0.06074694
24.3	0.05675462
24.31667	0.04805711
24.33333	0.03737882
24.35	0.02726319
24.36667	0.01922849
24.38333	0.01367262
24.4	0.01025322
24.41667	0.008345157
24.43333	0.007367879
24.45	0.00689891
24.46667	0.006680042
24.48333	0.006574899
24.5	0.006516725
24.51667	0.006475955
24.53333	0.006433517
24.55	0.006384164
24.56667	0.006326228
24.58333	0.006263763
24.6	0.006204873
24.61667	0.006155044
24.63333	0.00611642
24.65	0.006084234
24.66667	0.006060869
24.68333	0.006056815
24.7	0.006070405
24.71667	0.006094247
24.73333	0.006117851
24.75	0.006135732
24.76667	0.006146699
24.78333	0.006147653
24.8	0.006141692
24.81667	0.006132394
24.83333	0.006122619
24.85	0.006114274
24.86667	0.006104976
24.88333	0.006099015
24.9	0.006101876
24.91667	0.00611642
24.93333	0.006135732
24.95	0.00614813
24.96667	0.006155044
24.98333	0.006156474
25	0.006158143
25.01667	0.006158859
25.03333	0.006157905
25.05	0.006157666
25.06667	0.006155998
25.08333	0.006147653
25.1	0.006123334
25.11667	0.006081611
25.13333	0.006024629
25.15	0.005951673
25.16667	0.005866081
25.18333	0.005774766
25.2	0.005687505
25.21667	0.005612165
25.23333	0.00555566
25.25	0.005522281
25.26667	0.005508214
25.28333	0.005514413
25.3	0.005549222
25.31667	0.00561741
25.33333	0.005719453
25.35	0.0058451
25.36667	0.005981237
25.38333	0.006119043
25.4	0.006243974
25.41667	0.00634554
25.43333	0.006408006
25.45	0.006425649
25.46667	0.006398946
25.48333	0.006334573
25.5	0.006254703
25.51667	0.006174117
25.53333	0.006106406
25.55	0.006048709
25.56667	0.005999118
25.58333	0.005951196
25.6	0.00590232
25.61667	0.005854636
25.63333	0.005806953
25.65	0.005760461
25.66667	0.005716115
25.68333	0.005682498
25.7	0.005658418
25.71667	0.005639106
25.73333	0.005615979
25.75	0.005592853
25.76667	0.005579025
25.78333	0.005584747
25.8	0.005611211
25.81667	0.00565365
25.83333	0.00570634
25.85	0.0057576
25.86667	0.005806476
25.88333	0.005846053
25.9	0.00587824
25.91667	0.005898505
25.93333	0.00590232
25.95	0.005887061
25.96667	0.005851775
25.98333	0.00580743
26	0.005766422
26.01667	0.005739003
26.03333	0.005738527
26.05	0.005785018
26.06667	0.005906135
26.08333	0.006119996
26.1	0.006437093
26.11667	0.006847411
26.13333	0.00731042
26.15	0.007757694
26.16667	0.008103877
26.18333	0.008287221
26.2	0.008281261
26.21667	0.008107215
26.23333	0.007815152
26.25	0.007463723
26.26667	0.007111818
26.28333	0.006801397
26.3	0.006556541
26.31667	0.006376058
26.33333	0.006252795
26.35	0.006178647
26.36667	0.006146938
26.38333	0.006146461
26.4	0.00615862
26.41667	0.006168634
26.43333	0.006162435
26.45	0.006135732
26.46667	0.006092817
26.48333	0.006040841
26.5	0.00599435
26.51667	0.005954295
26.53333	0.005924493
26.55	0.005903989
26.56667	0.005893022
26.58333	0.005893737
26.6	0.00590089
26.61667	0.005906612
26.63333	0.005906612
26.65	0.00590542
26.66667	0.005912095
26.68333	0.005926877
26.7	0.005945474
26.71667	0.005970746
26.73333	0.006002218
26.75	0.006045133
26.76667	0.006096393
26.78333	0.00614956
26.8	0.006193668
26.81667	0.006221086
26.83333	0.006233484
26.85	0.006242305
26.86667	0.00625518
26.88333	0.006270915
26.9	0.006286889
26.91667	0.006310016
26.93333	0.006344348
26.95	0.006387979
26.96667	0.006432801
26.98333	0.006477386
27	0.006523401
27.01667	0.006571561
27.03333	0.006625205
27.05	0.006676227
27.06667	0.006720334
27.08333	0.006756812
27.1	0.006794006
27.11667	0.00683859
27.13333	0.006895572
27.15	0.006963998
27.16667	0.007034808
27.18333	0.00709179
27.2	0.007120878
27.21667	0.007116824
27.23333	0.007077724
27.25	0.007008344
27.26667	0.006913215
27.28333	0.006807595
27.3	0.006707937
27.31667	0.006622106
27.33333	0.006547481
27.35	0.006478101
27.36667	0.006418496
27.38333	0.006379634
27.4	0.006372482
27.41667	0.006398231
27.43333	0.006439716
27.45	0.006473809
27.46667	0.006482631
27.48333	0.006465703
27.5	0.006431371
27.51667	0.006389409
27.53333	0.00634864
27.55	0.006312162
27.56667	0.006282598
27.58333	0.00625065
27.6	0.006213218
27.61667	0.006168157
27.63333	0.006123573
27.65	0.006087333
27.66667	0.006062776
27.68333	0.006049424
27.7	0.00604704
27.71667	0.006059438
27.73333	0.006084949
27.75	0.006119996
27.76667	0.006153613
27.78333	0.00618127
27.8	0.006193429
27.81667	0.006186992
27.83333	0.006164581
27.85	0.006127387
27.86667	0.006088048
27.88333	0.006054193
27.9	0.006034404
27.91667	0.006023675
27.93333	0.006015569
27.95	0.006002456
27.96667	0.005982667
27.98333	0.005961925
28	0.005944759
28.01667	0.005932122
28.03333	0.00592044
28.05	0.005907804
28.06667	0.005892545
28.08333	0.005876809
28.1	0.005861312
28.11667	0.005845577
28.13333	0.005828887
28.15	0.005809337
28.16667	0.00579074
28.18333	0.005778104
28.2	0.005776197
28.21667	0.00578621
28.23333	0.005797178
28.25	0.005803853
28.26667	0.005802423
28.28333	0.005798131
28.3	0.005795509
28.31667	0.005799323
28.33333	0.005814821
28.35	0.005840331
28.36667	0.005872518
28.38333	0.005902797
28.4	0.005925685
28.41667	0.005939037
28.43333	0.005944043
28.45	0.005942851
28.46667	0.005934507
28.48333	0.005920202
28.5	0.00590089
28.51667	0.0058842
28.53333	0.005869418
28.55	0.005853444
28.56667	0.005828172
28.58333	0.005796224
28.6	0.005764991
28.61667	0.00574258
28.63333	0.00573042
28.65	0.005726129
28.66667	0.005728513
28.68333	0.005734712
28.7	0.005752593
28.71667	0.005777866
28.73333	0.005804092
28.75	0.005823642
28.76667	0.00583604
28.78333	0.005842716
28.8	0.005836517
28.81667	0.005812913
28.83333	0.005768806
28.85	0.005713016
28.86667	0.005658895
28.88333	0.00562337
28.9	0.005611211
28.91667	0.005624086
28.93333	0.005656272
28.95	0.00570181
28.96667	0.005752355
28.98333	0.005799562
29	0.005841762
29.01667	0.005870134
29.03333	0.005883962
29.05	0.00588277
29.06667	0.005872518
29.08333	0.005859166
29.1	0.005850583
29.11667	0.005865842
29.13333	0.005916625
29.15	0.006014138
29.16667	0.006168395
29.18333	0.006390601
29.2	0.0066984
29.21667	0.007106811
29.23333	0.007633477
29.25	0.008287936
29.26667	0.009067565
29.28333	0.009957582
29.3	0.01091293
29.31667	0.01187375
29.33333	0.01276401
29.35	0.01350406
29.36667	0.01402381
29.38333	0.01428321
29.4	0.01428536
29.41667	0.01406434
29.43333	0.01368502
29.45	0.01321509
29.46667	0.01271251
29.48333	0.01221088
29.5	0.01173213
29.51667	0.01129583
29.53333	0.01091602
29.55	0.01059654
29.56667	0.01033095
29.58333	0.01010922
29.6	0.009926826
29.61667	0.009778768
29.63333	0.009658843
29.65	0.00955537
29.66667	0.009461433
29.68333	0.009381086
29.7	0.009315997
29.71667	0.00926283
29.73333	0.00921753
29.75	0.009176999
29.76667	0.009141475
29.78333	0.009110004
29.8	0.009081393
29.81667	0.009059221
29.83333	0.009048015
29.85	0.009068042
29.86667	0.009156495
29.88333	0.009376556
29.9	0.009840995
29.91667	0.0106943
29.93333	0.01206139
29.95	0.0139592
29.96667	0.01622561
29.98333	0.01851276
30	0.0203779
30.01667	0.02143982
30.03333	0.02152613
30.05	0.02072218
30.06667	0.01931599
30.08333	0.01766565
30.1	0.0160661
30.11667	0.01468423
30.13333	0.01356438
30.15	0.0126777
30.16667	0.01197889
30.18333	0.011426
30.2	0.01098588
30.21667	0.01063016
30.23333	0.01034072
30.25	0.01010945
30.26667	0.009923011
30.28333	0.009768993
30.3	0.009633809
30.31667	0.009513646
30.33333	0.009409457
30.35	0.009316236
30.36667	0.009230167
30.38333	0.00914982
30.4	0.009083539
30.41667	0.009042293
30.43333	0.009032279
30.45	0.009061605
30.46667	0.009120256
30.48333	0.009185821
30.5	0.009231597
30.51667	0.009238511
30.53333	0.009199172
30.55	0.009113103
30.56667	0.008996993
30.58333	0.008871824
30.6	0.00875333
30.61667	0.00864628
30.63333	0.008552819
30.65	0.008472472
30.66667	0.008403093
30.68333	0.008341819
30.7	0.008290797
30.71667	0.008256465
30.73333	0.008248597
30.75	0.008282214
30.76667	0.008373529
30.78333	0.0085316
30.8	0.008751184
30.81667	0.009012729
30.83333	0.009277612
30.85	0.009499818
30.86667	0.009640008
30.88333	0.009676486
30.9	0.009605199
30.91667	0.009447604
30.93333	0.00924471
30.95	0.009035617
30.96667	0.008843452
30.98333	0.008677989
31	0.008538514
31.01667	0.008417875
31.03333	0.008303672
31.05	0.008191377
31.06667	0.008077651
31.08333	0.007964402
31.1	0.007855922
31.11667	0.007753402
31.13333	0.007662803
31.15	0.007588178
31.16667	0.007541925
31.18333	0.007522613
31.2	0.007522136
31.21667	0.007529527
31.23333	0.007533818
31.25	0.007526428
31.26667	0.007504255
31.28333	0.007476598
31.3	0.007453948
31.31667	0.007444888
31.33333	0.007449418
31.35	0.007472068
31.36667	0.007513553
31.38333	0.007570058
31.4	0.007639199
31.41667	0.007714063
31.43333	0.007789403
31.45	0.007855684
31.46667	0.007906228
31.48333	0.007942706
31.5	0.007969409
31.51667	0.008001119
31.53333	0.008052617
31.55	0.008145601
31.56667	0.008301765
31.58333	0.008538514
31.6	0.00886181
31.61667	0.009264022
31.63333	0.009722501
31.65	0.0101929
31.66667	0.01061609
31.68333	0.01093081
31.7	0.01110223
31.71667	0.0111275
31.73333	0.01103809
31.75	0.0108743
31.76667	0.01067331
31.78333	0.0104647
31.8	0.01026729
31.81667	0.01009801
31.83333	0.009974986
31.85	0.009919435
31.86667	0.009960204
31.88333	0.01013759
31.9	0.01050952
31.91667	0.01113895
31.93333	0.01205757
31.95	0.01325253
31.96667	0.01464203
31.98333	0.01607803
32	0.01737359
32.01667	0.01834634
32.03333	0.01886943
32.05	0.01889351
32.06667	0.01845387
32.08333	0.01765779
32.1	0.01664546
32.11667	0.01555017
32.13333	0.01447561
32.15	0.01348403
32.16667	0.0126057
32.18333	0.01184037
32.2	0.01116899
32.21667	0.01056769
32.23333	0.01001266
32.25	0.00949052
32.26667	0.008989125
32.28333	0.008504421
32.3	0.008034974
32.31667	0.007572442
32.33333	0.007113963
32.35	0.006651908
32.36667	0.006191283
32.38333	0.005737573
32.4	0.005299598
32.41667	0.004893094
32.43333	0.004522353
32.45	0.004195005
32.46667	0.003911048
32.48333	0.003668815
32.5	0.003461391
32.51667	0.003276616
32.53333	0.003105193
32.55	0.002946407
32.56667	0.002804071
32.58333	0.002683431
32.6	0.002584964
32.61667	0.002500564
32.63333	0.002416641
32.65	0.002321512
32.66667	0.002217799
32.68333	0.002122194
32.7	0.002053767
32.71667	0.002019435
32.73333	0.002006322
32.75	0.001988918
32.76667	0.001942426
32.78333	0.00184992
32.8	0.001708061
32.81667	0.00153473
32.83333	0.001362592
32.85	0.001226217
32.86667	0.001148254
32.88333	0.001131803
32.9	0.001168996
32.91667	0.001236707
32.93333	0.001314431
32.95	0.001379997
32.96667	0.001421005
32.98333	0.001430064
33	0.00140813
33.01667	0.001370221
33.03333	0.00133422
33.05	0.001322776
33.06667	0.001347333
33.08333	0.001415521
33.1	0.001534015
33.11667	0.001714975
33.13333	0.002004415
33.15	0.002510816
33.16667	0.003413469
33.18333	0.004894048
33.2	0.006974488
33.21667	0.009362012
33.23333	0.01147941
33.25	0.01276353
33.26667	0.01301125
33.28333	0.01248434
33.3	0.01170114
33.31667	0.0111182
33.33333	0.01094869
33.35	0.01117662
33.36667	0.01167706
33.38333	0.01232365
33.4	0.01302317
33.41667	0.01372007
33.43333	0.01438382
33.45	0.0149906
33.46667	0.01552108
33.48333	0.01595739
33.5	0.01631096
33.51667	0.01662019
33.53333	0.01694682
33.55	0.01735809
33.56667	0.01792648
33.58333	0.01874354
33.6	0.01991799
33.61667	0.02155116
33.63333	0.02368
33.65	0.02621606
33.66667	0.02888706
33.68333	0.03127101
33.7	0.03292063
33.71667	0.03357366
33.73333	0.03329304
33.75	0.03243616
33.76667	0.03144434
33.78333	0.03059772
33.8	0.02992085
33.81667	0.02927163
33.83333	0.02852133
33.85	0.02767184
33.86667	0.02689341
33.88333	0.0265601
33.9	0.0274916
33.91667	0.03151587
33.93333	0.04199222
33.95	0.06325224
33.96667	0.09789279
33.98333	0.1428631
34	0.1878102
34.01667	0.2189272
34.03333	0.2266536
34.05	0.2111438
34.06667	0.1810973
34.08333	0.1476243
34.1	0.1186288
34.11667	0.09702733
34.13333	0.08218983
34.15	0.07218793
34.16667	0.06523541
34.18333	0.06014159
34.2	0.05622199
34.21667	0.05309275
34.23333	0.05053237
34.25	0.04840162
34.26667	0.04660419
34.28333	0.0450609
34.3	0.04370072
34.31667	0.04246643
34.33333	0.04132202
34.35	0.04025677
34.36667	0.03927496
34.38333	0.03838399
34.4	0.0375922
34.41667	0.03689387
34.43333	0.03627232
34.45	0.03570202
34.46667	0.03515604
34.48333	0.03462103
34.5	0.03410056
34.51667	0.03360918
34.53333	0.03316811
34.55	0.03279784
34.56667	0.03251842
34.58333	0.0323396
34.6	0.03225091
34.61667	0.032213
34.63333	0.03216866
34.65	0.03207067
34.66667	0.03190258
34.68333	0.03168061
34.7	0.03142741
34.71667	0.03115895
34.73333	0.03088358
34.75	0.03061417
34.76667	0.0303736
34.78333	0.03018859
34.8	0.03007939
34.81667	0.03004888
34.83333	0.03007701
34.85	0.03012422
34.86667	0.03014448
34.88333	0.03010347
34.9	0.02998355
34.91667	0.02978829
34.93333	0.0295389
34.95	0.02926663
34.96667	0.02900341
34.98333	0.02877715
35	0.02860811
35.01667	0.02849582
35.03333	0.02841547
35.05	0.0283263
35.06667	0.02818921
35.08333	0.02797702
35.1	0.02768353
35.11667	0.02732614
35.13333	0.02693704
35.15	0.02655581
35.16667	0.02620819
35.18333	0.02590445
35.2	0.0256317
35.21667	0.02536562
35.23333	0.02508333
35.25	0.02477601
35.26667	0.02445415
35.28333	0.02413705
35.3	0.02385047
35.31667	0.02360919
35.33333	0.0234113
35.35	0.02324155
35.36667	0.02307966
35.38333	0.0229142
35.4	0.02274016
35.41667	0.02255943
35.43333	0.02237299
35.45	0.02217796
35.46667	0.02196768
35.48333	0.02173784
35.5	0.0214856
35.51667	0.02120784
35.53333	0.02090719
35.55	0.02058724
35.56667	0.02025464
35.58333	0.01991728
35.6	0.0195823
35.61667	0.01925734
35.63333	0.01894811
35.65	0.01866272
35.66667	0.01840833
35.68333	0.01818183
35.7	0.01797321
35.71667	0.01776627
35.73333	0.01755384
35.75	0.01734141
35.76667	0.01714137
35.78333	0.01696566
35.8	0.01681402
35.81667	0.01667646
35.83333	0.01654103
35.85	0.01640084
35.86667	0.01626065
35.88333	0.01612523
35.9	0.01600197
35.91667	0.01589707
35.93333	0.01581648
35.95	0.01575568
35.96667	0.01569965
35.98333	0.01563314
36	0.01554158
36.01667	0.01541999
36.03333	0.01526383
36.05	0.01508144
36.06667	0.01488546
36.08333	0.01469424
36.1	0.01452377
36.11667	0.01438072
36.13333	0.01426867
36.15	0.01418307
36.16667	0.01411965
36.18333	0.01407245
36.2	0.01403525
36.21667	0.01400164
36.23333	0.01396778
36.25	0.01393107
36.26667	0.01388982
36.28333	0.013845
36.3	0.01379684
36.31667	0.01374844
36.33333	0.01370052
36.35	0.01365188
36.36667	0.01360229
36.38333	0.01354936
36.4	0.01349619
36.41667	0.01344326
36.43333	0.01338962
36.45	0.01333264
36.46667	0.01327303
36.48333	0.013212
36.5	0.01315358
36.51667	0.01309422
36.53333	0.01303342
36.55	0.01296881
36.56667	0.01290181
36.58333	0.01283649
36.6	0.01277569
36.61667	0.01272061
36.63333	0.01266649
36.65	0.0126107
36.66667	0.01255301
36.68333	0.01249698
36.7	0.01244286
36.71667	0.01239279
36.73333	0.01234749
36.75	0.01230672
36.76667	0.01226881
36.78333	0.01223138
36.8	0.012198
36.81667	0.01217416
36.83333	0.01215914
36.85	0.01215151
36.86667	0.01214793
36.88333	0.01214769
36.9	0.01214817
36.91667	0.01214412
36.93333	0.01213577
36.95	0.01212481
36.96667	0.01211312
36.98333	0.01209882
37	0.01207641
37.01667	0.01204494
37.03333	0.01201037
37.05	0.01198009
37.06667	0.01196077
37.08333	0.01195601
37.1	0.0119696
37.11667	0.01200274
37.13333	0.01205066
37.15	0.01210764
37.16667	0.0121651
37.18333	0.0122166
37.2	0.01226142
37.21667	0.01229623
37.23333	0.01232031
37.25	0.0123308
37.26667	0.01233223
37.28333	0.01232722
37.3	0.01231864
37.31667	0.01231125
37.33333	0.01231101
37.35	0.01232174
37.36667	0.01234058
37.38333	0.01236561
37.4	0.01239541
37.41667	0.01243284
37.43333	0.01248053
37.45	0.01254323
37.46667	0.01262453
37.48333	0.01272205
37.5	0.01282671
37.51667	0.01292756
37.53333	0.01301649
37.55	0.01308659
37.56667	0.01313117
37.58333	0.013145
37.6	0.01312855
37.61667	0.0130842
37.63333	0.0130184
37.65	0.0129433
37.66667	0.01286939
37.68333	0.01280621
37.7	0.01275709
37.71667	0.01272228
37.73333	0.01270011
37.75	0.01268771
37.76667	0.01268509
37.78333	0.012687
37.8	0.01269081
37.81667	0.01269224
37.83333	0.01268962
37.85	0.01268223
37.86667	0.0126684
37.88333	0.01265243
37.9	0.01263645
37.91667	0.0126231
37.93333	0.01261213
37.95	0.01260498
37.96667	0.0126026
37.98333	0.0126045
38	0.01260856
38.01667	0.01261786
38.03333	0.01263288
38.05	0.0126498
38.06667	0.01266125
38.08333	0.0126622
38.1	0.01265338
38.11667	0.01263621
38.13333	0.01261476
38.15	0.01258901
38.16667	0.01255563
38.18333	0.01251557
38.2	0.01247123
38.21667	0.01242951
38.23333	0.0123935
38.25	0.01236537
38.26667	0.01235154
38.28333	0.01235607
38.3	0.01237801
38.31667	0.01241067
38.33333	0.01244381
38.35	0.01247361
38.36667	0.01249745
38.38333	0.012512
38.4	0.01250961
38.41667	0.01248482
38.43333	0.01243809
38.45	0.01237682
38.46667	0.01230934
38.48333	0.01223972
38.5	0.01216796
38.51667	0.01209
38.53333	0.01200822
38.55	0.01192454
38.56667	0.01184228
38.58333	0.01176479
38.6	0.01169255
38.61667	0.01163009
38.63333	0.0115793
38.65	0.01154616
38.66667	0.01153257
38.68333	0.0115402
38.7	0.01157191
38.71667	0.01163176
38.73333	0.01172331
38.75	0.01184848
38.76667	0.01200417
38.78333	0.0121837
38.8	0.01237395
38.81667	0.0125604
38.83333	0.01272967
38.85	0.0128651
38.86667	0.01295784
38.88333	0.01299909
38.9	0.01298836
38.91667	0.0129278
38.93333	0.012826
38.95	0.01269892
38.96667	0.01255849
38.98333	0.01241425
39	0.0122743
39.01667	0.01214555
39.03333	0.0120354
39.05	0.01194409
39.06667	0.01187018
39.08333	0.01181105
39.1	0.01176646
39.11667	0.01173761
39.13333	0.0117214
39.15	0.01171854
39.16667	0.01172879
39.18333	0.0117493
39.2	0.01177481
39.21667	0.0117996
39.23333	0.01182082
39.25	0.0118387
39.26667	0.01185253
39.28333	0.01186422
39.3	0.01187542
39.31667	0.01188901
39.33333	0.01191285
39.35	0.01194981
39.36667	0.01200202
39.38333	0.01206544
39.4	0.01213315
39.41667	0.01220062
39.43333	0.01226214
39.45	0.01231268
39.46667	0.01234415
39.48333	0.01235202
39.5	0.01234034
39.51667	0.01231411
39.53333	0.01227954
39.55	0.0122402
39.56667	0.01219919
39.58333	0.01215699
39.6	0.0121167
39.61667	0.0120807
39.63333	0.01204899
39.65	0.01201728
39.66667	0.01198462
39.68333	0.01195124
39.7	0.01192024
39.71667	0.01189521
39.73333	0.01187709
39.75	0.01187184
39.76667	0.01187924
39.78333	0.01189855
39.8	0.01192215
39.81667	0.01194695
39.83333	0.01197317
39.85	0.01199844
39.86667	0.012018
39.88333	0.01202348
39.9	0.01201323
39.91667	0.01198938
39.93333	0.01195553
39.95	0.01191738
39.96667	0.011879
39.98333	0.01184514
40	0.01181701
40.01667	0.0117996
40.03333	0.0117996
40.05	0.01182345
40.06667	0.01187757
40.08333	0.01196578
40.1	0.01209381
40.11667	0.01226953
40.13333	0.01250699
40.15	0.01282695
40.16667	0.01325348
40.18333	0.01381662
40.2	0.01455072
40.21667	0.01549414
40.23333	0.01668599
40.25	0.01816633
40.26667	0.01997474
40.28333	0.02214554
40.3	0.02469781
40.31667	0.02763012
40.33333	0.03090361
40.35	0.03444269
40.36667	0.038147
40.38333	0.0419102
40.4	0.04562524
40.41667	0.04917815
40.43333	0.05245474
40.45	0.05535129
40.46667	0.0577741
40.48333	0.05964759
40.5	0.06091169
40.51667	0.06153658
40.53333	0.06152084
40.55	0.06089762
40.56667	0.05971482
40.58333	0.05801824
40.6	0.05584648
40.61667	0.05323175
40.63333	0.05022362
40.65	0.04688552
40.66667	0.04328874
40.68333	0.03949907
40.7	0.03557661
40.71667	0.03157952
40.73333	0.02755883
40.75	0.02355435
40.76667	0.01959661
40.78333	0.01571658
40.8	0.01194409
40.81667	0.008302242
40.83333	0.004798681
40.85	0.001426011
40.86667	-0.001823634
40.88333	-0.004955977
40.9	-0.00797078
40.91667	-0.01086995
40.93333	-0.01365563
40.95	-0.01633403
40.96667	-0.01891038
40.98333	-0.02139255
41	-0.02378675
41.01667	-0.02609989
41.03333	-0.02833173
41.05	-0.03048512
41.06667	-0.03257319
41.08333	-0.0346081
41.1	-0.03660437
41.11667	-0.03856012
41.13333	-0.04048249
41.15	-0.0423784
41.16667	-0.04426357
41.18333	-0.04615685
41.2	-0.04807755
41.21667	-0.05003759
41.23333	-0.05203792
41.25	-0.05408141
41.26667	-0.05616185
41.28333	-0.0582678
41.3	-0.06038305
41.31667	-0.06250283
41.33333	-0.06462714
41.35	-0.06675217
41.36667	-0.0688698
41.38333	-0.07096836
41.4	-0.07303044
41.41667	-0.07504603
41.43333	-0.07700559
41.45	-0.07890579
41.46667	-0.08074018
41.48333	-0.08250329
41.5	-0.08418867
41.51667	-0.08578417
41.53333	-0.0872781
41.55	-0.08865377
41.56667	-0.08990166
41.58333	-0.09101197
41.6	-0.09197828
41.61667	-0.09279391
41.63333	-0.09345242
41.65	-0.09395024
41.66667	-0.09427664
41.68333	-0.09442207
41.7	-0.09437725
41.71667	-0.09414122
41.73333	-0.09371063
41.75	-0.09308454
41.76667	-0.09226152
41.78333	-0.09124729
41.8	-0.09005138
41.81667	-0.08867881
41.83333	-0.08713481
41.85	-0.08542868
41.86667	-0.08357188
41.88333	-0.08158514
41.9	-0.07948539
41.91667	-0.07729098
41.93333	-0.07502505
41.95	-0.07270858
41.96667	-0.07036611
41.98333	-0.06801197
42	-0.06566402
42.01667	-0.06333873
42.03333	-0.06105301
42.05	-0.05881545
42.06667	-0.0566282
42.08333	-0.05449674
42.1	-0.05243441
42.11667	-0.0504491
42.13333	-0.04853699
42.15	-0.04669067
42.16667	-0.04490921
42.18333	-0.04319999
42.2	-0.04157016
42.21667	-0.04001662
42.23333	-0.03853223
42.25	-0.03711221
42.26667	-0.0357568
42.28333	-0.03446338
42.3	-0.03322718
42.31667	-0.03204033
42.33333	-0.03088948
42.35	-0.02976844
42.36667	-0.02867648
42.38333	-0.02762148
42.4	-0.02660319
42.41667	-0.025619
42.43333	-0.02465603
42.45	-0.02370307
42.46667	-0.02275679
42.48333	-0.02182195
42.5	-0.02091119
42.51667	-0.02003071
42.53333	-0.01918837
42.55	-0.01839539
42.56667	-0.01765439
42.58333	-0.01697013
42.6	-0.0163388
42.61667	-0.01576135
42.63333	-0.01524088
42.65	-0.0147793
42.66667	-0.01437899
42.68333	-0.01403496
42.7	-0.01373598
42.71667	-0.01346967
42.73333	-0.01322076
42.75	-0.01297614
42.76667	-0.0127258
42.78333	-0.01245996
42.8	-0.0121834
42.81667	-0.01189467
42.83333	-0.0115988
42.85	-0.0112941
42.86667	-0.01098844
42.88333	-0.01069018
42.9	-0.01040956
42.91667	-0.01014897
42.93333	-0.00990507
42.95	-0.009671181
42.96667	-0.009433717
42.98333	-0.009187669
43	-0.008918971
43.01667	-0.008631438
43.03333	-0.008323163
43.05	-0.008002967
43.06667	-0.007685393
43.08333	-0.007384509
43.1	-0.007115811
43.11667	-0.006883353
43.13333	-0.006690949
43.15	-0.006537646
43.16667	-0.006420583
43.18333	-0.006326407
43.2	-0.006243914
43.21667	-0.006165951
43.23333	-0.006092519
43.25	-0.006017178
43.26667	-0.005929202
43.28333	-0.005828589
43.3	-0.005723208
43.31667	-0.005627841
43.33333	-0.005549401
43.35	-0.005494326
43.36667	-0.005465239
43.38333	-0.005456656
43.4	-0.005460709
43.41667	-0.005464524
43.43333	-0.005456656
43.45	-0.005434006
43.46667	-0.00539729
43.48333	-0.00535509
43.5	-0.005304545
43.51667	-0.005241841
43.53333	-0.005171984
43.55	-0.005097598
43.56667	-0.005025119
43.58333	-0.004957646
43.6	-0.004900187
43.61667	-0.004849643
43.63333	-0.00480029
43.65	-0.004754275
43.66667	-0.004717082
43.68333	-0.004689187
43.7	-0.004665345
43.71667	-0.004637688
43.73333	-0.004597157
43.75	-0.004539937
43.76667	-0.004470319
43.78333	-0.004399985
43.8	-0.004337281
43.81667	-0.004291028
43.83333	-0.004260987
43.85	-0.004246444
43.86667	-0.00424239
43.88333	-0.00424239
43.9	-0.00424096
43.91667	-0.004224747
43.93333	-0.004190415
43.95	-0.004131764
43.96667	-0.004053324
43.98333	-0.003958672
44	-0.003851622
44.01667	-0.003742427
44.03333	-0.00364086
44.05	-0.003562182
44.06667	-0.003508776
44.08333	-0.00348255
44.1	-0.003475636
44.11667	-0.003480405
44.13333	-0.003495187
44.15	-0.003522605
44.16667	-0.003569812
44.18333	-0.0036349
44.2	-0.003710479
44.21667	-0.003790349
44.23333	-0.003865689
44.25	-0.003923386
44.26667	-0.003949851
44.28333	-0.003945082
44.3	-0.003914088
44.31667	-0.003861159
44.33333	-0.003783435
44.35	-0.003677338
44.36667	-0.003546685
44.38333	-0.003394812
44.4	-0.003236979
44.41667	-0.003088206
44.43333	-0.002966374
44.45	-0.002882451
44.46667	-0.002836198
44.48333	-0.002817601
44.5	-0.002808541
44.51667	-0.00279519
44.53333	-0.002777785
44.55	-0.002761334
44.56667	-0.00275299
44.58333	-0.00275895
44.6	-0.002788037
44.61667	-0.002846211
44.63333	-0.002931565
44.65	-0.003039092
44.66667	-0.00315854
44.68333	-0.003279656
44.7	-0.003389329
44.71667	-0.00347349
44.73333	-0.003513545
44.75	-0.003497809
44.76667	-0.003430814
44.78333	-0.003323287
44.8	-0.003187627
44.81667	-0.003032178
44.83333	-0.002873152
44.85	-0.00271818
44.86667	-0.002577037
44.88333	-0.002458781
44.9	-0.002376527
44.91667	-0.002335519
44.93333	-0.002333373
44.95	-0.002371043
44.96667	-0.00244543
44.98333	-0.002547711
45	-0.002652615
