# Supplementary material for: Study on the design, synthesis, and activity of anti-tumor staple peptides targeting MDM2/MDMX
Source: Front Chem. 2024 Jun 7;12:1403473. doi: 10.3389/fchem.2024.1403473 (PMC11190158; doi:10.3389/fchem.2024.1403473)
Supplement: Supplementary file 1 [file DataSheet1.ZIP › SM project raw data/SM staple peptide HPLC/SM3-4-1-chp-24.arw]

0	0
0.01666667	0
0.03333333	0
0.05	0
0.06666667	0
0.08333333	0
0.1	5.155802e-005
0.1166667	4.774332e-005
0.1333333	4.082918e-005
0.15	3.939867e-005
0.1666667	5.704165e-005
0.1833333	9.804964e-005
0.2	0.0001533628
0.2166667	0.000200808
0.2333333	0.0002270341
0.25	0.0002241731
0.2666667	0.0001865029
0.2833333	0.0001149774
0.3	1.555681e-005
0.3166667	-9.36389e-005
0.3333333	-0.0001937747
0.35	-0.0002683997
0.3666667	-0.0003051162
0.3833333	-0.0002967715
0.4	-0.0002390742
0.4166667	-0.0001291633
0.4333333	2.747774e-005
0.45	0.0002239347
0.4666667	0.0004456639
0.4833333	0.0006759763
0.5	0.0008936524
0.5166667	0.001076758
0.5333333	0.001206696
0.55	0.001269877
0.5666667	0.001260817
0.5833333	0.001182139
0.6	0.001046956
0.6166667	0.0008736253
0.6333333	0.000685513
0.65	0.0005057454
0.6666667	0.0003553033
0.6833333	0.0002482533
0.7	0.0001874566
0.7166667	0.0001662374
0.7333333	0.0001695752
0.75	0.0001762509
0.7666667	0.0001645684
0.7833333	0.0001164079
0.8	2.390146e-005
0.8166667	-0.0001091361
0.8333333	-0.0002688766
0.85	-0.0004357696
0.8666667	-0.0005885959
0.8833333	-0.0007073283
0.9	-0.0007733703
0.9166667	-0.0007764697
0.9333333	-0.0007149577
0.95	-0.0005971789
0.9666667	-0.000436008
0.9833333	-0.0002478957
1	-4.905462e-005
1.016667	0.0001464486
1.033333	0.0003405213
1.05	0.00057441
1.066667	0.0009406209
1.083333	0.001537383
1.1	0.002336562
1.116667	0.003088534
1.133333	0.00345546
1.15	0.003296673
1.166667	0.002781451
1.183333	0.002211869
1.2	0.001779854
1.216667	0.001509488
1.233333	0.001340687
1.25	0.00121361
1.266667	0.001108944
1.283333	0.001051247
1.3	0.001086295
1.316667	0.001225531
1.333333	0.001394093
1.35	0.001454413
1.366667	0.001322806
1.383333	0.001049578
1.4	0.0007672906
1.416667	0.0005896688
1.433333	0.0005853772
1.45	0.0008452535
1.466667	0.001536906
1.483333	0.002892077
1.5	0.005081236
1.516667	0.008073628
1.533333	0.01138717
1.55	0.01386672
1.566667	0.01426345
1.583333	0.01224452
1.6	0.008783638
1.616667	0.005355656
1.633333	0.002845824
1.65	0.001346409
1.666667	0.0005307794
1.683333	7.253885e-005
1.7	-0.0001913905
1.716667	-0.0003115535
1.733333	-0.0003163218
1.75	-0.0002598166
1.766667	-0.0002011657
1.783333	-0.0001787543
1.8	-0.0002114177
1.816667	-0.0003029704
1.833333	-0.0004188418
1.85	-0.0004803538
1.866667	-0.0004062057
1.883333	-0.0001601577
1.9	0.0002494454
1.916667	0.0007901788
1.933333	0.001920283
1.95	0.009703219
1.966667	0.03445131
1.983333	0.09146816
2	0.1740695
2.016667	0.2416936
2.033333	0.2460805
2.05	0.169947
2.066667	0.04799992
2.083333	-0.06845635
2.1	-0.144004
2.116667	-0.172883
2.133333	-0.1697697
2.15	-0.1505479
2.166667	-0.1252794
2.183333	-0.09892267
2.2	-0.07395905
2.216667	-0.05205363
2.233333	-0.03416127
2.25	-0.02046174
2.266667	-0.01053947
2.283333	-0.003729999
2.3	0.0005729795
2.316667	0.002830088
2.333333	0.003450453
2.35	0.0028916
2.366667	0.001678765
2.383333	0.0003207326
2.4	-0.0007957816
2.416667	-0.001469553
2.433333	-0.001678884
2.45	-0.001521766
2.466667	-0.001144111
2.483333	-0.000684917
2.5	-0.000246942
2.516667	0.0001099706
2.533333	0.0003641248
2.55	0.0005207658
2.566667	0.0005989671
2.583333	0.0006201863
2.6	0.000600636
2.616667	0.0005508065
2.633333	0.0004790425
2.65	0.0003951192
2.666667	0.0003057122
2.683333	0.0002163053
2.7	0.0001314282
2.716667	6.085634e-005
2.733333	1.484156e-005
2.75	2.682209e-006
2.766667	3.153086e-005
2.783333	0.0001040101
2.8	0.0002217889
2.816667	0.0003817677
2.833333	0.0005758405
2.85	0.0007916093
2.866667	0.001011908
2.883333	0.001221955
2.9	0.001408637
2.916667	0.001561463
2.933333	0.00167042
2.95	0.001726687
2.966667	0.001727164
2.983333	0.001672804
3	0.001570523
3.016667	0.001433194
3.033333	0.001275837
3.05	0.001114905
3.066667	0.0009613633
3.083333	0.0008221269
3.1	0.0006988645
3.116667	0.0005863309
3.133333	0.0004792809
3.15	0.0003748536
3.166667	0.0002778172
3.183333	0.0001993775
3.2	0.000151217
3.216667	0.0001452565
3.233333	0.0001888871
3.25	0.0002837777
3.266667	0.0004249215
3.283333	0.0005984902
3.3	0.0007849336
3.316667	0.0009608865
3.333333	0.001106799
3.35	0.001212418
3.366667	0.001279652
3.383333	0.001321614
3.4	0.001357615
3.416667	0.001406014
3.433333	0.001478255
3.45	0.001577914
3.466667	0.001695931
3.483333	0.00181371
3.5	0.001904786
3.516667	0.001944363
3.533333	0.001915038
3.55	0.001811326
3.566667	0.001641095
3.583333	0.001425087
3.6	0.001195252
3.616667	0.000988543
3.633333	0.0008414388
3.65	0.0007818341
3.666667	0.0008249879
3.683333	0.0009720922
3.7	0.001211941
3.716667	0.001522839
3.733333	0.001875222
3.75	0.00223881
3.766667	0.002583086
3.783333	0.002880394
3.8	0.003104508
3.816667	0.003233492
3.833333	0.003252804
3.85	0.003157198
3.866667	0.002954066
3.883333	0.002661526
3.9	0.002306759
3.916667	0.001923859
3.933333	0.00154835
3.95	0.001209319
3.966667	0.0009284616
3.983333	0.000720799
4	0.0005906224
4.016667	0.0005338788
4.033333	0.000543654
4.05	0.0006118417
4.066667	0.0007305741
4.083333	0.0008884072
4.1	0.001071036
4.116667	0.001263201
4.133333	0.001449645
4.15	0.001615107
4.166667	0.001743853
4.183333	0.001824915
4.2	0.001851618
4.216667	0.0018273
4.233333	0.001759827
4.25	0.001659691
4.266667	0.001537383
4.283333	0.00140506
4.3	0.00127393
4.316667	0.001153767
4.333333	0.001051486
4.35	0.0009728074
4.366667	0.0009225011
4.383333	0.0009046197
4.4	0.0009208322
4.416667	0.0009692311
4.433333	0.001044095
4.45	0.001138747
4.466667	0.001242459
4.483333	0.001341641
4.5	0.001423419
4.516667	0.001478255
4.533333	0.00150305
4.55	0.001498759
4.566667	0.001473248
4.583333	0.001438677
4.6	0.001414835
4.616667	0.001419842
4.633333	0.001472294
4.65	0.001579583
4.666667	0.001737654
4.683333	0.001930535
4.7	0.002136052
4.716667	0.002332985
4.733333	0.002501547
4.75	0.002632678
4.766667	0.0027228
4.783333	0.002773345
4.8	0.002787888
4.816667	0.002767384
4.833333	0.002711594
4.85	0.002617657
4.866667	0.002485335
4.883333	0.002314627
4.9	0.002111256
4.916667	0.001886427
4.933333	0.001654208
4.95	0.00143224
4.966667	0.001239121
4.983333	0.001095831
5	0.001015246
5.016667	0.001002848
5.033333	0.001054108
5.05	0.00115639
5.066667	0.001287758
5.083333	0.001419365
5.1	0.00152427
5.116667	0.001581967
5.133333	0.001584828
5.15	0.001536429
5.166667	0.001449883
5.183333	0.001350224
5.2	0.001264393
5.216667	0.00122124
5.233333	0.001241028
5.25	0.001333535
5.266667	0.001496613
5.283333	0.001718104
5.3	0.001978457
5.316667	0.00225383
5.333333	0.002519429
5.35	0.002752841
5.366667	0.002936423
5.383333	0.003057778
5.4	0.003107846
5.416667	0.003084719
5.433333	0.002996504
5.45	0.00285846
5.466667	0.002688229
5.483333	0.002499402
5.5	0.002304137
5.516667	0.002110302
5.533333	0.001924336
5.55	0.001750052
5.566667	0.001592696
5.583333	0.001458943
5.6	0.001355946
5.616667	0.001291573
5.633333	0.001268923
5.65	0.001287043
5.666667	0.001336634
5.683333	0.001406491
5.7	0.001481116
5.716667	0.001544297
5.733333	0.001579106
5.75	0.001573384
5.766667	0.00152117
5.783333	0.001423895
5.8	0.001295388
5.816667	0.001155436
5.833333	0.001033127
5.85	0.0009544492
5.866667	0.0009353757
5.883333	0.0009816289
5.9	0.001086295
5.916667	0.001233637
5.933333	0.00140053
5.95	0.001566947
5.966667	0.001720726
5.983333	0.001857817
6	0.001985848
6.016667	0.002116024
6.033333	0.002255023
6.05	0.002399027
6.066667	0.002538979
6.083333	0.00266248
6.1	0.002756178
6.116667	0.002809584
6.133333	0.00281626
6.15	0.002779067
6.166667	0.002708495
6.183333	0.002620757
6.2	0.002528489
6.216667	0.002436459
6.233333	0.002338707
6.25	0.002223551
6.266667	0.002077401
6.283333	0.001890004
6.3	0.001660645
6.316667	0.001401484
6.333333	0.001136363
6.35	0.0008974671
6.366667	0.0007176995
6.383333	0.0006249547
6.4	0.0006368756
6.416667	0.0007594228
6.433333	0.000982821
6.45	0.00128442
6.466667	0.001631558
6.483333	0.00198704
6.5	0.002315581
6.516667	0.002585232
6.533333	0.002773583
6.55	0.002868474
6.566667	0.002869666
6.583333	0.002790034
6.6	0.002652943
6.616667	0.002487481
6.633333	0.002324402
6.65	0.002190888
6.666667	0.002110064
6.683333	0.00209409
6.7	0.00214678
6.716667	0.002259314
6.733333	0.002412856
6.75	0.002577603
6.766667	0.002723038
6.783333	0.00282222
6.8	0.002854884
6.816667	0.00281173
6.833333	0.002693951
6.85	0.002514184
6.866667	0.002289832
6.883333	0.002039492
6.9	0.001779854
6.916667	0.001522124
6.933333	0.001273453
6.95	0.001037896
6.966667	0.00082165
6.983333	0.0006321073
7	0.0004785657
7.016667	0.0003712773
7.033333	0.0003233552
7.05	0.0003486276
7.066667	0.0004583001
7.083333	0.000657618
7.1	0.0009401441
7.116667	0.001294196
7.133333	0.001697361
7.15	0.002118409
7.166667	0.002521098
7.183333	0.002871573
7.2	0.003147662
7.216667	0.003336251
7.233333	0.003436148
7.25	0.003451645
7.266667	0.003390849
7.283333	0.003264248
7.3	0.003082812
7.316667	0.002854168
7.333333	0.002590954
7.35	0.002309382
7.366667	0.002034247
7.383333	0.001790583
7.4	0.001597941
7.416667	0.001469433
7.433333	0.00140959
7.45	0.001419842
7.466667	0.001493752
7.483333	0.001619637
7.5	0.001784623
7.516667	0.001972497
7.533333	0.002167046
7.55	0.002348244
7.566667	0.002493918
7.583333	0.002583802
7.6	0.002602637
7.616667	0.002548277
7.633333	0.00242883
7.65	0.002263606
7.666667	0.002081454
7.683333	0.001918852
7.7	0.00181824
7.716667	0.001815379
7.733333	0.001931489
7.75	0.002173722
7.766667	0.002533495
7.783333	0.003001034
7.8	0.00355798
7.816667	0.004180729
7.833333	0.004846632
7.85	0.005532563
7.866667	0.00622803
7.883333	0.006923974
7.9	0.007612526
7.916667	0.00829035
7.933333	0.00895673
7.95	0.009619057
7.966667	0.01028305
7.983333	0.01095563
8	0.0116418
8.016667	0.01234442
8.033333	0.01306349
8.05	0.01379925
8.066667	0.01455075
8.083333	0.01531392
8.1	0.01607972
8.116667	0.01683384
8.133333	0.01756006
8.15	0.01824218
8.166667	0.01886684
8.183333	0.01942712
8.2	0.01992303
8.216667	0.02035958
8.233333	0.02074701
8.25	0.02109581
8.266667	0.02141625
8.283333	0.02171451
8.3	0.02199322
8.316667	0.02225024
8.333333	0.02248293
8.35	0.02268797
8.366667	0.02285963
8.383333	0.02299124
8.4	0.02307707
8.416667	0.02311403
8.433333	0.02309901
8.45	0.02303439
8.466667	0.02292806
8.483333	0.02279526
8.5	0.02266389
8.516667	0.02256352
8.533333	0.02251846
8.55	0.02254087
8.566667	0.02262932
8.583333	0.02277333
8.6	0.02295166
8.616667	0.02314001
8.633333	0.02332097
8.65	0.02348381
8.666667	0.02362567
8.683333	0.02375036
8.7	0.02386433
8.716667	0.02397996
8.733333	0.02410918
8.75	0.02426702
8.766667	0.02446681
8.783333	0.02471906
8.8	0.02502829
8.816667	0.02538782
8.833333	0.02577978
8.85	0.02617437
8.866667	0.02653486
8.883333	0.0268181
8.9	0.02698117
8.916667	0.02698904
8.933333	0.02682024
8.95	0.0264762
8.966667	0.02597505
8.983333	0.02535707
9	0.02467948
9.016667	0.02400881
9.033333	0.02341515
9.05	0.02296406
9.066667	0.0227161
9.083333	0.02271253
9.1	0.02296764
9.116667	0.02346331
9.133333	0.02414924
9.15	0.02495176
9.166667	0.02578098
9.183333	0.02654344
9.2	0.02715403
9.216667	0.02755529
9.233333	0.02772456
9.25	0.02767497
9.266667	0.02745229
9.283333	0.02712184
9.3	0.02675682
9.316667	0.02641946
9.333333	0.02615267
9.35	0.025976
9.366667	0.02588063
9.383333	0.02584559
9.4	0.02583581
9.416667	0.02581388
9.433333	0.02574855
9.45	0.02561861
9.466667	0.02542239
9.483333	0.0251742
9.5	0.0249055
9.516667	0.02466422
9.533333	0.02449328
9.55	0.02442247
9.566667	0.02445966
9.583333	0.02459365
9.6	0.02480465
9.616667	0.02506286
9.633333	0.02534038
9.65	0.0256148
9.666667	0.02587396
9.683333	0.02611166
9.7	0.02632481
9.716667	0.02650601
9.733333	0.02664691
9.75	0.02673823
9.766667	0.02678138
9.783333	0.02678734
9.8	0.02678162
9.816667	0.02679163
9.833333	0.02683836
9.85	0.02693158
9.866667	0.0270682
9.883333	0.02723128
9.9	0.0273841
9.916667	0.02748257
9.933333	0.02748519
9.95	0.02736765
9.966667	0.02712303
9.983333	0.02676588
10	0.02632743
10.01667	0.02585083
10.03333	0.02538091
10.05	0.02495629
10.06667	0.02460295
10.08333	0.02432662
10.1	0.02411896
10.11667	0.02395874
10.13333	0.02382666
10.15	0.02371031
10.16667	0.02361184
10.18333	0.02354294
10.2	0.02352244
10.21667	0.02356964
10.23333	0.02369791
10.25	0.0239194
10.26667	0.02423435
10.28333	0.02462965
10.3	0.02507955
10.31667	0.02554756
10.33333	0.02599865
10.35	0.02639085
10.36667	0.02668959
10.38333	0.02686864
10.4	0.02691251
10.41667	0.02682477
10.43333	0.02662665
10.45	0.02635819
10.46667	0.02606183
10.48333	0.02577621
10.5	0.02553469
10.51667	0.02535635
10.53333	0.02524096
10.55	0.02516967
10.56667	0.02511388
10.58333	0.02504402
10.6	0.02492982
10.61667	0.02475005
10.63333	0.02449399
10.65	0.02416903
10.66667	0.02379829
10.68333	0.0234161
10.7	0.02306134
10.71667	0.02277404
10.73333	0.02258593
10.75	0.0225063
10.76667	0.02252322
10.78333	0.02261001
10.8	0.02274019
10.81667	0.02288872
10.83333	0.02303869
10.85	0.02318341
10.86667	0.0233286
10.88333	0.02349073
10.9	0.02369004
10.91667	0.02394205
10.93333	0.02425581
10.95	0.02462488
10.96667	0.02502948
10.98333	0.02543026
11	0.0257774
11.01667	0.02602082
11.03333	0.02611905
11.05	0.02604896
11.06667	0.02580386
11.08333	0.02539927
11.1	0.0248726
11.11667	0.02427465
11.13333	0.02366763
11.15	0.02311641
11.16667	0.02268225
11.18333	0.02241403
11.2	0.02233869
11.21667	0.02245861
11.23333	0.02275211
11.25	0.02317744
11.26667	0.02367669
11.28333	0.02418476
11.3	0.024638
11.31667	0.02497941
11.33333	0.02516538
11.35	0.02516657
11.36667	0.02497178
11.38333	0.0245927
11.4	0.02406174
11.41667	0.02342874
11.43333	0.02275854
11.45	0.02212459
11.46667	0.02160221
11.48333	0.02125651
11.5	0.02113491
11.51667	0.02125984
11.53333	0.02162153
11.55	0.02217871
11.56667	0.02285749
11.58333	0.02356845
11.6	0.024216
11.61667	0.02471882
11.63333	0.02501804
11.65	0.02508599
11.66667	0.02493197
11.68333	0.0245927
11.7	0.02412444
11.71667	0.02358299
11.73333	0.0230158
11.75	0.02245718
11.76667	0.02192718
11.78333	0.02143651
11.8	0.02098924
11.81667	0.0205937
11.83333	0.02026302
11.85	0.02001888
11.86667	0.01988751
11.88333	0.01989466
11.9	0.02006179
11.91667	0.02039725
11.93333	0.02089149
11.95	0.02151543
11.96667	0.02222067
11.98333	0.02294403
12	0.02361208
12.01667	0.02414876
12.03333	0.02449018
12.05	0.02459246
12.06667	0.02444202
12.08333	0.02405578
12.1	0.02348405
12.11667	0.0228067
12.13333	0.02211696
12.15	0.02150923
12.16667	0.02105862
12.18333	0.02081114
12.2	0.02077824
12.21667	0.02093917
12.23333	0.02124888
12.25	0.02164704
12.26667	0.02206832
12.28333	0.02245241
12.3	0.02275378
12.31667	0.0229457
12.33333	0.02302533
12.35	0.0230096
12.36667	0.02292806
12.38333	0.02281553
12.4	0.02270013
12.41667	0.02259976
12.43333	0.02252132
12.45	0.0224548
12.46667	0.02238065
12.48333	0.02227098
12.5	0.02210313
12.51667	0.02186352
12.53333	0.02155191
12.55	0.02118307
12.56667	0.02078444
12.58333	0.02039438
12.6	0.02005678
12.61667	0.01981145
12.63333	0.01968557
12.65	0.01968747
12.66667	0.01980931
12.68333	0.02002865
12.7	0.02031285
12.71667	0.02062303
12.73333	0.02092105
12.75	0.02118093
12.76667	0.02139217
12.78333	0.02155644
12.8	0.02168065
12.81667	0.02177149
12.83333	0.02183205
12.85	0.02185899
12.86667	0.02184969
12.88333	0.02180058
12.9	0.02171403
12.91667	0.02160031
12.93333	0.02147704
12.95	0.02136689
12.96667	0.02129084
12.98333	0.02126414
13	0.02129132
13.01667	0.02136451
13.03333	0.02146584
13.05	0.02157027
13.06667	0.02165514
13.08333	0.02170187
13.1	0.02169901
13.11667	0.02164322
13.13333	0.02153903
13.15	0.02139503
13.16667	0.02122384
13.18333	0.0210374
13.2	0.02085024
13.21667	0.02067596
13.23333	0.02052504
13.25	0.02040416
13.26667	0.02031475
13.28333	0.02025658
13.3	0.02022725
13.31667	0.02022797
13.33333	0.02026159
13.35	0.0203324
13.36667	0.02043897
13.38333	0.02057678
13.4	0.02073509
13.41667	0.02090245
13.43333	0.0210672
13.45	0.02122098
13.46667	0.0213576
13.48333	0.02146918
13.5	0.02154976
13.51667	0.02159125
13.53333	0.02158552
13.55	0.02152425
13.56667	0.02140242
13.58333	0.02121788
13.6	0.02097517
13.61667	0.02068549
13.63333	0.02037126
13.65	0.02005965
13.66667	0.01977926
13.68333	0.01955515
13.7	0.01940209
13.71667	0.01932937
13.73333	0.01933485
13.75	0.01940542
13.76667	0.01951748
13.78333	0.01964527
13.8	0.01976687
13.81667	0.01986343
13.83333	0.01991946
13.85	0.01992255
13.86667	0.01986557
13.88333	0.01975375
13.9	0.01959997
13.91667	0.01942259
13.93333	0.01924521
13.95	0.01909262
13.96667	0.01898962
13.98333	0.01895171
14	0.01898605
14.01667	0.01909381
14.03333	0.01926857
14.05	0.01949078
14.06667	0.01972848
14.08333	0.01994854
14.1	0.02012545
14.11667	0.02024204
14.13333	0.02029544
14.15	0.02029186
14.16667	0.020253
14.18333	0.0202058
14.2	0.02017742
14.21667	0.02018863
14.23333	0.02024895
14.25	0.020356
14.26667	0.02049476
14.28333	0.02064091
14.3	0.02076584
14.31667	0.02084094
14.33333	0.0208388
14.35	0.02073866
14.36667	0.02053171
14.38333	0.02022368
14.4	0.01983243
14.41667	0.01938587
14.43333	0.01892024
14.45	0.01847774
14.46667	0.01809961
14.48333	0.01781827
14.5	0.01765043
14.51667	0.0175994
14.53333	0.01765543
14.55	0.01779896
14.56667	0.01800424
14.58333	0.01824361
14.6	0.01849085
14.61667	0.01872307
14.63333	0.01892239
14.65	0.01907808
14.66667	0.01918489
14.68333	0.01924092
14.7	0.01924878
14.71667	0.01921803
14.73333	0.0191651
14.75	0.01910883
14.76667	0.01906425
14.78333	0.01904136
14.8	0.01904565
14.81667	0.01907402
14.83333	0.01911622
14.85	0.01915437
14.86667	0.01916748
14.88333	0.01913744
14.9	0.01905257
14.91667	0.01891166
14.93333	0.01872689
14.95	0.01851612
14.96667	0.01830226
14.98333	0.01810795
15	0.01795202
15.01667	0.01784545
15.03333	0.01779109
15.05	0.01778728
15.06667	0.01782852
15.08333	0.0179072
15.1	0.01801664
15.11667	0.01814967
15.13333	0.01830035
15.15	0.01845914
15.16667	0.01861793
15.18333	0.01876861
15.2	0.01890284
15.21667	0.01901442
15.23333	0.01909667
15.25	0.01914865
15.26667	0.01916844
15.28333	0.01915747
15.3	0.01911646
15.31667	0.01904947
15.33333	0.01896077
15.35	0.01885301
15.36667	0.01872832
15.38333	0.01858479
15.4	0.0184198
15.41667	0.01823288
15.43333	0.01803023
15.45	0.01782042
15.46667	0.01761562
15.48333	0.01742941
15.5	0.01727611
15.51667	0.01716667
15.53333	0.01710683
15.55	0.01709944
15.56667	0.01714355
15.58333	0.01723343
15.6	0.01735955
15.61667	0.01750928
15.63333	0.01767308
15.65	0.01784402
15.66667	0.01801687
15.68333	0.01819283
15.7	0.01837212
15.71667	0.01855761
15.73333	0.01874501
15.75	0.01892596
15.76667	0.01908833
15.78333	0.01921612
15.8	0.01929432
15.81667	0.01930481
15.83333	0.0192371
15.85	0.0190931
15.86667	0.01889378
15.88333	0.01866823
15.9	0.01844436
15.91667	0.01823694
15.93333	0.0180462
15.95	0.01786357
15.96667	0.01767665
15.98333	0.01747543
16	0.01725346
16.01667	0.01701242
16.03333	0.01676112
16.05	0.01651722
16.06667	0.01630765
16.08333	0.0161584
16.1	0.01609212
16.11667	0.01611739
16.13333	0.01623064
16.15	0.01642209
16.16667	0.01668078
16.18333	0.01699382
16.2	0.01734501
16.21667	0.01771456
16.23333	0.01807863
16.25	0.01841146
16.26667	0.01868588
16.28333	0.01888114
16.3	0.01898104
16.31667	0.0189777
16.33333	0.01887304
16.35	0.01867872
16.36667	0.0184148
16.38333	0.01810819
16.4	0.01779014
16.41667	0.01749283
16.43333	0.01724321
16.45	0.01705676
16.46667	0.01693779
16.48333	0.01688153
16.5	0.01687652
16.51667	0.01690251
16.53333	0.01693612
16.55	0.01695567
16.56667	0.01694733
16.58333	0.01690346
16.6	0.01682645
16.61667	0.01672632
16.63333	0.01662022
16.65	0.0165258
16.66667	0.01645762
16.68333	0.01642472
16.7	0.01642829
16.71667	0.01646525
16.73333	0.01652604
16.75	0.01659805
16.76667	0.01666719
16.78333	0.01672369
16.8	0.01676327
16.81667	0.01678854
16.83333	0.01680547
16.85	0.01682526
16.86667	0.01685911
16.88333	0.01691562
16.9	0.01700145
16.91667	0.01711589
16.93333	0.0172537
16.95	0.01740342
16.96667	0.01755077
16.98333	0.01767975
17	0.01777178
17.01667	0.01781303
17.03333	0.01779538
17.05	0.01771957
17.06667	0.01759535
17.08333	0.01743871
17.1	0.01727086
17.11667	0.01711184
17.13333	0.01697737
17.15	0.01687771
17.16667	0.01681644
17.18333	0.01678997
17.2	0.01678878
17.21667	0.01679975
17.23333	0.01681024
17.25	0.01681143
17.26667	0.01679832
17.28333	0.01677495
17.3	0.01675087
17.31667	0.01674253
17.33333	0.01676446
17.35	0.01682645
17.36667	0.01692587
17.38333	0.01704603
17.4	0.01716286
17.41667	0.01725084
17.43333	0.01729542
17.45	0.0172959
17.46667	0.01726562
17.48333	0.01722413
17.5	0.01718765
17.51667	0.01716453
17.53333	0.01715404
17.55	0.01714665
17.56667	0.01712781
17.58333	0.01708466
17.6	0.01701123
17.61667	0.01691204
17.63333	0.01679903
17.65	0.01668888
17.66667	0.01659733
17.68333	0.01653582
17.7	0.01651007
17.71667	0.01652104
17.73333	0.01656443
17.75	0.01663166
17.76667	0.01671153
17.78333	0.01679403
17.8	0.01686984
17.81667	0.01693302
17.83333	0.01697737
17.85	0.01699477
17.86667	0.01697761
17.88333	0.01692444
17.9	0.01683885
17.91667	0.01672632
17.93333	0.01659495
17.95	0.01645595
17.96667	0.01632696
17.98333	0.01622444
18	0.01615888
18.01667	0.01613885
18.03333	0.01616341
18.05	0.01622564
18.06667	0.01631457
18.08333	0.01641494
18.1	0.01651913
18.11667	0.01661879
18.13333	0.01671106
18.15	0.01679784
18.16667	0.01688272
18.18333	0.01696974
18.2	0.01705724
18.21667	0.01713878
18.23333	0.01720053
18.25	0.01723105
18.26667	0.0172227
18.28333	0.01717597
18.3	0.017093
18.31667	0.01697665
18.33333	0.01683408
18.35	0.01667672
18.36667	0.01652199
18.38333	0.01638895
18.4	0.01629645
18.41667	0.01626021
18.43333	0.01628476
18.45	0.01636726
18.46667	0.01649219
18.48333	0.01663452
18.5	0.01676756
18.51667	0.01686579
18.53333	0.01691395
18.55	0.01690608
18.56667	0.01684958
18.58333	0.01675779
18.6	0.0166474
18.61667	0.01653558
18.63333	0.01643831
18.65	0.01636702
18.66667	0.01632577
18.68333	0.01631218
18.7	0.01632029
18.71667	0.01634413
18.73333	0.01637894
18.75	0.01642209
18.76667	0.01647025
18.78333	0.01652008
18.8	0.01656657
18.81667	0.01660329
18.83333	0.01662523
18.85	0.01662785
18.86667	0.01661044
18.88333	0.01657492
18.9	0.01652271
18.91667	0.01645881
18.93333	0.01638871
18.95	0.01632124
18.96667	0.01626593
18.98333	0.0162316
19	0.01622373
19.01667	0.01624233
19.03333	0.01628143
19.05	0.01633292
19.06667	0.01638585
19.08333	0.01642925
19.1	0.01645142
19.11667	0.01644212
19.13333	0.01639563
19.15	0.01631361
19.16667	0.01620561
19.18333	0.01608664
19.2	0.01597434
19.21667	0.01588684
19.23333	0.01583821
19.25	0.01583749
19.26667	0.01588637
19.28333	0.01597959
19.3	0.01610786
19.31667	0.01625901
19.33333	0.01641923
19.35	0.01657778
19.36667	0.01672536
19.38333	0.01685244
19.4	0.01694876
19.41667	0.01700264
19.43333	0.01700813
19.45	0.01696306
19.46667	0.0168708
19.48333	0.01673824
19.5	0.01657873
19.51667	0.01640803
19.53333	0.01624161
19.55	0.01609403
19.56667	0.01597697
19.58333	0.01589447
19.6	0.01584536
19.61667	0.01582175
19.63333	0.01581556
19.65	0.01581794
19.66667	0.01582128
19.68333	0.01582223
19.7	0.01581985
19.71667	0.01581961
19.73333	0.015827
19.75	0.01584727
19.76667	0.01588351
19.78333	0.015935
19.8	0.01599723
19.81667	0.01606113
19.83333	0.01611668
19.85	0.01615673
19.86667	0.01617724
19.88333	0.0161801
19.9	0.01616818
19.91667	0.01614863
19.93333	0.01613003
19.95	0.01611525
19.96667	0.01610523
19.98333	0.01609832
20	0.01609761
20.01667	0.01610404
20.03333	0.01611835
20.05	0.01614171
20.06667	0.01617247
20.08333	0.01621109
20.1	0.01625687
20.11667	0.0163098
20.13333	0.01636893
20.15	0.01642925
20.16667	0.01648504
20.18333	0.01652843
20.2	0.01655704
20.21667	0.01657087
20.23333	0.01657063
20.25	0.01655704
20.26667	0.01652771
20.28333	0.01648146
20.3	0.01641208
20.31667	0.01632005
20.33333	0.01621205
20.35	0.01610285
20.36667	0.01600796
20.38333	0.01593763
20.4	0.01589614
20.41667	0.01588374
20.43333	0.01589805
20.45	0.01593524
20.46667	0.01598769
20.48333	0.01605088
20.5	0.0161193
20.51667	0.01618725
20.53333	0.01625139
20.55	0.01630956
20.56667	0.0163582
20.58333	0.01639038
20.6	0.01640302
20.61667	0.01639825
20.63333	0.01638371
20.65	0.01636726
20.66667	0.01635557
20.68333	0.01634794
20.7	0.01634222
20.71667	0.01633459
20.73333	0.01632196
20.75	0.01630574
20.76667	0.01629072
20.78333	0.01628667
20.8	0.01630503
20.81667	0.01635748
20.83333	0.01645285
20.85	0.01659209
20.86667	0.01676589
20.88333	0.016954
20.9	0.01713091
20.91667	0.01727492
20.93333	0.01737863
20.95	0.01745039
20.96667	0.01750833
20.98333	0.01757222
21	0.01765281
21.01667	0.01774508
21.03333	0.0178178
21.05	0.01782042
21.06667	0.01771003
21.08333	0.01748353
21.1	0.01718861
21.11667	0.01689345
21.13333	0.01665145
21.15	0.01647717
21.16667	0.01636463
21.18333	0.01630503
21.2	0.01629144
21.21667	0.01631624
21.23333	0.0163663
21.25	0.016424
21.26667	0.01647288
21.28333	0.01650363
21.3	0.01651412
21.31667	0.01651007
21.33333	0.01650006
21.35	0.01649314
21.36667	0.01649266
21.38333	0.01649863
21.4	0.01650864
21.41667	0.01652151
21.43333	0.01654178
21.45	0.0165742
21.46667	0.01662165
21.48333	0.01668626
21.5	0.01677662
21.51667	0.01691037
21.53333	0.01711041
21.55	0.01739103
21.56667	0.01773745
21.58333	0.01809722
21.6	0.01839381
21.61667	0.01857024
21.63333	0.01862365
21.65	0.01859838
21.66667	0.01854116
21.68333	0.01846439
21.7	0.01835209
21.71667	0.01819903
21.73333	0.01803404
21.75	0.01791841
21.76667	0.01792866
21.78333	0.01812702
21.8	0.01852709
21.81667	0.01905376
21.83333	0.01954705
21.85	0.0198229
21.86667	0.01977664
21.88333	0.01943547
21.9	0.01893574
21.91667	0.01843625
21.93333	0.01804668
21.95	0.01781398
21.96667	0.01775557
21.98333	0.01791245
22	0.01837283
22.01667	0.01922685
22.03333	0.02045637
22.05	0.02184516
22.06667	0.02301818
22.08333	0.02362424
22.1	0.02352005
22.11667	0.02281982
22.13333	0.02179509
22.15	0.02073294
22.16667	0.0198372
22.18333	0.01919752
22.2	0.01880485
22.21667	0.01858956
22.23333	0.01846606
22.25	0.01837283
22.26667	0.01828748
22.28333	0.0182212
22.3	0.01819664
22.31667	0.0182274
22.33333	0.01831704
22.35	0.01846296
22.36667	0.01866275
22.38333	0.01891643
22.4	0.01922685
22.41667	0.0195995
22.43333	0.02004367
22.45	0.02057654
22.46667	0.021236
22.48333	0.02207953
22.5	0.02316076
22.51667	0.02447301
22.53333	0.02589327
22.55	0.02718025
22.56667	0.02804381
22.58333	0.0282796
22.6	0.02787262
22.61667	0.0270229
22.63333	0.02606922
22.65	0.02535874
22.66667	0.02512127
22.68333	0.02537781
22.7	0.02592784
22.71667	0.02645403
22.73333	0.02670413
22.75	0.02665383
22.76667	0.02653843
22.78333	0.02675515
22.8	0.02769738
22.81667	0.02956063
22.83333	0.03216153
22.85	0.03489524
22.86667	0.03696018
22.88333	0.03778344
22.9	0.03732663
22.91667	0.03601962
22.93333	0.03439885
22.95	0.03279883
22.96667	0.03131944
22.98333	0.02998644
23	0.0288704
23.01667	0.02805072
23.03333	0.02752811
23.05	0.02720267
23.06667	0.02695233
23.08333	0.02671701
23.1	0.02652937
23.11667	0.02647525
23.13333	0.02662927
23.15	0.02701741
23.16667	0.02762276
23.18333	0.02844101
23.2	0.02957565
23.21667	0.03134519
23.23333	0.03429681
23.25	0.03900748
23.26667	0.04566342
23.28333	0.05365831
23.3	0.06160504
23.31667	0.06790406
23.33333	0.07152325
23.35	0.07239443
23.36667	0.07120258
23.38333	0.06887132
23.4	0.06616217
23.41667	0.06351048
23.43333	0.06100112
23.45	0.05844575
23.46667	0.05560547
23.48333	0.05244976
23.5	0.04926544
23.51667	0.04655224
23.53333	0.04481965
23.55	0.04441386
23.56667	0.04540569
23.58333	0.04752141
23.6	0.05017501
23.61667	0.05267149
23.63333	0.05453521
23.65	0.05575448
23.66667	0.05673701
23.68333	0.05796963
23.7	0.0596388
23.71667	0.06149346
23.73333	0.06307179
23.75	0.06411034
23.76667	0.06482702
23.78333	0.06583935
23.8	0.06772047
23.81667	0.0704971
23.83333	0.07349664
23.85	0.07574922
23.86667	0.07665759
23.88333	0.07643205
23.9	0.07597357
23.91667	0.07630664
23.93333	0.07796055
23.95	0.08065516
23.96667	0.08347374
23.98333	0.08539039
24	0.08580428
24.01667	0.08475572
24.03333	0.08276254
24.05	0.08047324
24.06667	0.07843429
24.08333	0.07708031
24.1	0.07688266
24.11667	0.0784474
24.13333	0.08241683
24.15	0.08943087
24.16667	0.1012042
24.18333	0.1243587
24.2	0.1757584
24.21667	0.283196
24.23333	0.4716194
24.25	0.7363117
24.26667	1.027101
24.28333	1.265665
24.3	1.385922
24.31667	1.364578
24.33333	1.222941
24.35	1.008705
24.36667	0.7741469
24.38333	0.5598679
24.4	0.3879986
24.41667	0.263819
24.43333	0.1816738
24.45	0.1313365
24.46667	0.1023422
24.48333	0.08612806
24.5	0.07666904
24.51667	0.07031542
24.53333	0.06529003
24.55	0.06102425
24.56667	0.05749708
24.58333	0.05476838
24.6	0.05275899
24.61667	0.05125719
24.63333	0.05002457
24.65	0.04893738
24.66667	0.04812342
24.68333	0.04802686
24.7	0.04926449
24.71667	0.05218321
24.73333	0.05635458
24.75	0.0604704
24.76667	0.06291014
24.78333	0.06263667
24.8	0.05970556
24.81667	0.05504209
24.83333	0.04978544
24.85	0.04476863
24.86667	0.04039484
24.88333	0.03677803
24.9	0.03390938
24.91667	0.03173405
24.93333	0.03015953
24.95	0.02904946
24.96667	0.02824217
24.98333	0.02758318
25	0.02695733
25.01667	0.02630502
25.03333	0.02561742
25.05	0.02493125
25.06667	0.02430111
25.08333	0.02378303
25.1	0.02342659
25.11667	0.02328759
25.13333	0.02343756
25.15	0.02392918
25.16667	0.02472049
25.18333	0.02561384
25.2	0.02628571
25.21667	0.02643353
25.23333	0.02593571
25.25	0.02490741
25.26667	0.02361494
25.28333	0.02233273
25.3	0.02124029
25.31667	0.02039915
25.33333	0.01978856
25.35	0.01935369
25.36667	0.01903945
25.38333	0.01879984
25.4	0.0186041
25.41667	0.01843244
25.43333	0.01827604
25.45	0.01813084
25.46667	0.01799804
25.48333	0.0178867
25.5	0.01781756
25.51667	0.01782185
25.53333	0.01792341
25.55	0.01810819
25.56667	0.0183149
25.58333	0.01845223
25.6	0.01844174
25.61667	0.01825577
25.63333	0.01792842
25.65	0.01753384
25.66667	0.0171476
25.68333	0.01682121
25.7	0.01657182
25.71667	0.01638943
25.73333	0.01625186
25.75	0.01614004
25.76667	0.0160473
25.78333	0.01597744
25.8	0.01593643
25.81667	0.01592189
25.83333	0.01592356
25.85	0.01592737
25.86667	0.0159319
25.88333	0.01596171
25.9	0.01606733
25.91667	0.01632196
25.93333	0.01680523
25.95	0.01757628
25.96667	0.01863867
25.98333	0.01991087
26	0.0212279
26.01667	0.02237755
26.03333	0.02315503
26.05	0.02342349
26.06667	0.02314645
26.08333	0.02239543
26.1	0.02132231
26.11667	0.02011305
26.13333	0.01893622
26.15	0.01790911
26.16667	0.01708585
26.18333	0.01647002
26.2	0.01603538
26.21667	0.01573831
26.23333	0.01553351
26.25	0.01538259
26.26667	0.01526433
26.28333	0.01517588
26.3	0.01512653
26.31667	0.01512963
26.33333	0.01519424
26.35	0.01532203
26.36667	0.01550585
26.38333	0.01573521
26.4	0.01599079
26.41667	0.01625043
26.43333	0.01648885
26.45	0.01668483
26.46667	0.01682907
26.48333	0.01692015
26.5	0.01696521
26.51667	0.01697236
26.53333	0.01695091
26.55	0.01691109
26.56667	0.01686484
26.58333	0.01682907
26.6	0.01681453
26.61667	0.01682001
26.63333	0.01683074
26.65	0.01682931
26.66667	0.01680666
26.68333	0.01676685
26.7	0.01672775
26.71667	0.0167101
26.73333	0.01673108
26.75	0.01679188
26.76667	0.01688105
26.78333	0.01697546
26.8	0.0170508
26.81667	0.01708418
26.83333	0.0170601
26.85	0.01697737
26.86667	0.0168398
26.88333	0.01665741
26.9	0.01644236
26.91667	0.01621443
26.93333	0.01599604
26.95	0.01580483
26.96667	0.015652
26.98333	0.01554042
27	0.0154658
27.01667	0.01541573
27.03333	0.01537424
27.05	0.01532084
27.06667	0.01524073
27.08333	0.01512843
27.1	0.01499087
27.11667	0.01484567
27.13333	0.01470953
27.15	0.01459318
27.16667	0.01450115
27.18333	0.01443225
27.2	0.01437885
27.21667	0.01433045
27.23333	0.01427752
27.25	0.0142141
27.26667	0.01413804
27.28333	0.01405245
27.3	0.01396328
27.31667	0.01387984
27.33333	0.01381117
27.35	0.01376492
27.36667	0.01374632
27.38333	0.0137549
27.4	0.01378924
27.41667	0.01384455
27.43333	0.01391798
27.45	0.01400691
27.46667	0.01410824
27.48333	0.01422101
27.5	0.0143407
27.51667	0.01446229
27.53333	0.01456958
27.55	0.01463825
27.56667	0.01464111
27.58333	0.01456028
27.6	0.01439983
27.61667	0.01418477
27.63333	0.01395041
27.65	0.01372629
27.66667	0.01352984
27.68333	0.01336986
27.7	0.01325017
27.71667	0.01317555
27.73333	0.01314908
27.75	0.01316983
27.76667	0.01322871
27.78333	0.01330525
27.8	0.01336724
27.81667	0.01338106
27.83333	0.01332623
27.85	0.01320606
27.86667	0.01304322
27.88333	0.01286942
27.9	0.01271325
27.91667	0.01259023
27.93333	0.01250392
27.95	0.01244766
27.96667	0.01240951
27.98333	0.01237518
28	0.01233274
28.01667	0.0122748
28.03333	0.01220137
28.05	0.01211816
28.06667	0.01203233
28.08333	0.01194865
28.1	0.01187044
28.11667	0.01180035
28.13333	0.01174003
28.15	0.01168996
28.16667	0.01165181
28.18333	0.01162559
28.2	0.01160938
28.21667	0.0116027
28.23333	0.01161176
28.25	0.01165682
28.26667	0.01178223
28.28333	0.01205355
28.3	0.01253539
28.31667	0.01324064
28.33333	0.01407677
28.35	0.01484758
28.36667	0.01532251
28.38333	0.01535136
28.4	0.01493794
28.41667	0.01422673
28.43333	0.01341993
28.45	0.01268584
28.46667	0.01211125
28.48333	0.01170641
28.5	0.0114401
28.51667	0.01127201
28.53333	0.01116759
28.55	0.01110297
28.56667	0.01106244
28.58333	0.01103622
28.6	0.01101691
28.61667	0.01099998
28.63333	0.01098067
28.65	0.01095659
28.66667	0.01092941
28.68333	0.01090366
28.7	0.01088268
28.71667	0.01086813
28.73333	0.01086003
28.75	0.01085907
28.76667	0.01086503
28.78333	0.010876
28.8	0.0108915
28.81667	0.01091009
28.83333	0.01093036
28.85	0.01094848
28.86667	0.01096159
28.88333	0.01096684
28.9	0.01096445
28.91667	0.01095706
28.93333	0.0109511
28.95	0.01095802
28.96667	0.01099449
28.98333	0.01108557
29	0.01125699
29.01667	0.01153833
29.03333	0.01195365
29.05	0.0125218
29.06667	0.01324493
29.08333	0.01409942
29.1	0.01503736
29.11667	0.01598769
29.13333	0.01687413
29.15	0.01761824
29.16667	0.01815826
29.18333	0.01845843
29.2	0.01851445
29.21667	0.01835042
29.23333	0.01801211
29.25	0.01755434
29.26667	0.01702982
29.28333	0.01648241
29.3	0.01594168
29.31667	0.01542765
29.33333	0.01495057
29.35	0.01451498
29.36667	0.01412445
29.38333	0.01378208
29.4	0.01349002
29.41667	0.01324874
29.43333	0.01305658
29.45	0.01290876
29.46667	0.01280147
29.48333	0.01272923
29.5	0.01268703
29.51667	0.01266605
29.53333	0.01265436
29.55	0.01263863
29.56667	0.01261169
29.58333	0.01257449
29.6	0.01253039
29.61667	0.01248437
29.63333	0.01244169
29.65	0.01240951
29.66667	0.01239711
29.68333	0.01241785
29.7	0.01248652
29.71667	0.01261741
29.73333	0.01280838
29.75	0.01303345
29.76667	0.01323825
29.78333	0.01335889
29.8	0.01335222
29.81667	0.01322585
29.83333	0.01305228
29.85	0.01296765
29.86667	0.01315933
29.88333	0.01384002
29.9	0.01518732
29.91667	0.01724845
29.93333	0.0198403
29.95	0.02253014
29.96667	0.02474219
29.98333	0.02597028
30	0.02598125
30.01667	0.02488524
30.03333	0.02305323
30.05	0.02093822
30.06667	0.01891023
30.08333	0.01718336
30.1	0.01582247
30.11667	0.01479679
30.13333	0.01403481
30.15	0.01346213
30.16667	0.01301891
30.18333	0.01266319
30.2	0.01236659
30.21667	0.01211268
30.23333	0.01189142
30.25	0.01169592
30.26667	0.01152354
30.28333	0.01137072
30.3	0.01123601
30.31667	0.01111585
30.33333	0.01100975
30.35	0.01091558
30.36667	0.01083285
30.38333	0.01075894
30.4	0.01068884
30.41667	0.01061541
30.43333	0.01053077
30.45	0.0104304
30.46667	0.01031166
30.48333	0.01017863
30.5	0.01003844
30.51667	0.009902298
30.53333	0.009778559
30.55	0.009671748
30.56667	0.009586632
30.58333	0.009528458
30.6	0.009509623
30.61667	0.009544432
30.63333	0.00965029
30.65	0.009835303
30.66667	0.01009113
30.68333	0.01038677
30.7	0.01067024
30.71667	0.01087886
30.73333	0.01095849
30.75	0.01088506
30.76667	0.01067215
30.78333	0.01036602
30.8	0.01002532
30.81667	0.009701788
30.83333	0.00942713
30.85	0.009211361
30.86667	0.009047091
30.88333	0.008917391
30.9	0.008803666
30.91667	0.008696377
30.93333	0.00859195
30.95	0.008491814
30.96667	0.008399069
30.98333	0.008316338
31	0.008242667
31.01667	0.008174956
31.03333	0.008108437
31.05	0.008041918
31.06667	0.007973731
31.08333	0.00790602
31.1	0.007839978
31.11667	0.00777632
31.13333	0.007716477
31.15	0.007659733
31.16667	0.007606089
31.18333	0.00755626
31.2	0.007509768
31.21667	0.007465661
31.23333	0.007422984
31.25	0.007380307
31.26667	0.007338583
31.28333	0.007298052
31.3	0.007262051
31.31667	0.007235825
31.33333	0.007227004
31.35	0.007248461
31.36667	0.007320464
31.38333	0.007464945
31.4	0.007703364
31.41667	0.008048356
31.43333	0.008500397
31.45	0.009034455
31.46667	0.009597123
31.48333	0.01011401
31.5	0.01051003
31.51667	0.01073629
31.53333	0.01077563
31.55	0.01064783
31.56667	0.01039582
31.58333	0.01007563
31.6	0.009739459
31.61667	0.009423077
31.63333	0.009147227
31.65	0.00892359
31.66667	0.008768857
31.68333	0.008712113
31.7	0.008802712
31.71667	0.009105504
31.73333	0.009689391
31.75	0.01060182
31.76667	0.01183587
31.78333	0.01331025
31.8	0.01486379
31.81667	0.01628071
31.83333	0.01734406
31.85	0.01789671
31.86667	0.01788646
31.88333	0.01737195
31.9	0.01649624
31.91667	0.01543742
31.93333	0.01436168
31.95	0.01338965
31.96667	0.01258141
31.98333	0.01194364
32	0.01144534
32.01667	0.01104027
32.03333	0.01068383
32.05	0.01034647
32.06667	0.01001436
32.08333	0.009685338
32.1	0.009361565
32.11667	0.009042561
32.13333	0.008721411
32.15	0.00838691
32.16667	0.008029759
32.18333	0.007644475
32.2	0.007229626
32.21667	0.00678426
32.23333	0.006310761
32.25	0.005812228
32.26667	0.005291522
32.28333	0.004752457
32.3	0.004198849
32.31667	0.003638327
32.33333	0.003080428
32.35	0.002533734
32.36667	0.002003491
32.38333	0.001490653
32.4	0.0009914041
32.41667	0.0004976392
32.43333	1.251698e-006
32.45	-0.0005063415
32.46667	-0.001027286
32.48333	-0.001561582
32.5	-0.002103984
32.51667	-0.002647102
32.53333	-0.003180444
32.55	-0.003694236
32.56667	-0.004183948
32.58333	-0.004650056
32.6	-0.005096376
32.61667	-0.005526006
32.63333	-0.00594157
32.65	-0.006344259
32.66667	-0.00673455
32.68333	-0.00711149
32.7	-0.007471263
32.71667	-0.007810056
32.73333	-0.008121908
32.75	-0.008401573
32.76667	-0.008639753
32.78333	-0.008830726
32.8	-0.008980691
32.81667	-0.009112298
32.83333	-0.009258449
32.85	-0.009435833
32.86667	-0.009614646
32.88333	-0.009700954
32.9	-0.009572446
32.91667	-0.009165704
32.93333	-0.008585155
32.95	-0.008114517
32.96667	-0.008076608
32.98333	-0.008623064
33	-0.009634435
33.01667	-0.01081342
33.03333	-0.01186675
33.05	-0.01263016
33.06667	-0.01307029
33.08333	-0.01321095
33.1	-0.01304334
33.11667	-0.01249236
33.13333	-0.01148075
33.15	-0.01007479
33.16667	-0.008596838
33.18333	-0.007538259
33.2	-0.007277429
33.21667	-0.007828891
33.23333	-0.008853614
33.25	-0.009906471
33.26667	-0.01067823
33.28333	-0.01106995
33.3	-0.01111811
33.31667	-0.01089233
33.33333	-0.01045412
33.35	-0.009875476
33.36667	-0.009264886
33.38333	-0.008745849
33.4	-0.008384645
33.41667	-0.008136451
33.43333	-0.007867754
33.45	-0.007440269
33.46667	-0.006781757
33.48333	-0.005895793
33.5	-0.004808128
33.51667	-0.003490865
33.53333	-0.001812398
33.55	0.0004194379
33.56667	0.00329262
33.58333	0.006585658
33.6	0.009712994
33.61667	0.0119639
33.63333	0.01291305
33.65	0.0126844
33.66667	0.0118385
33.68333	0.01098162
33.7	0.01039082
33.71667	0.009916604
33.73333	0.009202778
33.75	0.00803262
33.76667	0.006521761
33.78333	0.005041659
33.8	0.004006445
33.81667	0.003819287
33.83333	0.005268633
33.85	0.01043683
33.86667	0.02348906
33.88333	0.04983526
33.9	0.09227878
33.91667	0.1458138
33.93333	0.1962598
33.95	0.2266348
33.96667	0.2275158
33.98333	0.2024694
34	0.1642037
34.01667	0.1258708
34.03333	0.09509021
34.05	0.07342798
34.06667	0.05908209
34.08333	0.04956704
34.1	0.04299241
34.11667	0.03825408
34.13333	0.0347839
34.15	0.03225785
34.16667	0.03038675
34.18333	0.02882844
34.2	0.02724677
34.21667	0.0254491
34.23333	0.02346021
34.25	0.02145964
34.26667	0.0196417
34.28333	0.01810986
34.3	0.01686507
34.31667	0.01584536
34.33333	0.01497322
34.35	0.01418287
34.36667	0.01343066
34.38333	0.01269728
34.4	0.01198417
34.41667	0.01130229
34.43333	0.01066571
34.45	0.01009256
34.46667	0.00960499
34.48333	0.009223282
34.5	0.008950293
34.51667	0.008754313
34.53333	0.008572876
34.55	0.008338749
34.56667	0.008011639
34.58333	0.007594645
34.6	0.007124007
34.61667	0.006650031
34.63333	0.006219447
34.65	0.005870163
34.66667	0.005622208
34.68333	0.005468667
34.7	0.005372107
34.71667	0.005267918
34.73333	0.00509268
34.75	0.00481683
34.76667	0.004460633
34.78333	0.004080832
34.8	0.003738225
34.81667	0.003463805
34.83333	0.003250897
34.85	0.003061354
34.86667	0.002845824
34.88333	0.002566636
34.9	0.002209246
34.91667	0.001793206
34.93333	0.001358569
34.95	0.000949204
34.96667	0.0005918145
34.98333	0.0002890229
35	2.723932e-005
35.01667	-0.0002121329
35.03333	-0.0004426837
35.05	-0.000674665
35.06667	-0.0009183288
35.08333	-0.001185119
35.1	-0.001482427
35.11667	-0.001805007
35.13333	-0.002135932
35.15	-0.002451599
35.16667	-0.002736747
35.18333	-0.002988279
35.2	-0.003217161
35.21667	-0.003436267
35.23333	-0.003651321
35.25	-0.003856122
35.26667	-0.00403589
35.28333	-0.004178226
35.3	-0.004283369
35.31667	-0.004367054
35.33333	-0.004456937
35.35	-0.004579961
35.36667	-0.004753053
35.38333	-0.004980981
35.4	-0.005258739
35.41667	-0.005576551
35.43333	-0.005920112
35.45	-0.006273448
35.46667	-0.006620347
35.48333	-0.006948411
35.5	-0.007250011
35.51667	-0.007525146
35.53333	-0.007778108
35.55	-0.008017719
35.56667	-0.008250654
35.58333	-0.008477151
35.6	-0.008691013
35.61667	-0.008881509
35.63333	-0.009042203
35.65	-0.009175718
35.66667	-0.009295881
35.68333	-0.009425819
35.7	-0.009588897
35.71667	-0.009796083
35.73333	-0.01003975
35.75	-0.01029438
35.76667	-0.01053232
35.78333	-0.01073498
35.8	-0.01089901
35.81667	-0.01103395
35.83333	-0.01115316
35.85	-0.01126975
35.86667	-0.01138943
35.88333	-0.01150936
35.9	-0.01162404
35.91667	-0.01172704
35.93333	-0.01181573
35.95	-0.01188987
35.96667	-0.01195139
35.98333	-0.01200336
36	-0.01204747
36.01667	-0.01208633
36.03333	-0.01212281
36.05	-0.01215953
36.06667	-0.01219767
36.08333	-0.01223916
36.1	-0.01228446
36.11667	-0.01233143
36.13333	-0.01237601
36.15	-0.0124132
36.16667	-0.01243824
36.18333	-0.01244968
36.2	-0.01245016
36.21667	-0.01244563
36.23333	-0.01244634
36.25	-0.01246017
36.26667	-0.01249236
36.28333	-0.01254076
36.3	-0.01260132
36.31667	-0.01266497
36.33333	-0.01272196
36.35	-0.01276225
36.36667	-0.01277822
36.38333	-0.01276559
36.4	-0.01272649
36.41667	-0.0126707
36.43333	-0.01261491
36.45	-0.0125789
36.46667	-0.01258057
36.48333	-0.01262778
36.5	-0.01271671
36.51667	-0.0128333
36.53333	-0.01295894
36.55	-0.01307815
36.56667	-0.01318043
36.58333	-0.0132634
36.6	-0.01332897
36.61667	-0.01338094
36.63333	-0.01342219
36.65	-0.01345438
36.66667	-0.01347679
36.68333	-0.01348895
36.7	-0.01349038
36.71667	-0.01348251
36.73333	-0.01346844
36.75	-0.01345247
36.76667	-0.01343864
36.78333	-0.01343054
36.8	-0.01342863
36.81667	-0.0134322
36.83333	-0.0134384
36.85	-0.01344436
36.86667	-0.01344842
36.88333	-0.01344818
36.9	-0.01344293
36.91667	-0.01343173
36.93333	-0.0134148
36.95	-0.01339167
36.96667	-0.01336139
36.98333	-0.01332539
37	-0.01328582
37.01667	-0.01324552
37.03333	-0.01320857
37.05	-0.01317996
37.06667	-0.01316446
37.08333	-0.01316327
37.1	-0.0131759
37.11667	-0.01319975
37.13333	-0.01323217
37.15	-0.01327032
37.16667	-0.01331204
37.18333	-0.01335543
37.2	-0.0133993
37.21667	-0.01344103
37.23333	-0.01347822
37.25	-0.01350778
37.26667	-0.01352853
37.28333	-0.01353902
37.3	-0.01353925
37.31667	-0.01352972
37.33333	-0.01351279
37.35	-0.01349062
37.36667	-0.01346463
37.38333	-0.0134353
37.4	-0.0134024
37.41667	-0.01336592
37.43333	-0.01332396
37.45	-0.01327676
37.46667	-0.01322454
37.48333	-0.01316875
37.5	-0.01311272
37.51667	-0.01305884
37.53333	-0.01301235
37.55	-0.01297635
37.56667	-0.0129537
37.58333	-0.01294392
37.6	-0.01294321
37.61667	-0.0129475
37.63333	-0.01295274
37.65	-0.01295656
37.66667	-0.01295894
37.68333	-0.01296061
37.7	-0.01296371
37.71667	-0.01296538
37.73333	-0.01295751
37.75	-0.01292127
37.76667	-0.01282877
37.78333	-0.01264495
37.8	-0.01232857
37.81667	-0.011841
37.83333	-0.0111596
37.85	-0.01029676
37.86667	-0.009312332
37.88333	-0.00831598
37.9	-0.007450283
37.91667	-0.006856143
37.93333	-0.006632745
37.95	-0.006807745
37.96667	-0.007329166
37.98333	-0.008084953
38	-0.008939922
38.01667	-0.009769142
38.03333	-0.01048678
38.05	-0.0110516
38.06667	-0.01146501
38.08333	-0.01175398
38.1	-0.0119552
38.11667	-0.01210326
38.13333	-0.01222485
38.15	-0.01233619
38.16667	-0.01244539
38.18333	-0.01255316
38.2	-0.01265687
38.21667	-0.01275295
38.23333	-0.01283926
38.25	-0.01291364
38.26667	-0.01297563
38.28333	-0.0130257
38.3	-0.01306552
38.31667	-0.01309532
38.33333	-0.01311463
38.35	-0.01312369
38.36667	-0.01312083
38.38333	-0.01310438
38.4	-0.01307124
38.41667	-0.01301736
38.43333	-0.01294059
38.45	-0.01284117
38.46667	-0.01272243
38.48333	-0.01259488
38.5	-0.01247329
38.51667	-0.0123741
38.53333	-0.01231378
38.55	-0.01230448
38.56667	-0.01235026
38.58333	-0.0124473
38.6	-0.01258415
38.61667	-0.01274651
38.63333	-0.01292056
38.65	-0.01309508
38.66667	-0.01326126
38.68333	-0.01341242
38.7	-0.0135445
38.71667	-0.01365513
38.73333	-0.01374382
38.75	-0.01381177
38.76667	-0.01385969
38.78333	-0.01388949
38.8	-0.01390356
38.81667	-0.0139069
38.83333	-0.01390475
38.85	-0.01390213
38.86667	-0.01390356
38.88333	-0.01391333
38.9	-0.01393312
38.91667	-0.01396388
38.93333	-0.01400465
38.95	-0.01405376
38.96667	-0.01410598
38.98333	-0.01415724
39	-0.01420182
39.01667	-0.01423568
39.03333	-0.01425713
39.05	-0.01426572
39.06667	-0.01426381
39.08333	-0.01425475
39.1	-0.01424259
39.11667	-0.01423329
39.13333	-0.01423138
39.15	-0.01424068
39.16667	-0.01426238
39.18333	-0.01429576
39.2	-0.01434058
39.21667	-0.01439494
39.23333	-0.01445621
39.25	-0.01452202
39.26667	-0.01458853
39.28333	-0.01465172
39.3	-0.01470798
39.31667	-0.01475543
39.33333	-0.01479167
39.35	-0.01481575
39.36667	-0.01482791
39.38333	-0.01482958
39.4	-0.01482433
39.41667	-0.01481408
39.43333	-0.01480097
39.45	-0.01478618
39.46667	-0.01477188
39.48333	-0.0147602
39.5	-0.01475161
39.51667	-0.01474565
39.53333	-0.01474184
39.55	-0.01473969
39.56667	-0.01474017
39.58333	-0.01474231
39.6	-0.01474732
39.61667	-0.01475543
39.63333	-0.0147683
39.65	-0.0147869
39.66667	-0.01481122
39.68333	-0.01484221
39.7	-0.01488012
39.71667	-0.01492375
39.73333	-0.01497215
39.75	-0.01502341
39.76667	-0.01507562
39.78333	-0.01512736
39.8	-0.01517695
39.81667	-0.01522249
39.83333	-0.01526254
39.85	-0.01529521
39.86667	-0.01531976
39.88333	-0.0153355
39.9	-0.01534265
39.91667	-0.01534313
39.93333	-0.01533741
39.95	-0.01532692
39.96667	-0.0153119
39.98333	-0.01529402
40	-0.01527494
40.01667	-0.01525658
40.03333	-0.01523942
40.05	-0.01522321
40.06667	-0.01520532
40.08333	-0.01517814
40.1	-0.01513284
40.11667	-0.01505417
40.13333	-0.01492375
40.15	-0.01471895
40.16667	-0.01440996
40.18333	-0.01396173
40.2	-0.01333302
40.21667	-0.01247829
40.23333	-0.01134843
40.25	-0.009892881
40.26667	-0.008060157
40.28333	-0.005804002
40.3	-0.003085792
40.31667	0.0001187921
40.33333	0.003817141
40.35	0.007998765
40.36667	0.01263076
40.38333	0.01765567
40.4	0.02299124
40.41667	0.02853042
40.43333	0.03414828
40.45	0.03970796
40.46667	0.04506761
40.48333	0.05008703
40.5	0.05463606
40.51667	0.05860382
40.53333	0.06190544
40.55	0.06448346
40.56667	0.06630808
40.58333	0.06737381
40.6	0.06769425
40.61667	0.0672999
40.63333	0.06623226
40.65	0.06454164
40.66667	0.06228143
40.68333	0.05951172
40.7	0.05629736
40.71667	0.05270582
40.73333	0.04880673
40.75	0.04466707
40.76667	0.04035097
40.78333	0.03591424
40.8	0.03140622
40.81667	0.02686864
40.83333	0.02233726
40.85	0.01783925
40.86667	0.01339465
40.88333	0.009015381
40.9	0.004712403
40.91667	0.0004954934
40.93333	-0.003630579
40.95	-0.007664144
40.96667	-0.01160902
40.98333	-0.01546878
41	-0.01924485
41.01667	-0.02293748
41.03333	-0.02654594
41.05	-0.03007096
41.06667	-0.03351277
41.08333	-0.0368759
41.1	-0.04017419
41.11667	-0.0434317
41.13333	-0.04667491
41.15	-0.04993075
41.16667	-0.05322117
41.18333	-0.05656356
41.2	-0.05997008
41.21667	-0.06344646
41.23333	-0.06698745
41.25	-0.07058042
41.26667	-0.07421249
41.28333	-0.07787317
41.3	-0.08155316
41.31667	-0.08524412
41.33333	-0.08893913
41.35	-0.09263295
41.36667	-0.09632128
41.38333	-0.09999746
41.4	-0.1036534
41.41667	-0.1072809
41.43333	-0.1108713
41.45	-0.114412
41.46667	-0.1178922
41.48333	-0.1212999
41.5	-0.1246228
41.51667	-0.1278455
41.53333	-0.1309516
41.55	-0.1339251
41.56667	-0.1367516
41.58333	-0.1394169
41.6	-0.141906
41.61667	-0.1442024
41.63333	-0.1462893
41.65	-0.1481504
41.66667	-0.1497731
41.68333	-0.1511447
41.7	-0.152254
41.71667	-0.1530902
41.73333	-0.1536421
41.75	-0.153902
41.76667	-0.1538655
41.78333	-0.1535289
41.8	-0.1528885
41.81667	-0.1519436
41.83333	-0.1506998
41.85	-0.1491687
41.86667	-0.1473648
41.88333	-0.1453034
41.9	-0.1430015
41.91667	-0.140479
41.93333	-0.1377611
41.95	-0.1348714
41.96667	-0.1318321
41.98333	-0.1286644
42	-0.1253919
42.01667	-0.1220402
42.03333	-0.118633
42.05	-0.1151902
42.06667	-0.1117324
42.08333	-0.108278
42.1	-0.1048424
42.11667	-0.101437
42.13333	-0.09807438
42.15	-0.09476656
42.16667	-0.09152383
42.18333	-0.08835334
42.2	-0.08526057
42.21667	-0.0822503
42.23333	-0.07932442
42.25	-0.07647961
42.26667	-0.07370871
42.28333	-0.07100195
42.3	-0.06835073
42.31667	-0.06574839
42.33333	-0.06319016
42.35	-0.06067342
42.36667	-0.05819982
42.38333	-0.05577654
42.4	-0.053415
42.41667	-0.05112833
42.43333	-0.04892701
42.45	-0.04681891
42.46667	-0.04480594
42.48333	-0.04288787
42.5	-0.04106158
42.51667	-0.03932136
42.53333	-0.03765887
42.55	-0.03606242
42.56667	-0.0345208
42.58333	-0.03302449
42.6	-0.03156608
42.61667	-0.03014153
42.63333	-0.02874893
42.65	-0.02738827
42.66667	-0.02606291
42.68333	-0.02477711
42.7	-0.02353805
42.71667	-0.02235645
42.73333	-0.02124208
42.75	-0.02020401
42.76667	-0.01925057
42.78333	-0.01838893
42.8	-0.01762551
42.81667	-0.01696175
42.83333	-0.01639074
42.85	-0.01589745
42.86667	-0.01546067
42.88333	-0.0150556
42.9	-0.01465672
42.91667	-0.01423973
42.93333	-0.01378769
42.95	-0.01329464
42.96667	-0.01276678
42.98333	-0.01221889
43	-0.01167291
43.01667	-0.01115197
43.03333	-0.01067775
43.05	-0.01026601
43.06667	-0.009922922
43.08333	-0.009643734
43.1	-0.009413183
43.11667	-0.009214103
43.13333	-0.009026945
43.15	-0.008833826
43.16667	-0.008620679
43.18333	-0.008380353
43.2	-0.008111894
43.21667	-0.007819355
43.23333	-0.007511556
43.25	-0.007198751
43.26667	-0.006889999
43.28333	-0.006592214
43.3	-0.006312788
43.31667	-0.006059349
43.33333	-0.005838335
43.35	-0.00565213
43.36667	-0.00550431
43.38333	-0.005395591
43.4	-0.00532335
43.41667	-0.005277574
43.43333	-0.005244911
43.45	-0.005209625
43.46667	-0.005158365
43.48333	-0.005078733
43.5	-0.004960239
43.51667	-0.004797637
43.53333	-0.004594743
43.55	-0.0043661
43.56667	-0.004129827
43.58333	-0.003906906
43.6	-0.003714025
43.61667	-0.003566444
43.63333	-0.003472984
43.65	-0.00343436
43.66667	-0.003439844
43.68333	-0.003471553
43.7	-0.003511608
43.71667	-0.003548086
43.73333	-0.003574073
43.75	-0.003583372
43.76667	-0.003570497
43.78333	-0.003532588
43.8	-0.003471792
43.81667	-0.003391445
43.83333	-0.003297985
43.85	-0.003196657
43.86667	-0.003092945
43.88333	-0.002991617
43.9	-0.002898633
43.91667	-0.002818763
43.93333	-0.002753198
43.95	-0.002702653
43.96667	-0.002666175
43.98333	-0.002645195
44	-0.002640903
44.01667	-0.002654254
44.03333	-0.00268501
44.05	-0.002728879
44.06667	-0.002777517
44.08333	-0.002818048
44.1	-0.002836406
44.11667	-0.002824008
44.13333	-0.002778471
44.15	-0.002705991
44.16667	-0.002619684
44.18333	-0.00253433
44.2	-0.002463996
44.21667	-0.002422035
44.23333	-0.002418935
44.25	-0.002458751
44.26667	-0.002538383
44.28333	-0.002646625
44.3	-0.002764642
44.31667	-0.002867162
44.33333	-0.002925098
44.35	-0.002915561
44.36667	-0.002820909
44.38333	-0.002635896
44.4	-0.002369344
44.41667	-0.002043903
44.43333	-0.001691759
44.45	-0.00135082
44.46667	-0.001060665
44.48333	-0.0008556247
44.5	-0.0007564425
44.51667	-0.0007676482
44.53333	-0.0008777976
44.55	-0.00106138
44.56667	-0.001282632
44.58333	-0.001501977
44.6	-0.001688421
44.61667	-0.001823366
44.63333	-0.001902044
44.65	-0.001931846
44.66667	-0.001932561
44.68333	-0.001927793
44.7	-0.001939237
44.71667	-0.001978099
44.73333	-0.002041757
44.75	-0.002114236
44.76667	-0.002172172
44.78333	-0.002191722
44.8	-0.002155006
44.81667	-0.002054632
44.83333	-0.001892507
44.85	-0.001681268
44.86667	-0.001438081
44.88333	-0.001185358
44.9	-0.0009445548
44.91667	-0.0007347465
44.93333	-0.0005738139
44.95	-0.0004763007
44.96667	-0.0004515052
44.98333	-0.00049752
45	-0.0006019473
