# Supplementary material for: Study on the design, synthesis, and activity of anti-tumor staple peptides targeting MDM2/MDMX
Source: Front Chem. 2024 Jun 7;12:1403473. doi: 10.3389/fchem.2024.1403473 (PMC11190158; doi:10.3389/fchem.2024.1403473)
Supplement: Supplementary file 1 [file DataSheet1.ZIP › SM project raw data/SM staple peptide HPLC/SM3-3-2-chp-23.5.arw]

0	0
0.01666667	0
0.03333333	0
0.05	0
0.06666667	0
0.08333333	0
0.1	-0.0001110137
0.1166667	-8.693337e-005
0.1333333	-2.56598e-005
0.15	6.780028e-005
0.1666667	0.000162214
0.1833333	0.0002213418
0.2	0.000228256
0.2166667	0.0001986921
0.2333333	0.0001460016
0.25	8.639693e-005
0.2666667	3.275275e-005
0.2833333	-4.440546e-006
0.3	-1.779199e-005
0.3166667	-4.202127e-006
0.3333333	3.20375e-005
0.35	8.353591e-005
0.3666667	0.0001390874
0.3833333	0.0001862943
0.4	0.0002118051
0.4166667	0.0002039373
0.4333333	0.0001522005
0.45	5.158782e-005
0.4666667	-9.480119e-005
0.4833333	-0.0002771914
0.5	-0.0004786551
0.5166667	-0.000677973
0.5333333	-0.0008532107
0.55	-0.0009843409
0.5666667	-0.001058728
0.5833333	-0.001072794
0.6	-0.001031786
0.6166667	-0.0009492934
0.6333333	-0.0008439124
0.65	-0.0007344782
0.6666667	-0.0006376803
0.6833333	-0.0005616248
0.7	-0.0005077422
0.7166667	-0.0004650652
0.7333333	-0.0004200041
0.75	-0.0003532469
0.7666667	-0.0002509654
0.7833333	-0.000107199
0.8	7.614493e-005
0.8166667	0.0002859533
0.8333333	0.00050506
0.85	0.0007105768
0.8666667	0.0008800924
0.8833333	0.0009950101
0.9	0.001045078
0.9166667	0.001029581
0.9333333	0.0009520948
0.95	0.0008204877
0.9666667	0.0006459653
0.9833333	0.0004445016
1	0.0002313554
1.016667	1.940131e-005
1.033333	-0.0001806319
1.05	-0.0003615916
1.066667	-0.0005032122
1.083333	-0.0005542338
1.1	-0.0004259646
1.116667	-4.211068e-005
1.133333	0.0005396307
1.15	0.001072735
1.166667	0.001276582
1.183333	0.001071543
1.2	0.0006307065
1.216667	0.0001967847
1.233333	-0.000107199
1.25	-0.000294596
1.266667	-0.0004245341
1.283333	-0.0004974902
1.3	-0.0004355013
1.316667	-0.0001820624
1.333333	0.0001948774
1.35	0.0005310476
1.366667	0.0007062852
1.383333	0.0007284582
1.4	0.0006829202
1.416667	0.0006457269
1.433333	0.0006435812
1.45	0.0007103384
1.466667	0.0009804666
1.483333	0.001708597
1.5	0.003073543
1.516667	0.004879802
1.533333	0.00644359
1.55	0.006946176
1.566667	0.006052822
1.583333	0.004179329
1.6	0.002170414
1.616667	0.0006922185
1.633333	-7.31051e-005
1.65	-0.0003196299
1.666667	-0.0003403723
1.683333	-0.0003217757
1.7	-0.0003220141
1.716667	-0.0003484786
1.733333	-0.0004171431
1.75	-0.000541836
1.766667	-0.0007032454
1.783333	-0.0008570254
1.8	-0.0009600222
1.816667	-0.0009712279
1.833333	-0.0008603632
1.85	-0.000661999
1.866667	-0.0004781783
1.883333	-0.0003863871
1.9	-0.0003723204
1.916667	-0.0003584921
1.933333	-0.0002664626
1.95	0.0004702508
1.966667	0.005676597
1.983333	0.02037486
2	0.049095
2.016667	0.08074006
2.033333	0.08938298
2.05	0.06040153
2.066667	0.007406086
2.083333	-0.03809157
2.1	-0.05903617
2.116667	-0.05865422
2.133333	-0.04744259
2.15	-0.03393665
2.166667	-0.02197233
2.183333	-0.01228133
2.2	-0.004240423
2.216667	0.003135532
2.233333	0.01018152
2.25	0.01600489
2.266667	0.0189527
2.283333	0.01790985
2.3	0.01328859
2.316667	0.006841272
2.333333	0.0005834997
2.35	-0.00417009
2.366667	-0.007039219
2.383333	-0.008275419
2.4	-0.008365542
2.416667	-0.007780463
2.433333	-0.006882101
2.45	-0.00590983
2.466667	-0.005006462
2.483333	-0.00424543
2.5	-0.003650814
2.516667	-0.003210217
2.533333	-0.002886206
2.55	-0.002633005
2.566667	-0.002411276
2.583333	-0.002192885
2.6	-0.00196591
2.616667	-0.001731783
2.633333	-0.001500517
2.65	-0.001284748
2.666667	-0.001095682
2.683333	-0.0009435713
2.7	-0.0008329451
2.716667	-0.0007602274
2.733333	-0.0007158816
2.75	-0.000685364
2.766667	-0.0006507933
2.783333	-0.0005961955
2.8	-0.0005125105
2.816667	-0.0003987849
2.833333	-0.0002659857
2.85	-0.0001308024
2.866667	-1.27852e-005
2.883333	6.899238e-005
2.9	9.974837e-005
2.916667	7.233024e-005
2.933333	-1.040101e-005
2.95	-0.0001360476
2.966667	-0.0002883971
2.983333	-0.0004488528
3	-0.0006000102
3.016667	-0.0007278025
3.033333	-0.0008234084
3.05	-0.0008820593
3.066667	-0.0009020865
3.083333	-0.000883013
3.1	-0.0008248389
3.116667	-0.0007304251
3.133333	-0.0006031096
3.15	-0.0004490912
3.166667	-0.0002771914
3.183333	-9.980798e-005
3.2	6.970763e-005
3.216667	0.0002175272
3.233333	0.0003298223
3.25	0.0003934801
3.266667	0.0003992021
3.283333	0.0003443658
3.3	0.0002366006
3.316667	8.949637e-005
3.333333	-7.811189e-005
3.35	-0.0002466738
3.366667	-0.0003995001
3.383333	-0.0005222857
3.4	-0.0006081164
3.416667	-0.0006498396
3.433333	-0.0006484091
3.45	-0.0006114542
3.466667	-0.0005501807
3.483333	-0.0004772246
3.5	-0.0003990233
3.516667	-0.0003241599
3.533333	-0.0002583563
3.55	-0.0002066195
3.566667	-0.0001701415
3.583333	-0.0001443923
3.6	-0.0001222193
3.616667	-9.551644e-005
3.633333	-5.808473e-005
3.65	-8.73208e-006
3.666667	4.87268e-005
3.683333	0.0001040399
3.7	0.0001443326
3.716667	0.0001579225
3.733333	0.0001369417
3.75	7.924438e-005
3.766667	-1.087785e-005
3.783333	-0.0001229346
3.8	-0.0002414286
3.816667	-0.0003494322
3.833333	-0.0004321635
3.85	-0.0004810393
3.866667	-0.0004943907
3.883333	-0.0004736483
3.9	-0.0004216731
3.916667	-0.0003408492
3.933333	-0.0002354681
3.95	-0.0001060069
3.966667	4.443526e-005
3.983333	0.0002113283
4	0.0003841817
4.016667	0.0005482137
4.033333	0.0006895959
4.05	0.000793308
4.066667	0.0008471906
4.083333	0.0008433759
4.1	0.0007806718
4.116667	0.0006643236
4.133333	0.0005062521
4.15	0.000323385
4.166667	0.000135988
4.183333	-3.519654e-005
4.2	-0.0001713336
4.216667	-0.0002578795
4.233333	-0.0002841055
4.25	-0.0002450049
4.266667	-0.000143677
4.283333	9.864569e-006
4.3	0.0001998842
4.316667	0.0004096925
4.333333	0.0006199777
4.35	0.0008083284
4.366667	0.0009535253
4.383333	0.001037687
4.4	0.001052231
4.416667	0.0009942949
4.433333	0.000867933
4.45	0.0006829202
4.466667	0.0004545152
4.483333	0.0001998842
4.5	-6.118417e-005
4.516667	-0.0003093779
4.533333	-0.0005268157
4.55	-0.0006991923
4.566667	-0.0008212626
4.583333	-0.0008930266
4.6	-0.0009233057
4.616667	-0.0009252131
4.633333	-0.0009163916
4.65	-0.0009087622
4.666667	-0.0009028018
4.683333	-0.0008937418
4.7	-0.0008694232
4.716667	-0.0008169711
4.733333	-0.0007213652
4.75	-0.0005752146
4.766667	-0.0003801882
4.783333	-0.0001484454
4.8	9.736419e-005
4.816667	0.0003295839
4.833333	0.0005169809
4.85	0.0006354749
4.866667	0.0006688535
4.883333	0.0006180704
4.9	0.0004960001
4.916667	0.000326246
4.933333	0.0001355112
4.95	-4.401803e-005
4.966667	-0.0001823008
4.983333	-0.0002595484
5	-0.0002683699
5.016667	-0.0002156794
5.033333	-0.0001160204
5.05	9.149313e-006
5.066667	0.0001347959
5.083333	0.0002366006
5.1	0.0002959669
5.116667	0.0003024042
5.133333	0.0002525747
5.15	0.0001524389
5.166667	1.201034e-005
5.183333	-0.000149399
5.2	-0.0003112853
5.216667	-0.0004574358
5.233333	-0.0005780756
5.25	-0.0006691515
5.266667	-0.0007278025
5.283333	-0.0007549822
5.3	-0.0007492602
5.316667	-0.0007123053
5.333333	-0.0006445944
5.35	-0.0005466044
5.366667	-0.0004176199
5.383333	-0.0002614558
5.4	-8.502603e-005
5.416667	0.0001002252
5.433333	0.0002799928
5.45	0.0004406869
5.466667	0.0005696714
5.483333	0.0006581247
5.5	0.0006996095
5.516667	0.0006917417
5.533333	0.0006361902
5.55	0.000538677
5.566667	0.0004092157
5.583333	0.0002630651
5.6	0.0001169145
5.616667	-1.779199e-005
5.633333	-0.0001348555
5.65	-0.0002326071
5.666667	-0.0003115237
5.683333	-0.0003773272
5.7	-0.0004366934
5.716667	-0.0004965365
5.733333	-0.0005585253
5.75	-0.0006200373
5.766667	-0.0006770194
5.783333	-0.0007227957
5.8	-0.0007511675
5.816667	-0.0007533133
5.833333	-0.0007256567
5.85	-0.0006686747
5.866667	-0.0005854666
5.883333	-0.0004808009
5.9	-0.0003606379
5.916667	-0.0002316535
5.933333	-9.88543e-005
5.95	3.275275e-005
5.966667	0.0001603067
5.983333	0.0002804697
6	0.0003889501
6.016667	0.0004805028
6.033333	0.0005491674
6.05	0.0005904138
6.066667	0.000600189
6.083333	0.0005749166
6.1	0.0005134046
6.116667	0.0004158914
6.133333	0.0002864301
6.15	0.0001328886
6.166667	-3.233552e-005
6.183333	-0.0001942217
6.2	-0.0003372729
6.216667	-0.000449568
6.233333	-0.0005232394
6.25	-0.0005551875
6.266667	-0.0005454123
6.283333	-0.0004965365
6.3	-0.0004138052
6.316667	-0.0003038943
6.333333	-0.000174433
6.35	-3.305078e-005
6.366667	0.000110954
6.383333	0.0002489984
6.4	0.0003729761
6.416667	0.0004785955
6.433333	0.0005627573
6.45	0.0006204545
6.466667	0.0006488264
6.483333	0.0006442964
6.5	0.0006082952
6.516667	0.0005412996
6.533333	0.000446409
6.55	0.0003252923
6.566667	0.0001834333
6.583333	2.774596e-005
6.6	-0.0001324713
6.616667	-0.0002862513
6.633333	-0.0004228652
6.65	-0.0005294383
6.666667	-0.0005964339
6.683333	-0.0006193221
6.7	-0.0006000102
6.716667	-0.0005470812
6.733333	-0.0004722178
6.75	-0.0003890097
6.766667	-0.0003086627
6.783333	-0.000238806
6.8	-0.0001799166
6.816667	-0.0001257956
6.833333	-6.785989e-005
6.85	5.662441e-007
6.866667	8.115172e-005
6.883333	0.0001691282
6.9	0.0002542436
6.916667	0.0003243387
6.933333	0.0003674924
6.95	0.0003758371
6.966667	0.0003465116
6.983333	0.0002838075
7	0.0001965463
7.016667	9.426475e-005
7.033333	-1.27852e-005
7.05	-0.0001155436
7.066667	-0.0002082884
7.083333	-0.0002895892
7.1	-0.0003623068
7.116667	-0.0004288256
7.133333	-0.0004931986
7.15	-0.0005554259
7.166667	-0.0006119311
7.183333	-0.0006515086
7.2	-0.0006605685
7.216667	-0.000626713
7.233333	-0.0005427897
7.25	-0.0004087985
7.266667	-0.0002316535
7.283333	-2.732873e-005
7.3	0.0001836717
7.316667	0.000377506
7.333333	0.0005331933
7.35	0.0006357133
7.366667	0.0006783903
7.383333	0.000664562
7.4	0.000605911
7.416667	0.0005196035
7.433333	0.0004239976
7.45	0.0003367364
7.466667	0.0002697408
7.483333	0.0002280176
7.5	0.000210613
7.516667	0.0002122819
7.533333	0.0002234876
7.55	0.0002337396
7.566667	0.0002318323
7.583333	0.0002129972
7.6	0.0001762807
7.616667	0.0001238286
7.633333	6.064773e-005
7.65	-5.39422e-006
7.666667	-6.189942e-005
7.683333	-9.384751e-005
7.7	-8.478761e-005
7.716667	-1.898408e-005
7.733333	0.0001173913
7.75	0.000333637
7.766667	0.0006314218
7.783333	0.001003593
7.8	0.0014368
7.816667	0.001912445
7.833333	0.002410978
7.85	0.002917379
7.866667	0.003423303
7.883333	0.003930181
7.9	0.004443973
7.916667	0.004971832
7.933333	0.005519241
7.95	0.006085724
7.966667	0.006664604
7.983333	0.007243246
8	0.007805675
8.016667	0.008336395
8.033333	0.008820862
8.05	0.0092493
8.066667	0.009614557
8.083333	0.009912103
8.1	0.0101417
8.116667	0.0103074
8.133333	0.01042303
8.15	0.01050505
8.166667	0.01056919
8.183333	0.01063046
8.2	0.01070008
8.216667	0.01078829
8.233333	0.01089439
8.25	0.01101145
8.266667	0.01112613
8.283333	0.01122484
8.3	0.01129922
8.316667	0.01134691
8.333333	0.01137289
8.35	0.01138768
8.366667	0.0114058
8.383333	0.01144227
8.4	0.01151308
8.416667	0.01163086
8.433333	0.01180539
8.45	0.01204118
8.466667	0.01233682
8.483333	0.012683
8.5	0.01306114
8.516667	0.01344618
8.533333	0.01381239
8.55	0.01413879
8.566667	0.01440939
8.583333	0.01462206
8.6	0.0147799
8.616667	0.01488933
8.633333	0.01495799
8.65	0.01499352
8.666667	0.01500425
8.683333	0.01499805
8.7	0.0149816
8.716667	0.01496157
8.733333	0.01494417
8.75	0.01493534
8.766667	0.0149394
8.783333	0.01495633
8.8	0.01498112
8.816667	0.01500377
8.833333	0.01501021
8.85	0.01498947
8.866667	0.01493272
8.883333	0.01483259
8.9	0.01468691
8.916667	0.01449999
8.933333	0.01428446
8.95	0.01405486
8.966667	0.01382264
8.983333	0.01359519
9	0.01337561
9.016667	0.01316699
9.033333	0.01297268
9.05	0.01280245
9.066667	0.01267228
9.083333	0.01260242
9.1	0.01261482
9.116667	0.01272568
9.133333	0.0129424
9.15	0.01325616
9.166667	0.01364359
9.183333	0.01406679
9.2	0.01447973
9.216667	0.01483831
9.233333	0.0151082
9.25	0.0152708
9.266667	0.01532778
9.283333	0.0152944
9.3	0.01519904
9.316667	0.01507172
9.333333	0.01494274
9.35	0.01483497
9.366667	0.01476154
9.383333	0.01472721
9.4	0.01473126
9.416667	0.01477417
9.433333	0.0148519
9.45	0.01495799
9.466667	0.01508173
9.483333	0.01520881
9.5	0.01532492
9.516667	0.01541528
9.533333	0.01546749
9.55	0.01547059
9.566667	0.01541552
9.583333	0.01529512
9.6	0.01510605
9.616667	0.0148488
9.633333	0.01452979
9.65	0.01416525
9.666667	0.01377615
9.683333	0.01339301
9.7	0.01305255
9.716667	0.01279125
9.733333	0.01264033
9.75	0.01261768
9.766667	0.01272926
9.783333	0.01296386
9.8	0.01329765
9.816667	0.01369533
9.833333	0.01411757
9.85	0.01452479
9.866667	0.01488337
9.883333	0.01516876
9.9	0.01536641
9.916667	0.01547298
9.933333	0.01549134
9.95	0.01543221
9.966667	0.01530799
9.983333	0.01513395
10	0.01492414
10.01667	0.01469073
10.03333	0.01444373
10.05	0.01418957
10.06667	0.01393399
10.08333	0.01368102
10.1	0.01343593
10.11667	0.01320562
10.13333	0.01300058
10.15	0.01283321
10.16667	0.01271662
10.18333	0.01266083
10.2	0.01267013
10.21667	0.0127407
10.23333	0.01286158
10.25	0.0130125
10.26667	0.01317367
10.28333	0.01332578
10.3	0.01346239
10.31667	0.01358923
10.33333	0.01372251
10.35	0.01388511
10.36667	0.01409802
10.38333	0.0143784
10.4	0.01472744
10.41667	0.0151318
10.43333	0.01556072
10.45	0.01597247
10.46667	0.01632294
10.48333	0.01657423
10.5	0.01670179
10.51667	0.01669702
10.53333	0.0165678
10.55	0.01633367
10.56667	0.01602301
10.58333	0.0156661
10.6	0.01528963
10.61667	0.01491198
10.63333	0.014541
10.65	0.01417765
10.66667	0.01382193
10.68333	0.01347861
10.7	0.01316294
10.71667	0.01290163
10.73333	0.01272783
10.75	0.01267275
10.76667	0.01275739
10.78333	0.01298699
10.8	0.01335034
10.81667	0.01382098
10.83333	0.01435909
10.85	0.01491079
10.86667	0.01541457
10.88333	0.01581463
10.9	0.01606902
10.91667	0.01615581
10.93333	0.01607212
10.95	0.01583394
10.96667	0.01547799
10.98333	0.0150536
11	0.01461944
11.01667	0.01422772
11.03333	0.01392326
11.05	0.01373801
11.06667	0.01368484
11.08333	0.01375851
11.1	0.0139378
11.11667	0.01419196
11.13333	0.0144833
11.15	0.01477584
11.16667	0.01503834
11.18333	0.01524863
11.2	0.01539692
11.21667	0.01548252
11.23333	0.01551399
11.25	0.01550278
11.26667	0.01546058
11.28333	0.01539621
11.3	0.01531562
11.31667	0.01522407
11.33333	0.01512632
11.35	0.01502737
11.36667	0.01493081
11.38333	0.01483974
11.4	0.01475343
11.41667	0.01467451
11.43333	0.01460299
11.45	0.01453647
11.46667	0.01446781
11.48333	0.01438889
11.5	0.01429805
11.51667	0.01419625
11.53333	0.01408872
11.55	0.01398239
11.56667	0.0138832
11.58333	0.01379952
11.6	0.01373944
11.61667	0.01371011
11.63333	0.01371703
11.65	0.01376542
11.66667	0.01385888
11.68333	0.01399836
11.7	0.01418599
11.71667	0.0144206
11.73333	0.01469263
11.75	0.01498851
11.76667	0.0152894
11.78333	0.01557788
11.8	0.01583609
11.81667	0.01604828
11.83333	0.01620111
11.85	0.01628456
11.86667	0.01629338
11.88333	0.01622733
11.9	0.01608881
11.91667	0.01588401
11.93333	0.01562318
11.95	0.01532039
11.96667	0.01499113
11.98333	0.0146552
12	0.01433358
12.01667	0.01404747
12.03333	0.0138174
12.05	0.01366004
12.06667	0.01358828
12.08333	0.01360783
12.1	0.0137175
12.11667	0.013908
12.13333	0.01416335
12.15	0.01445946
12.16667	0.01476797
12.18333	0.01505861
12.2	0.01530275
12.21667	0.01548013
12.23333	0.0155786
12.25	0.015596
12.26667	0.01553902
12.28333	0.01542124
12.3	0.01526102
12.31667	0.0150803
12.33333	0.01489958
12.35	0.01473746
12.36667	0.0146068
12.38333	0.01451525
12.4	0.01446518
12.41667	0.01445422
12.43333	0.01447615
12.45	0.01452097
12.46667	0.01457891
12.48333	0.0146428
12.5	0.01470909
12.51667	0.01477799
12.53333	0.01485047
12.55	0.01492462
12.56667	0.01499709
12.58333	0.01506266
12.6	0.01511535
12.61667	0.01515087
12.63333	0.01516899
12.65	0.01517448
12.66667	0.01517519
12.68333	0.01518068
12.7	0.01519737
12.71667	0.01522836
12.73333	0.01527247
12.75	0.01532444
12.76667	0.01537499
12.78333	0.0154098
12.8	0.01541671
12.81667	0.01538619
12.83333	0.01532063
12.85	0.01522622
12.86667	0.01511011
12.88333	0.01497945
12.9	0.01484188
12.91667	0.01470885
12.93333	0.01459131
12.95	0.01449856
12.96667	0.01443681
12.98333	0.01440939
13	0.01442036
13.01667	0.01447138
13.03333	0.01456127
13.05	0.01468357
13.06667	0.01482877
13.08333	0.01498541
13.1	0.01513967
13.11667	0.01527819
13.13333	0.01538906
13.15	0.01546726
13.16667	0.01550493
13.18333	0.01549587
13.2	0.01543698
13.21667	0.01533136
13.23333	0.01519331
13.25	0.01504073
13.26667	0.01489577
13.28333	0.01477751
13.3	0.01470193
13.31667	0.01468143
13.33333	0.01471838
13.35	0.01480731
13.36667	0.01493415
13.38333	0.01508221
13.4	0.01523432
13.41667	0.0153757
13.43333	0.01549277
13.45	0.01557526
13.46667	0.01562032
13.48333	0.01563153
13.5	0.01561961
13.51667	0.01559624
13.53333	0.01557288
13.55	0.01555666
13.56667	0.01554999
13.58333	0.01555046
13.6	0.01555118
13.61667	0.01554522
13.63333	0.01552758
13.65	0.01550135
13.66667	0.01547226
13.68333	0.01544699
13.7	0.01543054
13.71667	0.0154272
13.73333	0.01544198
13.75	0.0154756
13.76667	0.01552519
13.78333	0.01558551
13.8	0.01564845
13.81667	0.01570472
13.83333	0.01574239
13.85	0.01575479
13.86667	0.01574048
13.88333	0.01569995
13.9	0.01563486
13.91667	0.01554856
13.93333	0.01544818
13.95	0.01534042
13.96667	0.01523075
13.98333	0.0151237
14	0.01502356
14.01667	0.01493344
14.03333	0.01485595
14.05	0.01479301
14.06667	0.01474699
14.08333	0.0147191
14.1	0.01471004
14.11667	0.01472005
14.13333	0.01475248
14.15	0.01481017
14.16667	0.01489457
14.18333	0.01500401
14.2	0.01513419
14.21667	0.01528344
14.23333	0.01544794
14.25	0.0156208
14.26667	0.01579103
14.28333	0.01594767
14.3	0.01608261
14.31667	0.01618919
14.33333	0.01626262
14.35	0.01630005
14.36667	0.01629981
14.38333	0.01626191
14.4	0.01618847
14.41667	0.01608548
14.43333	0.01596054
14.45	0.01582298
14.46667	0.01568183
14.48333	0.01554546
14.5	0.01542076
14.51667	0.015313
14.53333	0.01522622
14.55	0.01516256
14.56667	0.01512441
14.58333	0.01511106
14.6	0.01512608
14.61667	0.01517066
14.63333	0.0152441
14.65	0.01534399
14.66667	0.01546392
14.68333	0.01559767
14.7	0.01573452
14.71667	0.01586398
14.73333	0.01597866
14.75	0.01607236
14.76667	0.01614174
14.78333	0.01618561
14.8	0.01620397
14.81667	0.01619825
14.83333	0.01617178
14.85	0.01613292
14.86667	0.01608786
14.88333	0.01603922
14.9	0.01598629
14.91667	0.01592645
14.93333	0.01586136
14.95	0.0157896
14.96667	0.01570997
14.98333	0.01562175
15	0.01552543
15.01667	0.01542506
15.03333	0.01532659
15.05	0.01523814
15.06667	0.01516756
15.08333	0.01512107
15.1	0.01510343
15.11667	0.01511583
15.13333	0.01515779
15.15	0.01522693
15.16667	0.01531681
15.18333	0.01542053
15.2	0.01552901
15.21667	0.01563463
15.23333	0.01572999
15.25	0.01580963
15.26667	0.01587114
15.28333	0.01592168
15.3	0.01597819
15.31667	0.01606402
15.33333	0.01619539
15.35	0.01635894
15.36667	0.01650557
15.38333	0.01656517
15.4	0.01649436
15.41667	0.0163084
15.43333	0.0160726
15.45	0.01586041
15.46667	0.0157195
15.48333	0.01566014
15.5	0.01566657
15.51667	0.01571283
15.53333	0.01577935
15.55	0.01585445
15.56667	0.01593718
15.58333	0.01603016
15.6	0.01613387
15.61667	0.01624665
15.63333	0.01636252
15.65	0.016471
15.66667	0.01656231
15.68333	0.01662979
15.7	0.01667079
15.71667	0.01668724
15.73333	0.01667818
15.75	0.01664266
15.76667	0.01658472
15.78333	0.01651368
15.8	0.01644263
15.81667	0.01637635
15.83333	0.01631221
15.85	0.01624545
15.86667	0.01617822
15.88333	0.01611909
15.9	0.01607808
15.91667	0.0160633
15.93333	0.01607594
15.95	0.01611218
15.96667	0.01616201
15.98333	0.01621398
16	0.01625738
16.01667	0.01628479
16.03333	0.01629314
16.05	0.01627979
16.06667	0.01624641
16.08333	0.01619515
16.1	0.01613125
16.11667	0.01606259
16.13333	0.01599774
16.15	0.01594386
16.16667	0.01590523
16.18333	0.01588234
16.2	0.01587662
16.21667	0.01588973
16.23333	0.01591906
16.25	0.0159584
16.26667	0.0160006
16.28333	0.01604018
16.3	0.0160788
16.31667	0.01611647
16.33333	0.01615438
16.35	0.01619038
16.36667	0.01621732
16.38333	0.0162302
16.4	0.0162271
16.41667	0.01621112
16.43333	0.01618204
16.45	0.0161415
16.46667	0.01609167
16.48333	0.01604185
16.5	0.0160006
16.51667	0.01597652
16.53333	0.015977
16.55	0.0160068
16.56667	0.01606831
16.58333	0.01615939
16.6	0.01627812
16.61667	0.0164164
16.63333	0.01656255
16.65	0.01670226
16.66667	0.01682577
16.68333	0.01692733
16.7	0.01700172
16.71667	0.01704678
16.73333	0.01706299
16.75	0.0170525
16.76667	0.01701698
16.78333	0.01695642
16.8	0.01687464
16.81667	0.01677951
16.83333	0.01668224
16.85	0.01659283
16.86667	0.01651964
16.88333	0.01646695
16.9	0.01643309
16.91667	0.01641497
16.93333	0.01640663
16.95	0.01640543
16.96667	0.01641116
16.98333	0.0164226
17	0.01643834
17.01667	0.0164524
17.03333	0.01645979
17.05	0.01645765
17.06667	0.0164474
17.08333	0.016435
17.1	0.01642689
17.11667	0.01643023
17.13333	0.01644906
17.15	0.01648507
17.16667	0.01653561
17.18333	0.01659879
17.2	0.01667008
17.21667	0.01674971
17.23333	0.01683697
17.25	0.016929
17.26667	0.0170227
17.28333	0.01711258
17.3	0.01719579
17.31667	0.01726922
17.33333	0.01733384
17.35	0.01739368
17.36667	0.01745567
17.38333	0.01752767
17.4	0.0176104
17.41667	0.01770124
17.43333	0.01779041
17.45	0.01786551
17.46667	0.01791391
17.48333	0.01793036
17.5	0.01791987
17.51667	0.01788983
17.53333	0.01784572
17.55	0.01778707
17.56667	0.0177103
17.58333	0.01761255
17.6	0.01749691
17.61667	0.01737055
17.63333	0.01724443
17.65	0.01713118
17.66667	0.01704416
17.68333	0.01699314
17.7	0.01698264
17.71667	0.0170134
17.73333	0.01708183
17.75	0.01718029
17.76667	0.0172945
17.78333	0.01740918
17.8	0.01750955
17.81667	0.01758704
17.83333	0.01763687
17.85	0.01766142
17.86667	0.01766619
17.88333	0.01765808
17.9	0.0176433
17.91667	0.01762733
17.93333	0.0176166
17.95	0.01761541
17.96667	0.01762614
17.98333	0.01764616
18	0.01766977
18.01667	0.01768932
18.03333	0.017701
18.05	0.01770291
18.06667	0.0176979
18.08333	0.01768956
18.1	0.01768145
18.11667	0.0176762
18.13333	0.01767024
18.15	0.01766118
18.16667	0.0176464
18.18333	0.01762995
18.2	0.01761946
18.21667	0.01762399
18.23333	0.01765284
18.25	0.01771244
18.26667	0.01780328
18.28333	0.01791653
18.3	0.01803622
18.31667	0.01814899
18.33333	0.01824793
18.35	0.018334
18.36667	0.0184122
18.38333	0.01848659
18.4	0.01856193
18.41667	0.01863894
18.43333	0.01871333
18.45	0.01877651
18.46667	0.01882109
18.48333	0.01884755
18.5	0.01886329
18.51667	0.0188795
18.53333	0.01890764
18.55	0.01895556
18.56667	0.01901969
18.58333	0.01908049
18.6	0.01910958
18.61667	0.01908597
18.63333	0.01901063
18.65	0.01891145
18.66667	0.01882753
18.68333	0.01878914
18.7	0.01880178
18.71667	0.01885113
18.73333	0.01891503
18.75	0.01897511
18.76667	0.01901945
18.78333	0.01904425
18.8	0.01905259
18.81667	0.01905403
18.83333	0.0190638
18.85	0.01909122
18.86667	0.01913986
18.88333	0.01920065
18.9	0.01925763
18.91667	0.01929411
18.93333	0.01930103
18.95	0.01928315
18.96667	0.01925525
18.98333	0.01923999
19	0.0192593
19.01667	0.01932701
19.03333	0.01944551
19.05	0.01960763
19.06667	0.01980266
19.08333	0.02001747
19.1	0.0202311
19.11667	0.02041468
19.13333	0.02053961
19.15	0.02059445
19.16667	0.02059945
19.18333	0.02058992
19.2	0.02060041
19.21667	0.02064523
19.23333	0.02072057
19.25	0.02080831
19.26667	0.02088532
19.28333	0.020933
19.3	0.02094039
19.31667	0.02090678
19.33333	0.02083644
19.35	0.02073988
19.36667	0.02062854
19.38333	0.02052006
19.4	0.02043161
19.41667	0.02037081
19.43333	0.02033505
19.45	0.02031693
19.46667	0.0203124
19.48333	0.02032122
19.5	0.02035031
19.51667	0.02040324
19.53333	0.02047905
19.55	0.02056703
19.56667	0.02065358
19.58333	0.02073225
19.6	0.02081236
19.61667	0.02091822
19.63333	0.02107629
19.65	0.02129444
19.66667	0.02155361
19.68333	0.02181038
19.7	0.02201852
19.71667	0.02215347
19.73333	0.02222499
19.75	0.02227125
19.76667	0.02233538
19.78333	0.02243933
19.8	0.02257046
19.81667	0.02268681
19.83333	0.02274379
19.85	0.02272519
19.86667	0.02265605
19.88333	0.02259359
19.9	0.02260527
19.91667	0.02276334
19.93333	0.02311882
19.95	0.02365503
19.96667	0.02424702
19.98333	0.02469048
20	0.02482328
20.01667	0.02463087
20.03333	0.0242506
20.05	0.0238696
20.06667	0.02360377
20.08333	0.02346191
20.1	0.02338418
20.11667	0.02331004
20.13333	0.02321729
20.15	0.02311549
20.16667	0.02302489
20.18333	0.02295884
20.2	0.02292642
20.21667	0.0229362
20.23333	0.02298912
20.25	0.02307424
20.26667	0.02317104
20.28333	0.02326211
20.3	0.02334222
20.31667	0.02341899
20.33333	0.02349839
20.35	0.02357945
20.36667	0.0236586
20.38333	0.02373657
20.4	0.02381715
20.41667	0.0238882
20.43333	0.02392492
20.45	0.02391085
20.46667	0.02386293
20.48333	0.02383408
20.5	0.02388939
20.51667	0.02407441
20.53333	0.02438816
20.55	0.02478513
20.56667	0.02520141
20.58333	0.02558622
20.6	0.02591452
20.61667	0.02617511
20.63333	0.0263544
20.65	0.02643618
20.66667	0.02641758
20.68333	0.02633366
20.7	0.02626118
20.71667	0.0262979
20.73333	0.02650532
20.75	0.02685317
20.76667	0.02721438
20.78333	0.02743563
20.8	0.02744374
20.81667	0.02729544
20.83333	0.027145
20.85	0.02714142
20.86667	0.02733049
20.88333	0.02762017
20.9	0.02784023
20.91667	0.02785668
20.93333	0.02765474
20.95	0.02733645
20.96667	0.02704558
20.98333	0.02689108
21	0.02691659
21.01667	0.0271171
21.03333	0.0274528
21.05	0.02785167
21.06667	0.02820787
21.08333	0.02841243
21.1	0.02840719
21.11667	0.02822313
21.13333	0.02795753
21.15	0.02771935
21.16667	0.02758059
21.18333	0.02756271
21.2	0.02765235
21.21667	0.02781972
21.23333	0.02803168
21.25	0.02825961
21.26667	0.028483
21.28333	0.02870211
21.3	0.02893266
21.31667	0.02918515
21.33333	0.02944002
21.35	0.02964076
21.36667	0.02972183
21.38333	0.02965507
21.4	0.02948126
21.41667	0.02929363
21.43333	0.0291892
21.45	0.02923045
21.46667	0.02943239
21.48333	0.02977094
21.5	0.03019199
21.51667	0.03061804
21.53333	0.0309628
21.55	0.03115734
21.56667	0.031185
21.58333	0.03109559
21.6	0.0309802
21.61667	0.03092846
21.63333	0.0309957
21.65	0.03119692
21.66667	0.03152356
21.68333	0.0319508
21.7	0.03243002
21.71667	0.03288707
21.73333	0.03324279
21.75	0.03345332
21.76667	0.03353319
21.78333	0.03353462
21.8	0.0335041
21.81667	0.03345498
21.83333	0.0333713
21.85	0.03324398
21.86667	0.03309736
21.88333	0.03298554
21.9	0.0329648
21.91667	0.0330542
21.93333	0.03322038
21.95	0.03340325
21.96667	0.0335587
21.98333	0.03368577
22	0.03381523
22.01667	0.0339857
22.03333	0.03422722
22.05	0.03456458
22.06667	0.03501567
22.08333	0.03557763
22.1	0.03619727
22.11667	0.03676876
22.13333	0.03717145
22.15	0.03733024
22.16667	0.03724918
22.18333	0.03698859
22.2	0.03662881
22.21667	0.03623518
22.23333	0.03586254
22.25	0.03555736
22.26667	0.0353559
22.28333	0.03527507
22.3	0.0353106
22.31667	0.03544721
22.33333	0.03566274
22.35	0.03593549
22.36667	0.03624257
22.38333	0.03655776
22.4	0.03685817
22.41667	0.0371314
22.43333	0.03738555
22.45	0.03763828
22.46667	0.03790769
22.48333	0.03820428
22.5	0.03852424
22.51667	0.03884992
22.53333	0.03914461
22.55	0.0393618
22.56667	0.03946647
22.58333	0.03944597
22.6	0.03932366
22.61667	0.03914079
22.63333	0.03894171
22.65	0.03875718
22.66667	0.03860268
22.68333	0.03848395
22.7	0.03840122
22.71667	0.03836021
22.73333	0.0383738
22.75	0.03845987
22.76667	0.03864607
22.78333	0.03898057
22.8	0.03954539
22.81667	0.04044804
22.83333	0.04174671
22.85	0.04335079
22.86667	0.04497179
22.88333	0.0462378
22.9	0.04690346
22.91667	0.04699144
22.93333	0.04673943
22.95	0.04641971
22.96667	0.04619727
22.98333	0.0461019
23	0.0460771
23.01667	0.04604635
23.03333	0.04596719
23.05	0.04586491
23.06667	0.04583868
23.08333	0.04603323
23.1	0.04657778
23.11667	0.04750928
23.13333	0.0487338
23.15	0.0501121
23.16667	0.05180845
23.18333	0.05521211
23.2	0.06503615
23.21667	0.09231052
23.23333	0.1549366
23.25	0.270398
23.26667	0.4388092
23.28333	0.6291307
23.3	0.7864867
23.31667	0.8602992
23.33333	0.8320233
23.35	0.7205759
23.36667	0.5666403
23.38333	0.4111868
23.4	0.2811526
23.41667	0.186565
23.43333	0.1250857
23.45	0.08880863
23.46667	0.06925234
23.48333	0.05967721
23.5	0.05554184
23.51667	0.05406842
23.53333	0.0537146
23.55	0.05375013
23.56667	0.05389819
23.58333	0.05403671
23.6	0.05401573
23.61667	0.05365571
23.63333	0.05286679
23.65	0.05174646
23.66667	0.0505546
23.68333	0.04959521
23.7	0.04911122
23.71667	0.04926738
23.73333	0.05018815
23.75	0.05198798
23.76667	0.05476508
23.78333	0.05859932
23.8	0.06350479
23.81667	0.06921086
23.83333	0.07483777
23.85	0.07888588
23.86667	0.07985196
23.88333	0.07715496
23.9	0.0715774
23.91667	0.06482443
23.93333	0.05859718
23.95	0.0538958
23.96667	0.05094013
23.98333	0.04951867
24	0.04939303
24.01667	0.05046114
24.03333	0.052636
24.05	0.05560598
24.06667	0.0587121
24.08333	0.06111392
24.1	0.06214508
24.11667	0.0616065
24.13333	0.05980358
24.15	0.05733618
24.16667	0.05483112
24.18333	0.05276236
24.2	0.05141792
24.21667	0.0509294
24.23333	0.05126819
24.25	0.05219373
24.26667	0.05324325
24.28333	0.05387101
24.3	0.05369362
24.31667	0.05267796
24.33333	0.05111203
24.35	0.04940805
24.36667	0.04789624
24.38333	0.046738
24.4	0.04595384
24.41667	0.04549059
24.43333	0.04527077
24.45	0.0452145
24.46667	0.04524645
24.48333	0.04530796
24.5	0.04536495
24.51667	0.04541191
24.53333	0.04545602
24.55	0.04550728
24.56667	0.04556713
24.58333	0.04562649
24.6	0.04567847
24.61667	0.04571995
24.63333	0.04575309
24.65	0.04577813
24.66667	0.04579219
24.68333	0.04579672
24.7	0.0457972
24.71667	0.04580888
24.73333	0.04585394
24.75	0.04595312
24.76667	0.0461162
24.78333	0.04633436
24.8	0.04658064
24.81667	0.04681882
24.83333	0.04701623
24.85	0.04715618
24.86667	0.04724392
24.88333	0.04730234
24.9	0.04736504
24.91667	0.04746422
24.93333	0.04762396
24.95	0.04785284
24.96667	0.04813799
24.98333	0.04843721
25	0.04868993
25.01667	0.0488492
25.03333	0.04891261
25.05	0.04892406
25.06667	0.04894838
25.08333	0.04903898
25.1	0.04922041
25.11667	0.04949078
25.13333	0.04982671
25.15	0.05019221
25.16667	0.05054292
25.18333	0.05083665
25.2	0.05104479
25.21667	0.05116233
25.23333	0.05120739
25.25	0.0512124
25.26667	0.05121121
25.28333	0.05123338
25.3	0.05130038
25.31667	0.05141768
25.33333	0.0515748
25.35	0.05175075
25.36667	0.05192408
25.38333	0.05208001
25.4	0.05221233
25.41667	0.05232391
25.43333	0.05242333
25.45	0.05252299
25.46667	0.05263171
25.48333	0.05275521
25.5	0.05289158
25.51667	0.05303153
25.53333	0.05316266
25.55	0.05327472
25.56667	0.05336913
25.58333	0.05344948
25.6	0.05352458
25.61667	0.05360398
25.63333	0.05369553
25.65	0.05380759
25.66667	0.05394205
25.68333	0.05410084
25.7	0.05428514
25.71667	0.05449685
25.73333	0.0547398
25.75	0.0550116
25.76667	0.05530009
25.78333	0.05558309
25.8	0.05583343
25.81667	0.0560244
25.83333	0.0561398
25.85	0.05618247
25.86667	0.0561758
25.88333	0.0561572
25.9	0.0561665
25.91667	0.05622944
25.93333	0.05635652
25.95	0.05653939
25.96667	0.0567635
25.98333	0.05700859
26	0.05725393
26.01667	0.05748519
26.03333	0.05770001
26.05	0.05791721
26.06667	0.05816898
26.08333	0.05849132
26.1	0.05891117
26.11667	0.0594295
26.13333	0.06001624
26.15	0.06061491
26.16667	0.06115684
26.18333	0.06158409
26.2	0.06186423
26.21667	0.06200299
26.23333	0.06203327
26.25	0.06200275
26.26667	0.06195483
26.28333	0.06192049
26.3	0.06191263
26.31667	0.06193122
26.33333	0.06197175
26.35	0.0620316
26.36667	0.06211028
26.38333	0.06221041
26.4	0.0623332
26.41667	0.0624741
26.43333	0.06262264
26.45	0.06276712
26.46667	0.06290206
26.48333	0.06302652
26.5	0.06314549
26.51667	0.06327233
26.53333	0.06342086
26.55	0.06360421
26.56667	0.06382951
26.58333	0.06409916
26.6	0.06441221
26.61667	0.06476244
26.63333	0.06513891
26.65	0.06552872
26.66667	0.06591997
26.68333	0.06630191
26.7	0.06666359
26.71667	0.06699285
26.73333	0.06727871
26.75	0.06751427
26.76667	0.06769952
26.78333	0.06784019
26.8	0.06795058
26.81667	0.06804571
26.83333	0.06814536
26.85	0.06824908
26.86667	0.06835279
26.88333	0.06845936
26.9	0.06857643
26.91667	0.06871161
26.93333	0.06885275
26.95	0.06899461
26.96667	0.06913409
26.98333	0.06927165
27	0.06940827
27.01667	0.06954297
27.03333	0.06967172
27.05	0.06978807
27.06667	0.0698832
27.08333	0.069949
27.1	0.06998119
27.11667	0.06998047
27.13333	0.06995639
27.15	0.06992301
27.16667	0.06989893
27.18333	0.06990299
27.2	0.06995401
27.21667	0.07006678
27.23333	0.07025418
27.25	0.07052526
27.26667	0.07088408
27.28333	0.07132706
27.3	0.07184491
27.31667	0.07241997
27.33333	0.07303199
27.35	0.07365689
27.36667	0.07426938
27.38333	0.0748454
27.4	0.07536587
27.41667	0.0758203
27.43333	0.07620272
27.45	0.07651076
27.46667	0.07674083
27.48333	0.0768877
27.5	0.07694349
27.51667	0.07690558
27.53333	0.07678041
27.55	0.07658252
27.56667	0.07633099
27.58333	0.07604417
27.6	0.07574067
27.61667	0.0754424
27.63333	0.07517681
27.65	0.07497558
27.66667	0.07486758
27.68333	0.07487425
27.7	0.07500038
27.71667	0.07523498
27.73333	0.07555375
27.75	0.07592353
27.76667	0.07631192
27.78333	0.07667574
27.8	0.07696709
27.81667	0.07713661
27.83333	0.07714877
27.85	0.07700261
27.86667	0.07672915
27.88333	0.07638583
27.9	0.07603392
27.91667	0.0757235
27.93333	0.07548699
27.95	0.0753406
27.96667	0.0752891
27.98333	0.07533059
28	0.07545719
28.01667	0.0756534
28.03333	0.0758923
28.05	0.07614407
28.06667	0.07637843
28.08333	0.07657561
28.1	0.076727
28.11667	0.07683977
28.13333	0.07693562
28.15	0.07704076
28.16667	0.07717618
28.18333	0.07735118
28.2	0.07756004
28.21667	0.07778725
28.23333	0.0780116
28.25	0.07821283
28.26667	0.07837519
28.28333	0.07848844
28.3	0.07855186
28.31667	0.07857141
28.33333	0.07855782
28.35	0.07852444
28.36667	0.07848653
28.38333	0.07846126
28.4	0.0784677
28.41667	0.07852635
28.43333	0.07865915
28.45	0.07889089
28.46667	0.0792416
28.48333	0.07972011
28.5	0.08031783
28.51667	0.08100662
28.53333	0.08173999
28.55	0.08246216
28.56667	0.08311757
28.58333	0.08366308
28.6	0.08408079
28.61667	0.08438715
28.63333	0.08464012
28.65	0.08493599
28.66667	0.08540186
28.68333	0.08617911
28.7	0.08740386
28.71667	0.08918461
28.73333	0.09157261
28.75	0.09453496
28.76667	0.0979341
28.78333	0.101524
28.8	0.1049725
28.81667	0.1079112
28.83333	0.1100014
28.85	0.1110025
28.86667	0.1108192
28.88333	0.1095229
28.9	0.1073357
28.91667	0.104576
28.93333	0.1015998
28.95	0.09873042
28.96667	0.09620437
28.98333	0.09414539
29	0.09257159
29.01667	0.09143385
29.03333	0.09065518
29.05	0.09017
29.06667	0.08994159
29.08333	0.08995518
29.1	0.09020218
29.11667	0.09065732
29.13333	0.09127101
29.15	0.09196958
29.16667	0.09267101
29.18333	0.09330687
29.2	0.0938364
29.21667	0.09425315
29.23333	0.09457836
29.25	0.09484872
29.26667	0.09510145
29.28333	0.09536228
29.3	0.09564099
29.31667	0.09593043
29.33333	0.09620652
29.35	0.09642538
29.36667	0.09652099
29.38333	0.09640941
29.4	0.09600219
29.41667	0.09523353
29.43333	0.09408864
29.45	0.09262142
29.46667	0.090947
29.48333	0.08921251
29.5	0.08756527
29.51667	0.0861226
29.53333	0.08496317
29.55	0.08411965
29.56667	0.08358607
29.58333	0.083325
29.6	0.08327278
29.61667	0.08335361
29.63333	0.08348045
29.65	0.08357653
29.66667	0.0835813
29.68333	0.08346495
29.7	0.08322439
29.71667	0.08287606
29.73333	0.08244428
29.75	0.08195934
29.76667	0.08145341
29.78333	0.08095679
29.8	0.08049378
29.81667	0.0800837
29.83333	0.07974228
29.85	0.07947716
29.86667	0.07929143
29.88333	0.07918391
29.9	0.07915339
29.91667	0.07919797
29.93333	0.07931337
29.95	0.07949004
29.96667	0.07970795
29.98333	0.07993779
30	0.08014593
30.01667	0.08030376
30.03333	0.0803965
30.05	0.08042297
30.06667	0.08039555
30.08333	0.08032879
30.1	0.08022508
30.11667	0.08007368
30.13333	0.07985076
30.15	0.07953319
30.16667	0.07910952
30.18333	0.078585
30.2	0.07798347
30.21667	0.07733807
30.23333	0.0766848
30.25	0.076058
30.26667	0.0754908
30.28333	0.07501206
30.3	0.07464203
30.31667	0.07438526
30.33333	0.07422814
30.35	0.07414326
30.36667	0.07410035
30.38333	0.07407364
30.4	0.0740498
30.41667	0.07402596
30.43333	0.07400259
30.45	0.07398042
30.46667	0.07395515
30.48333	0.07392439
30.5	0.07389101
30.51667	0.07386193
30.53333	0.07384595
30.55	0.07385024
30.56667	0.07387647
30.58333	0.0739139
30.6	0.07394633
30.61667	0.07395372
30.63333	0.07392201
30.65	0.07384595
30.66667	0.07372937
30.68333	0.07358631
30.7	0.07343897
30.71667	0.07331476
30.73333	0.07324013
30.75	0.07323632
30.76667	0.07331619
30.78333	0.07348475
30.8	0.07373413
30.81667	0.07403836
30.83333	0.07434854
30.85	0.07459506
30.86667	0.07470641
30.88333	0.07463893
30.9	0.07440528
30.91667	0.07406983
30.93333	0.07371768
30.95	0.07342085
30.96667	0.07320699
30.98333	0.07305607
31	0.07290992
31.01667	0.07270512
31.03333	0.07240066
31.05	0.07199273
31.06667	0.0715116
31.08333	0.07100591
31.1	0.07052073
31.11667	0.07008871
31.13333	0.0697256
31.15	0.0694364
31.16667	0.06921944
31.18333	0.06907067
31.2	0.06898674
31.21667	0.06895766
31.23333	0.06896958
31.25	0.06900772
31.26667	0.06906185
31.28333	0.06913099
31.3	0.06921801
31.31667	0.06932291
31.33333	0.06943879
31.35	0.0695506
31.36667	0.06964001
31.38333	0.06969103
31.4	0.0696927
31.41667	0.06964478
31.43333	0.06955704
31.45	0.06945166
31.46667	0.06934819
31.48333	0.06925687
31.5	0.06917343
31.51667	0.06908807
31.53333	0.06899723
31.55	0.0689114
31.56667	0.068858
31.58333	0.0688754
31.6	0.06899747
31.61667	0.06923708
31.63333	0.0695754
31.65	0.06996021
31.66667	0.07031569
31.68333	0.07056484
31.7	0.07065138
31.71667	0.07055578
31.73333	0.07029709
31.75	0.06992397
31.76667	0.0694941
31.78333	0.06906161
31.8	0.06866631
31.81667	0.06833324
31.83333	0.0680798
31.85	0.06792077
31.86667	0.0678781
31.88333	0.06799063
31.9	0.0683175
31.91667	0.06893048
31.93333	0.06989011
31.95	0.07121119
31.96667	0.07282481
31.98333	0.07456931
32	0.07621154
32.01667	0.07750759
32.03333	0.07827553
32.05	0.07845077
32.06667	0.07810077
32.08333	0.07738432
32.1	0.07649335
32.11667	0.07559642
32.13333	0.07481179
32.15	0.0742093
32.16667	0.0738326
32.18333	0.07372484
32.2	0.0739356
32.21667	0.07450566
32.23333	0.0754374
32.25	0.07666001
32.26667	0.07801661
32.28333	0.07928261
32.3	0.0802184
32.31667	0.08064398
32.33333	0.08050498
32.35	0.07989439
32.36667	0.07901892
32.38333	0.07812175
32.4	0.0774003
32.41667	0.07696113
32.43333	0.07682857
32.45	0.07699642
32.46667	0.07748541
32.48333	0.07837018
32.5	0.07977042
32.51667	0.08181581
32.53333	0.08461723
32.55	0.0882369
32.56667	0.09264097
32.58333	0.0976232
32.6	0.1027378
32.61667	0.1073206
32.63333	0.1106687
32.65	0.1123014
32.66667	0.1121615
32.68333	0.1106127
32.7	0.1082376
32.71667	0.105584
32.73333	0.1030012
32.75	0.1006459
32.76667	0.09857735
32.78333	0.0968419
32.8	0.09549102
32.81667	0.09454688
32.83333	0.09398469
32.85	0.0937663
32.86667	0.0938848
32.88333	0.09435639
32.9	0.09515008
32.91667	0.09612951
32.93333	0.09708247
32.95	0.09783301
32.96667	0.09835014
32.98333	0.09876332
33	0.09924898
33.01667	0.09987101
33.03333	0.1005181
33.05	0.100987
33.06667	0.1011108
33.08333	0.1008192
33.1	0.1001435
33.11667	0.09922752
33.13333	0.09831819
33.15	0.09768996
33.16667	0.09754142
33.18333	0.09794053
33.2	0.09879932
33.21667	0.09984431
33.23333	0.1006411
33.25	0.100752
33.26667	0.0999864
33.28333	0.09855279
33.3	0.09697661
33.31667	0.09589276
33.33333	0.09591398
33.35	0.09766158
33.36667	0.1017452
33.38333	0.1084808
33.4	0.1174303
33.41667	0.1272596
33.43333	0.1363388
33.45	0.143854
33.46667	0.1504115
33.48333	0.1572271
33.5	0.1643072
33.51667	0.1694673
33.53333	0.1695176
33.55	0.1627403
33.56667	0.1503299
33.58333	0.1355952
33.6	0.1219736
33.61667	0.1115793
33.63333	0.1049894
33.65	0.1017528
33.66667	0.1009155
33.68333	0.1013249
33.7	0.1018449
33.71667	0.1016284
33.73333	0.1003562
33.75	0.09825405
33.76667	0.09582815
33.78333	0.09349689
33.8	0.09137759
33.81667	0.08934483
33.83333	0.08725795
33.85	0.08514008
33.86667	0.08319506
33.88333	0.08168373
33.9	0.08081159
33.91667	0.0807806
33.93333	0.0820199
33.95	0.08533081
33.96667	0.0915266
33.98333	0.1004883
34	0.1103502
34.01667	0.1179048
34.03333	0.1203314
34.05	0.1169432
34.06667	0.1094371
34.08333	0.1005858
34.1	0.09266528
34.11667	0.08672795
34.13333	0.08281454
34.15	0.08050522
34.16667	0.0793272
34.18333	0.07890639
34.2	0.07894525
34.21667	0.07913789
34.23333	0.0790976
34.25	0.07841119
34.26667	0.07682261
34.28333	0.07441553
34.3	0.0716041
34.31667	0.06891283
34.33333	0.06671581
34.35	0.06511864
34.36667	0.06401405
34.38333	0.06321272
34.4	0.06254444
34.41667	0.06190547
34.43333	0.06126484
34.45	0.0606533
34.46667	0.06014642
34.48333	0.05984291
34.5	0.05982217
34.51667	0.06007561
34.53333	0.06045708
34.55	0.06070313
34.56667	0.06054863
34.58333	0.05986819
34.6	0.05873093
34.61667	0.05734023
34.63333	0.05591497
34.65	0.05460533
34.66667	0.05348
34.68333	0.05255184
34.7	0.05180034
34.71667	0.05118403
34.73333	0.05065522
34.75	0.05017623
34.76667	0.04973921
34.78333	0.04936799
34.8	0.04910573
34.81667	0.04898509
34.83333	0.0490087
34.85	0.04913673
34.86667	0.04929742
34.88333	0.04940805
34.9	0.04939899
34.91667	0.0492321
34.93333	0.04890904
34.95	0.04846987
34.96667	0.04798111
34.98333	0.04751453
35	0.04712328
35.01667	0.04682121
35.03333	0.04658112
35.05	0.04634961
35.06667	0.04607376
35.08333	0.04572067
35.1	0.04528818
35.11667	0.04480013
35.13333	0.04429802
35.15	0.04382691
35.16667	0.04342207
35.18333	0.04309854
35.2	0.04284438
35.21667	0.04262766
35.23333	0.04240879
35.25	0.04216084
35.26667	0.04187903
35.28333	0.04157624
35.3	0.04127225
35.31667	0.04098019
35.33333	0.04070339
35.35	0.04043469
35.36667	0.04016218
35.38333	0.03987774
35.4	0.03957972
35.41667	0.03927693
35.43333	0.03898439
35.45	0.03871784
35.46667	0.03848776
35.48333	0.0382944
35.5	0.03813085
35.51667	0.03798303
35.53333	0.03783378
35.55	0.03766474
35.56667	0.03746137
35.58333	0.03721628
35.6	0.03693256
35.61667	0.0366219
35.63333	0.03630432
35.65	0.03600034
35.66667	0.03572616
35.68333	0.0354906
35.7	0.03529724
35.71667	0.03514585
35.73333	0.03503498
35.75	0.03496107
35.76667	0.03491458
35.78333	0.03487954
35.8	0.03483495
35.81667	0.034762
35.83333	0.0346528
35.85	0.03451428
35.86667	0.03436884
35.88333	0.03424677
35.9	0.0341731
35.91667	0.03415784
35.93333	0.03419217
35.95	0.03425059
35.96667	0.03429636
35.98333	0.03428993
36	0.03420219
36.01667	0.03401908
36.03333	0.03374538
36.05	0.03339967
36.06667	0.03301129
36.08333	0.03261408
36.1	0.03223738
36.11667	0.03190121
36.13333	0.03161559
36.15	0.03138074
36.16667	0.03118858
36.18333	0.03102884
36.2	0.03088865
36.21667	0.03075799
36.23333	0.03062806
36.25	0.03049573
36.26667	0.03036174
36.28333	0.03023157
36.3	0.03011212
36.31667	0.03001031
36.33333	0.02993068
36.35	0.02987441
36.36667	0.02983698
36.38333	0.02981004
36.4	0.02978
36.41667	0.02973184
36.43333	0.02965364
36.45	0.02954039
36.46667	0.02939472
36.48333	0.02922687
36.5	0.02904972
36.51667	0.02887806
36.53333	0.028725
36.55	0.02859911
36.56667	0.02850303
36.58333	0.02843508
36.6	0.02838883
36.61667	0.0283564
36.63333	0.02832827
36.65	0.02829728
36.66667	0.02825817
36.68333	0.0282062
36.7	0.0281404
36.71667	0.02806219
36.73333	0.0279766
36.75	0.0278922
36.76667	0.02781734
36.78333	0.02775773
36.8	0.02771649
36.81667	0.02769384
36.83333	0.02768692
36.85	0.0276905
36.86667	0.02769932
36.88333	0.02771077
36.9	0.02772483
36.91667	0.02774605
36.93333	0.02777895
36.95	0.02782735
36.96667	0.02789363
36.98333	0.02797779
37	0.02807841
37.01667	0.02819237
37.03333	0.02831468
37.05	0.02843842
37.06667	0.02855691
37.08333	0.02866158
37.1	0.02874598
37.11667	0.02880368
37.13333	0.028828
37.15	0.02881417
37.16667	0.02876005
37.18333	0.02866682
37.2	0.02853879
37.21667	0.02838191
37.23333	0.02820525
37.25	0.02801856
37.26667	0.02783117
37.28333	0.02765021
37.3	0.02748141
37.31667	0.02732787
37.33333	0.02719006
37.35	0.02706704
37.36667	0.02695593
37.38333	0.02685484
37.4	0.02676114
37.41667	0.02667341
37.43333	0.02658972
37.45	0.02651033
37.46667	0.0264388
37.48333	0.02637801
37.5	0.02633175
37.51667	0.0262998
37.53333	0.02628383
37.55	0.02628526
37.56667	0.02630457
37.58333	0.02633867
37.6	0.02638301
37.61667	0.02643117
37.63333	0.02647528
37.65	0.02650818
37.66667	0.02652273
37.68333	0.02651367
37.7	0.02647981
37.71667	0.02642307
37.73333	0.0263482
37.75	0.02626237
37.76667	0.02617344
37.78333	0.02609119
37.8	0.026023
37.81667	0.02597365
37.83333	0.0259448
37.85	0.02593455
37.86667	0.0259386
37.88333	0.02595338
37.9	0.02597436
37.91667	0.02599558
37.93333	0.02600989
37.95	0.02600989
37.96667	0.02598867
37.98333	0.02594051
38	0.02586231
38.01667	0.02575502
38.03333	0.02562651
38.05	0.02548751
38.06667	0.0253509
38.08333	0.02522716
38.1	0.02512321
38.11667	0.02504215
38.13333	0.02498159
38.15	0.024937
38.16667	0.02490219
38.18333	0.02487096
38.2	0.0248414
38.21667	0.02481374
38.23333	0.02478847
38.25	0.0247694
38.26667	0.02475914
38.28333	0.02476081
38.3	0.02477631
38.31667	0.02480564
38.33333	0.02484736
38.35	0.02489838
38.36667	0.02495584
38.38333	0.02501997
38.4	0.02509198
38.41667	0.02517399
38.43333	0.02526721
38.45	0.02536902
38.46667	0.02547345
38.48333	0.02556929
38.5	0.02564272
38.51667	0.0256792
38.53333	0.02566943
38.55	0.02561292
38.56667	0.02551541
38.58333	0.02538809
38.6	0.0252448
38.61667	0.02509937
38.63333	0.02496323
38.65	0.02484569
38.66667	0.02475199
38.68333	0.02468523
38.7	0.02464709
38.71667	0.02463898
38.73333	0.02466235
38.75	0.02471647
38.76667	0.02479801
38.78333	0.02489814
38.8	0.02500615
38.81667	0.0251089
38.83333	0.02519259
38.85	0.02524456
38.86667	0.02525744
38.88333	0.0252305
38.9	0.02516875
38.91667	0.02508101
38.93333	0.02497849
38.95	0.02487215
38.96667	0.02477106
38.98333	0.02468261
39	0.02461061
39.01667	0.02455696
39.03333	0.02452144
39.05	0.02450237
39.06667	0.02449664
39.08333	0.0245007
39.1	0.02451
39.11667	0.02452239
39.13333	0.02453598
39.15	0.02455053
39.16667	0.02456579
39.18333	0.02458295
39.2	0.02460346
39.21667	0.02462777
39.23333	0.02465519
39.25	0.02468404
39.26667	0.02471194
39.28333	0.02473578
39.3	0.0247539
39.31667	0.02476439
39.33333	0.02476725
39.35	0.0247632
39.36667	0.02475247
39.38333	0.0247353
39.4	0.02471098
39.41667	0.02467903
39.43333	0.02463898
39.45	0.0245901
39.46667	0.02453408
39.48333	0.02447185
39.5	0.02440628
39.51667	0.02433881
39.53333	0.02427277
39.55	0.02420911
39.56667	0.02414879
39.58333	0.02409324
39.6	0.02404365
39.61667	0.0240005
39.63333	0.02396235
39.65	0.0239273
39.66667	0.02389535
39.68333	0.02386579
39.7	0.02383956
39.71667	0.02381691
39.73333	0.02379856
39.75	0.02378401
39.76667	0.02377257
39.78333	0.02376303
39.8	0.02375516
39.81667	0.02374682
39.83333	0.023738
39.85	0.02372751
39.86667	0.02371559
39.88333	0.023702
39.9	0.02368745
39.91667	0.02367243
39.93333	0.02365837
39.95	0.02364573
39.96667	0.02363667
39.98333	0.02363166
40	0.02363238
40.01667	0.02364096
40.03333	0.02366003
40.05	0.02369294
40.06667	0.0237442
40.08333	0.02382192
40.1	0.02393731
40.11667	0.02410635
40.13333	0.02434859
40.15	0.02469
40.16667	0.02516326
40.18333	0.02580675
40.2	0.02666339
40.21667	0.02778181
40.23333	0.02921185
40.25	0.03100237
40.26667	0.03319463
40.28333	0.035817
40.3	0.03887829
40.31667	0.04236421
40.33333	0.04623279
40.35	0.0504168
40.36667	0.0548242
40.38333	0.059347
40.4	0.06386647
40.41667	0.06825766
40.43333	0.07239279
40.45	0.0761424
40.46667	0.07938561
40.48333	0.08202037
40.5	0.08397278
40.51667	0.08520254
40.53333	0.08569869
40.55	0.08547148
40.56667	0.08454737
40.58333	0.0829626
40.6	0.08076438
40.61667	0.07800755
40.63333	0.07475576
40.65	0.07108125
40.66667	0.06706294
40.68333	0.06278118
40.7	0.05831847
40.71667	0.05375132
40.73333	0.04914674
40.75	0.04455885
40.76667	0.04003009
40.78333	0.03559288
40.8	0.03127107
40.81667	0.02707967
40.83333	0.02302775
40.85	0.01911768
40.86667	0.015349
40.88333	0.01171622
40.9	0.008215994
40.91667	0.004843324
40.93333	0.001594633
40.95	-0.001535326
40.96667	-0.004554421
40.98333	-0.007470995
41	-0.01029196
41.01667	-0.01301733
41.03333	-0.01564637
41.05	-0.018186
41.06667	-0.0206565
41.08333	-0.02308288
41.1	-0.02548638
41.11667	-0.0278832
41.13333	-0.03028432
41.15	-0.03269902
41.16667	-0.0351316
41.18333	-0.03758278
41.2	-0.04004779
41.21667	-0.042519
41.23333	-0.04498854
41.25	-0.04745021
41.26667	-0.04989949
41.28333	-0.05233088
41.3	-0.05473915
41.31667	-0.05711833
41.33333	-0.05946341
41.35	-0.06177035
41.36667	-0.0640358
41.38333	-0.06625834
41.4	-0.06843224
41.41667	-0.07055011
41.43333	-0.07260337
41.45	-0.07458654
41.46667	-0.07649651
41.48333	-0.0783278
41.5	-0.08007136
41.51667	-0.08171907
41.53333	-0.08326522
41.55	-0.08470359
41.56667	-0.08602682
41.58333	-0.08722582
41.6	-0.08829275
41.61667	-0.08922091
41.63333	-0.09000292
41.65	-0.09062782
41.66667	-0.09108701
41.68333	-0.09137335
41.7	-0.09148374
41.71667	-0.0914146
41.73333	-0.09116212
41.75	-0.09072271
41.76667	-0.09009662
41.78333	-0.08928719
41.8	-0.08830038
41.81667	-0.08714262
41.83333	-0.0858244
41.85	-0.08436027
41.86667	-0.08276501
41.88333	-0.08105436
41.9	-0.07924286
41.91667	-0.07734767
41.93333	-0.07538667
41.95	-0.073378
41.96667	-0.07133761
41.98333	-0.06928197
42	-0.06722513
42.01667	-0.06518045
42.03333	-0.06315747
42.05	-0.06116286
42.06667	-0.0592021
42.08333	-0.05727854
42.1	-0.05539361
42.11667	-0.05354777
42.13333	-0.05173865
42.15	-0.04996458
42.16667	-0.04822102
42.18333	-0.04650465
42.2	-0.04481402
42.21667	-0.04314914
42.23333	-0.04151192
42.25	-0.03990498
42.26667	-0.03833237
42.28333	-0.03679767
42.3	-0.03530565
42.31667	-0.03386083
42.33333	-0.03246728
42.35	-0.03112856
42.36667	-0.02984515
42.38333	-0.02861682
42.4	-0.0274395
42.41667	-0.02630821
42.43333	-0.02521601
42.45	-0.02415624
42.46667	-0.02312294
42.48333	-0.02211419
42.5	-0.02113071
42.51667	-0.0201768
42.53333	-0.01925865
42.55	-0.01838222
42.56667	-0.017553
42.58333	-0.01677266
42.6	-0.01604119
42.61667	-0.01535574
42.63333	-0.01471177
42.65	-0.01410213
42.66667	-0.01352039
42.68333	-0.01295939
42.7	-0.01241222
42.71667	-0.01187196
42.73333	-0.01133338
42.75	-0.01079741
42.76667	-0.01027098
42.78333	-0.00976339
42.8	-0.009283215
42.81667	-0.008839041
42.83333	-0.008438498
42.85	-0.008086115
42.86667	-0.007783562
42.88333	-0.007527262
42.9	-0.007309109
42.91667	-0.007116944
42.93333	-0.006937891
42.95	-0.006760508
42.96667	-0.006577164
42.98333	-0.006384999
43	-0.006184489
43.01667	-0.005978733
43.03333	-0.005770355
43.05	-0.005562216
43.06667	-0.005356461
43.08333	-0.005154997
43.1	-0.00495854
43.11667	-0.004767567
43.13333	-0.004584461
43.15	-0.004412562
43.16667	-0.004254967
43.18333	-0.004115015
43.2	-0.003995806
43.21667	-0.003897101
43.23333	-0.003816754
43.25	-0.003751427
43.26667	-0.003697783
43.28333	-0.003651291
43.3	-0.003608614
43.31667	-0.003567606
43.33333	-0.003527075
43.35	-0.00348559
43.36667	-0.003440529
43.38333	-0.003390223
43.4	-0.003332049
43.41667	-0.00326553
43.43333	-0.003190428
43.45	-0.003108412
43.46667	-0.003022343
43.48333	-0.002934605
43.5	-0.002846867
43.51667	-0.00275889
43.53333	-0.002670199
43.55	-0.002579123
43.56667	-0.00248161
43.58333	-0.002375036
43.6	-0.002258211
43.61667	-0.002133995
43.63333	-0.002007872
43.65	-0.001885802
43.66667	-0.001773268
43.68333	-0.001675755
43.7	-0.001595646
43.71667	-0.001534373
43.73333	-0.00148955
43.75	-0.001457602
43.76667	-0.001434714
43.78333	-0.00141874
43.8	-0.001410633
43.81667	-0.001413018
43.83333	-0.001428992
43.85	-0.001458794
43.86667	-0.001501948
43.88333	-0.001552016
43.9	-0.001600415
43.91667	-0.001637608
43.93333	-0.001656681
43.95	-0.001653105
43.96667	-0.001624018
43.98333	-0.001572996
44	-0.001506716
44.01667	-0.001433998
44.03333	-0.001364619
44.05	-0.001305014
44.06667	-0.001261383
44.08333	-0.001236826
44.1	-0.001232296
44.11667	-0.001245648
44.13333	-0.001268297
44.15	-0.001291424
44.16667	-0.001307636
44.18333	-0.001313359
44.2	-0.00130716
44.21667	-0.001286417
44.23333	-0.001251608
44.25	-0.001203209
44.26667	-0.001143128
44.28333	-0.001075178
44.3	-0.00100103
44.31667	-0.0009235442
44.33333	-0.0008412898
44.35	-0.0007552207
44.36667	-0.0006674826
44.38333	-0.0005823672
44.4	-0.0005034506
44.41667	-0.0004316866
44.43333	-0.0003687441
44.45	-0.0003153384
44.46667	-0.000272423
44.48333	-0.0002411902
44.5	-0.0002218783
44.51667	-0.0002171099
44.53333	-0.0002283156
44.55	-0.0002581179
44.56667	-0.0003093779
44.58333	-0.0003835261
44.6	-0.0004796088
44.61667	-0.0005904734
44.63333	-0.0007051528
44.65	-0.0008098185
44.66667	-0.0008896887
44.68333	-0.0009299815
44.7	-0.000918299
44.71667	-0.0008482039
44.73333	-0.0007194579
44.75	-0.0005423129
44.76667	-0.0003344119
44.78333	-0.0001207888
44.8	7.471442e-005
44.81667	0.0002287328
44.83333	0.0003229082
44.85	0.0003441274
44.86667	0.0002859533
44.88333	0.0001550615
44.9	-3.376603e-005
44.91667	-0.0002552569
44.93333	-0.0004843771
44.95	-0.0006963313
44.96667	-0.0008710921
44.98333	-0.0009948313
45	-0.001060396
