# Supplementary material for: Study on the design, synthesis, and activity of anti-tumor staple peptides targeting MDM2/MDMX
Source: Front Chem. 2024 Jun 7;12:1403473. doi: 10.3389/fchem.2024.1403473 (PMC11190158; doi:10.3389/fchem.2024.1403473)
Supplement: Supplementary file 1 [file DataSheet1.ZIP › SM project raw data/SM staple peptide HPLC/SM3-1-1-chp-20.5.xls]

0	0
0.01666667	0
0.03333333	0
0.05	0
0.06666667	0
0.08333333	0
0.1	-0.000246942
0.1166667	-0.0001537204
0.1333333	0.0001030564
0.15	0.0005565286
0.1666667	0.001159251
0.1833333	0.001820147
0.2	0.002469361
0.2166667	0.003103554
0.2333333	0.003694355
0.25	0.004226983
0.2666667	0.004676402
0.2833333	0.005027354
0.3	0.005274355
0.3166667	0.005426943
0.3333333	0.005510628
0.35	0.005552113
0.3666667	0.005582869
0.3833333	0.005627692
0.4	0.005709231
0.4166667	0.0058406
0.4333333	0.006034911
0.45	0.00629741
0.4666667	0.006625235
0.4833333	0.007007897
0.5	0.007429898
0.5166667	0.007879555
0.5333333	0.008348048
0.55	0.008826077
0.5666667	0.009298623
0.5833333	0.00974685
0.6	0.01015288
0.6166667	0.01050597
0.6333333	0.01080137
0.65	0.01103908
0.6666667	0.01122385
0.6833333	0.01135927
0.7	0.01144797
0.7166667	0.0115009
0.7333333	0.0115307
0.75	0.01155716
0.7666667	0.01159555
0.7833333	0.01165515
0.8	0.01174361
0.8166667	0.01186687
0.8333333	0.01202208
0.85	0.01219422
0.8666667	0.01236492
0.8833333	0.012528
0.9	0.01268107
0.9166667	0.01281887
0.9333333	0.01294047
0.95	0.01305085
0.9666667	0.01316124
0.9833333	0.01327807
1	0.01340371
1.016667	0.01353914
1.033333	0.01369053
1.05	0.01388365
1.066667	0.01419169
1.083333	0.01476699
1.1	0.01578933
1.116667	0.01727539
1.133333	0.01883703
1.15	0.0198136
1.166667	0.01979691
1.183333	0.01897651
1.2	0.01792675
1.216667	0.01711422
1.233333	0.01667649
1.25	0.0165413
1.266667	0.01659113
1.283333	0.01676542
1.3	0.01708061
1.316667	0.01758105
1.333333	0.01824909
1.35	0.01891667
1.366667	0.01934558
1.383333	0.01941162
1.4	0.01919872
1.416667	0.01889497
1.433333	0.01863819
1.45	0.01845866
1.466667	0.0183602
1.483333	0.01848298
1.5	0.0191744
1.516667	0.02082926
1.533333	0.0232783
1.55	0.02553016
1.566667	0.02647215
1.583333	0.02584034
1.6	0.02437669
1.616667	0.02299482
1.633333	0.02212769
1.65	0.02173811
1.666667	0.02160341
1.683333	0.02152711
1.7	0.02140218
1.716667	0.02119547
1.733333	0.02091771
1.75	0.02061063
1.766667	0.0203293
1.783333	0.02012187
1.8	0.01999837
1.816667	0.01993853
1.833333	0.01993853
1.85	0.02003628
1.866667	0.0202716
1.883333	0.02063566
1.9	0.02106887
1.916667	0.02151948
1.933333	0.02392942
1.95	0.03631383
1.966667	0.07110769
1.983333	0.1389728
2	0.2198229
2.016667	0.2653814
2.033333	0.2354923
2.05	0.1346973
2.066667	0.01234132
2.083333	-0.08454698
2.1	-0.1348447
2.116667	-0.1454043
2.133333	-0.1334497
2.15	-0.1116015
2.166667	-0.08681053
2.183333	-0.06225771
2.2	-0.0399279
2.216667	-0.02121109
2.233333	-0.006747186
2.25	0.003592074
2.266667	0.01048523
2.283333	0.01480871
2.3	0.017371
2.316667	0.01878935
2.333333	0.01949626
2.35	0.01978284
2.366667	0.01984435
2.383333	0.0198136
2.4	0.01976877
2.416667	0.01974946
2.433333	0.01976544
2.45	0.01981598
2.466667	0.0199011
2.483333	0.0200184
2.5	0.02016073
2.516667	0.02032071
2.533333	0.02049118
2.55	0.0206781
2.566667	0.02088386
2.583333	0.02110702
2.6	0.02133542
2.616667	0.02155477
2.633333	0.0217579
2.65	0.0219391
2.666667	0.02209502
2.683333	0.02222186
2.7	0.02231532
2.716667	0.02237111
2.733333	0.02238685
2.75	0.02236325
2.766667	0.02230984
2.783333	0.02224427
2.8	0.02217966
2.816667	0.02212054
2.833333	0.02206403
2.85	0.02201039
2.866667	0.02196652
2.883333	0.02193266
2.9	0.02190262
2.916667	0.02186257
2.933333	0.02180153
2.95	0.02171642
2.966667	0.02160555
2.983333	0.02147728
3	0.02134234
3.016667	0.02121669
3.033333	0.02111489
3.05	0.02105504
3.066667	0.02105647
3.083333	0.02113491
3.1	0.0212968
3.116667	0.0215345
3.133333	0.02182728
3.15	0.0221501
3.166667	0.02247292
3.183333	0.02276522
3.2	0.02299768
3.216667	0.0231517
3.233333	0.02322489
3.25	0.02322203
3.266667	0.02315694
3.283333	0.0230487
3.3	0.02292138
3.316667	0.0227955
3.333333	0.02268511
3.35	0.0225969
3.366667	0.02253705
3.383333	0.0225113
3.4	0.02251703
3.416667	0.02254373
3.433333	0.02257448
3.45	0.0225907
3.466667	0.02257615
3.483333	0.02251941
3.5	0.0224207
3.516667	0.02229053
3.533333	0.02214414
3.55	0.02199847
3.566667	0.02186829
3.583333	0.02176744
3.6	0.02170044
3.616667	0.02166849
3.633333	0.02166539
3.65	0.02168328
3.666667	0.02171308
3.683333	0.02174979
3.7	0.02179652
3.716667	0.02185923
3.733333	0.02194649
3.75	0.0220595
3.766667	0.02218729
3.783333	0.02231652
3.8	0.02243072
3.816667	0.02252275
3.833333	0.02258879
3.85	0.0226329
3.866667	0.02266079
3.883333	0.02268726
3.9	0.02272683
3.916667	0.02278477
3.933333	0.02285439
3.95	0.02291709
3.966667	0.02295715
3.983333	0.02295667
4	0.02290589
4.016667	0.02280742
4.033333	0.02267557
4.05	0.02253848
4.066667	0.02243191
4.083333	0.0223909
4.1	0.02243477
4.116667	0.02256733
4.133333	0.02277809
4.15	0.02304107
4.166667	0.02331978
4.183333	0.02357227
4.2	0.02376443
4.216667	0.0238722
4.233333	0.02388412
4.25	0.02380687
4.266667	0.02365953
4.283333	0.02346808
4.3	0.02325541
4.316667	0.02303964
4.333333	0.02283508
4.35	0.02265126
4.366667	0.0224877
4.383333	0.02234846
4.4	0.02223498
4.416667	0.02214509
4.433333	0.02207428
4.45	0.02201229
4.466667	0.02195388
4.483333	0.02188808
4.5	0.0218125
4.516667	0.0217362
4.533333	0.02167898
4.55	0.02166849
4.566667	0.0217281
4.583333	0.02187163
4.6	0.02209979
4.616667	0.02239901
4.633333	0.02274209
4.65	0.02309161
4.666667	0.02340752
4.683333	0.02365309
4.7	0.02380186
4.716667	0.02383786
4.733333	0.02375728
4.75	0.02356726
4.766667	0.02328426
4.783333	0.02292949
4.8	0.02252918
4.816667	0.02210861
4.833333	0.0216971
4.85	0.02132565
4.866667	0.02102238
4.883333	0.02081138
4.9	0.02070886
4.916667	0.02072221
4.933333	0.02084762
4.95	0.02106744
4.966667	0.02134973
4.983333	0.02165323
5	0.02193528
5.016667	0.02216202
5.033333	0.02231342
5.05	0.02238375
5.066667	0.02239329
5.083333	0.02237469
5.1	0.02236587
5.116667	0.02240139
5.133333	0.02249676
5.15	0.02264935
5.166667	0.02283937
5.183333	0.02303511
5.2	0.02319986
5.216667	0.02329403
5.233333	0.02328759
5.25	0.02316791
5.266667	0.02293879
5.283333	0.02262861
5.3	0.02227956
5.316667	0.02194697
5.333333	0.02168256
5.35	0.0215202
5.366667	0.02146941
5.383333	0.02151805
5.4	0.02164584
5.416667	0.02182323
5.433333	0.02201515
5.45	0.02218634
5.466667	0.02231175
5.483333	0.0223766
5.5	0.02237779
5.516667	0.02231771
5.533333	0.02220565
5.55	0.02205211
5.566667	0.02186686
5.583333	0.02166253
5.6	0.0214501
5.616667	0.02124244
5.633333	0.02105004
5.65	0.02088767
5.666667	0.02077729
5.683333	0.02073747
5.7	0.02077967
5.716667	0.02089792
5.733333	0.02108198
5.75	0.02131587
5.766667	0.02157313
5.783333	0.02182227
5.8	0.02203137
5.816667	0.02218467
5.833333	0.02227789
5.85	0.0223158
5.866667	0.02231008
5.883333	0.02227527
5.9	0.02223402
5.916667	0.02220327
5.933333	0.02218992
5.95	0.02219588
5.966667	0.0222109
5.983333	0.02222401
6	0.02222186
6.016667	0.02219659
6.033333	0.02214748
6.05	0.02207834
6.066667	0.02199703
6.083333	0.02190214
6.1	0.02179128
6.116667	0.0216611
6.133333	0.0215109
6.15	0.02133876
6.166667	0.02114922
6.183333	0.02095038
6.2	0.02075678
6.216667	0.02058488
6.233333	0.0204497
6.25	0.02036959
6.266667	0.02035457
6.283333	0.02040797
6.3	0.02051908
6.316667	0.02066833
6.333333	0.02083689
6.35	0.02100855
6.366667	0.02116114
6.383333	0.02127391
6.4	0.02132827
6.416667	0.02132326
6.433333	0.02126604
6.45	0.02116233
6.466667	0.02102405
6.483333	0.02086502
6.5	0.0207091
6.516667	0.02057534
6.533333	0.02047998
6.55	0.02043492
6.566667	0.02044874
6.583333	0.02052504
6.6	0.02065593
6.616667	0.02082926
6.633333	0.02102166
6.65	0.02120501
6.666667	0.0213421
6.683333	0.02140123
6.7	0.02136689
6.716667	0.02124029
6.733333	0.02104169
6.75	0.02079946
6.766667	0.02054816
6.783333	0.02032071
6.8	0.02014309
6.816667	0.02003247
6.833333	0.01999718
6.85	0.02003366
6.866667	0.02012974
6.883333	0.02027017
6.9	0.0204404
6.916667	0.02063447
6.933333	0.02084404
6.95	0.02105719
6.966667	0.02125388
6.983333	0.02141482
7	0.02152497
7.016667	0.02157193
7.033333	0.02154976
7.05	0.02145678
7.066667	0.0212999
7.083333	0.02109414
7.1	0.02086312
7.116667	0.02063185
7.133333	0.02041894
7.15	0.02023441
7.166667	0.02007776
7.183333	0.01994592
7.2	0.01983553
7.216667	0.01974255
7.233333	0.01967102
7.25	0.01962668
7.266667	0.01961547
7.283333	0.0196355
7.3	0.01968223
7.316667	0.01974851
7.333333	0.01982075
7.35	0.01988298
7.366667	0.01992589
7.383333	0.01995379
7.4	0.01997977
7.416667	0.02001935
7.433333	0.02008611
7.45	0.02019078
7.466667	0.0203324
7.483333	0.02050596
7.5	0.02069622
7.516667	0.020881
7.533333	0.02102953
7.55	0.0211187
7.566667	0.02113706
7.583333	0.02108127
7.6	0.02095848
7.616667	0.02077824
7.633333	0.02056104
7.65	0.02032787
7.666667	0.02010328
7.683333	0.01991063
7.7	0.01976687
7.716667	0.01968223
7.733333	0.01966268
7.75	0.01971298
7.766667	0.01984102
7.783333	0.02005249
7.8	0.02035433
7.816667	0.02074867
7.833333	0.02123338
7.85	0.02179962
7.866667	0.02243239
7.883333	0.02311498
7.9	0.02383167
7.916667	0.02457458
7.933333	0.02534205
7.95	0.02613527
7.966667	0.02696401
7.983333	0.02783352
8	0.02874404
8.016667	0.02968222
8.033333	0.03062207
8.05	0.03153497
8.066667	0.03239018
8.083333	0.03316838
8.1	0.03385955
8.116667	0.03447109
8.133333	0.03501827
8.15	0.03552014
8.166667	0.03599197
8.183333	0.03643543
8.2	0.03684455
8.216667	0.03719908
8.233333	0.03747874
8.25	0.03767139
8.266667	0.03777367
8.283333	0.03779083
8.3	0.03773099
8.316667	0.03761774
8.333333	0.03748399
8.35	0.03736359
8.366667	0.03729039
8.383333	0.03728777
8.4	0.03737646
8.416667	0.03756529
8.433333	0.03785115
8.45	0.03821784
8.466667	0.03863007
8.483333	0.03904969
8.5	0.03942949
8.516667	0.03972417
8.533333	0.03989393
8.55	0.03990775
8.566667	0.03976446
8.583333	0.03948885
8.6	0.03913528
8.616667	0.03876978
8.633333	0.0384596
8.65	0.03826648
8.666667	0.03822738
8.683333	0.03835708
8.7	0.03864104
8.716667	0.03904468
8.733333	0.03951937
8.75	0.04001766
8.766667	0.0404976
8.783333	0.04092294
8.8	0.04126221
8.816667	0.04148656
8.833333	0.04157454
8.85	0.04150707
8.866667	0.04127866
8.883333	0.04089671
8.9	0.04038888
8.916667	0.03979641
8.933333	0.03918129
8.95	0.03860956
8.966667	0.03813607
8.983333	0.03779417
9	0.03760391
9.016667	0.03757578
9.033333	0.03771573
9.05	0.03802353
9.066667	0.03848988
9.083333	0.03909808
9.1	0.0398255
9.116667	0.04064566
9.133333	0.04151875
9.15	0.04239327
9.166667	0.04320365
9.183333	0.04387528
9.2	0.0443359
9.216667	0.0445314
9.233333	0.04442984
9.25	0.04402572
9.266667	0.04335147
9.283333	0.0424729
9.3	0.04148918
9.316667	0.04050666
9.333333	0.03962427
9.35	0.03891188
9.366667	0.03841048
9.383333	0.03812629
9.4	0.03803569
9.416667	0.03809434
9.433333	0.03824693
9.45	0.03844482
9.466667	0.03864747
9.483333	0.03883749
9.5	0.03900748
9.516667	0.03916889
9.533333	0.03933245
9.55	0.03950101
9.566667	0.03966814
9.583333	0.03982288
9.6	0.0399645
9.616667	0.04009324
9.633333	0.04021126
9.65	0.04031998
9.666667	0.04041964
9.683333	0.04051262
9.7	0.04059869
9.716667	0.04067189
9.733333	0.04072458
9.75	0.04074532
9.766667	0.04072815
9.783333	0.04066545
9.8	0.04055887
9.816667	0.04041272
9.833333	0.04023153
9.85	0.04002315
9.866667	0.03979713
9.883333	0.0395754
9.9	0.03937751
9.916667	0.03922015
9.933333	0.03911239
9.95	0.03905565
9.966667	0.03904253
9.983333	0.03905159
10	0.03905135
10.01667	0.03901249
10.03333	0.03891903
10.05	0.03877145
10.06667	0.03858763
10.08333	0.03839666
10.1	0.03823262
10.11667	0.03812295
10.13333	0.03808147
10.15	0.03810579
10.16667	0.03817731
10.18333	0.03827077
10.2	0.03835708
10.21667	0.03841406
10.23333	0.03843457
10.25	0.03841907
10.26667	0.0383752
10.28333	0.03831369
10.3	0.03824812
10.31667	0.03818232
10.33333	0.03811795
10.35	0.03805357
10.36667	0.03798729
10.38333	0.0379141
10.4	0.03783017
10.41667	0.03774244
10.43333	0.03766662
10.45	0.03762609
10.46667	0.03764039
10.48333	0.03772527
10.5	0.03788286
10.51667	0.03810912
10.53333	0.03838378
10.55	0.03867561
10.56667	0.03894407
10.58333	0.03914577
10.6	0.03925043
10.61667	0.0392459
10.63333	0.03914267
10.65	0.03897148
10.66667	0.03877336
10.68333	0.03859311
10.7	0.03846794
10.71667	0.03841454
10.73333	0.03843099
10.75	0.03849155
10.76667	0.03855449
10.78333	0.0385707
10.8	0.0384925
10.81667	0.03828698
10.83333	0.03793842
10.85	0.03745824
10.86667	0.03688771
10.88333	0.03629833
10.9	0.03577501
10.91667	0.03539521
10.93333	0.03521663
10.95	0.0352667
10.96667	0.03554732
10.98333	0.03601986
11	0.03662664
11.01667	0.0372892
11.03333	0.03792983
11.05	0.03848416
11.06667	0.03889948
11.08333	0.03914481
11.1	0.03920227
11.11667	0.03908092
11.13333	0.03880125
11.15	0.03839403
11.16667	0.03789216
11.18333	0.03732949
11.2	0.03674108
11.21667	0.03615266
11.23333	0.03559047
11.25	0.03507668
11.26667	0.03464133
11.28333	0.03431326
11.3	0.03410751
11.31667	0.03402549
11.33333	0.03405696
11.35	0.03418332
11.36667	0.03438216
11.38333	0.03462774
11.4	0.03490025
11.41667	0.03518373
11.43333	0.03546125
11.45	0.03571492
11.46667	0.03592449
11.48333	0.03607756
11.5	0.0361622
11.51667	0.03616959
11.53333	0.03609496
11.55	0.03594047
11.56667	0.03572088
11.58333	0.03546411
11.6	0.03519589
11.61667	0.03494078
11.63333	0.03471929
11.65	0.03455049
11.66667	0.03445226
11.68333	0.03443414
11.7	0.03450686
11.71667	0.0346697
11.73333	0.03491169
11.75	0.03521687
11.76667	0.03556162
11.78333	0.03591567
11.8	0.03624517
11.81667	0.03650934
11.83333	0.03666598
11.85	0.03668171
11.86667	0.03654152
11.88333	0.0362547
11.9	0.03584439
11.91667	0.0353573
11.93333	0.03485709
11.95	0.03441316
11.96667	0.03409344
11.98333	0.03394347
12	0.03399163
12.01667	0.03423148
12.03333	0.03463465
12.05	0.03514367
12.06667	0.03568679
12.08333	0.0361827
12.1	0.03655797
12.11667	0.03675801
12.13333	0.03675205
12.15	0.03654963
12.16667	0.03619224
12.18333	0.03574306
12.2	0.03526908
12.21667	0.03483349
12.23333	0.03449088
12.25	0.03426939
12.26667	0.03417307
12.28333	0.03417593
12.3	0.03423148
12.31667	0.03428322
12.33333	0.03428489
12.35	0.03421527
12.36667	0.03407937
12.38333	0.03390867
12.4	0.03375393
12.41667	0.03367168
12.43333	0.03370291
12.45	0.03386861
12.46667	0.03416187
12.48333	0.03455526
12.5	0.03500086
12.51667	0.03543431
12.53333	0.03579456
12.55	0.03602535
12.56667	0.0360871
12.58333	0.03596216
12.6	0.03565794
12.61667	0.03520876
12.63333	0.03466731
12.65	0.03409988
12.66667	0.03356844
12.68333	0.03312784
12.7	0.03281218
12.71667	0.0326305
12.73333	0.03256494
12.75	0.0325802
12.76667	0.03264266
12.78333	0.03271586
12.8	0.03277403
12.81667	0.03280193
12.83333	0.0328024
12.85	0.03278881
12.86667	0.03277427
12.88333	0.03277427
12.9	0.03279954
12.91667	0.03286535
12.93333	0.03297549
12.95	0.03312403
12.96667	0.03329402
12.98333	0.03346211
13	0.03360587
13.01667	0.03370291
13.03333	0.03373367
13.05	0.03368598
13.06667	0.03355867
13.08333	0.03337127
13.1	0.03315598
13.11667	0.03294903
13.13333	0.03278071
13.15	0.0326758
13.16667	0.03265268
13.18333	0.03271538
13.2	0.03285247
13.21667	0.03304464
13.23333	0.03326589
13.25	0.03349286
13.26667	0.03369766
13.28333	0.03385121
13.3	0.03392702
13.31667	0.0339132
13.33333	0.03381449
13.35	0.03363854
13.36667	0.03339845
13.38333	0.03311378
13.4	0.03280908
13.41667	0.0325008
13.43333	0.0321992
13.45	0.03191382
13.46667	0.03165776
13.48333	0.03144151
13.5	0.03127438
13.51667	0.03116399
13.53333	0.03111607
13.55	0.03113276
13.56667	0.03121215
13.58333	0.031349
13.6	0.03153926
13.61667	0.03177315
13.63333	0.03203565
13.65	0.03230482
13.66667	0.03255397
13.68333	0.03275663
13.7	0.0328899
13.71667	0.03293854
13.73333	0.03290516
13.75	0.03279835
13.76667	0.03263217
13.78333	0.03242308
13.8	0.03219491
13.81667	0.03197652
13.83333	0.03178412
13.85	0.03162533
13.86667	0.03150135
13.88333	0.03141576
13.9	0.03136498
13.91667	0.03134233
13.93333	0.03133589
13.95	0.03133923
13.96667	0.03134733
13.98333	0.03135449
14	0.03135377
14.01667	0.03133923
14.03333	0.03131562
14.05	0.03128582
14.06667	0.0312584
14.08333	0.03124386
14.1	0.0312584
14.11667	0.03131181
14.13333	0.03140169
14.15	0.03151947
14.16667	0.03165299
14.18333	0.03179151
14.2	0.0319162
14.21667	0.03200394
14.23333	0.03203398
14.25	0.03198987
14.26667	0.03187281
14.28333	0.03169209
14.3	0.03147537
14.31667	0.03125435
14.33333	0.03105479
14.35	0.03089458
14.36667	0.03078109
14.38333	0.03071982
14.4	0.03070146
14.41667	0.03071147
14.43333	0.03072768
14.45	0.03073031
14.46667	0.03070503
14.48333	0.03064448
14.5	0.03055269
14.51667	0.03043777
14.53333	0.0303157
14.55	0.03020173
14.56667	0.0301109
14.58333	0.03005368
14.6	0.03003556
14.61667	0.03005749
14.63333	0.03011376
14.65	0.03019649
14.66667	0.03029233
14.68333	0.03038651
14.7	0.03046709
14.71667	0.03052789
14.73333	0.03056794
14.75	0.03058678
14.76667	0.03058869
14.78333	0.03057986
14.8	0.03056723
14.81667	0.03055555
14.83333	0.03054458
14.85	0.03053123
14.86667	0.03050834
14.88333	0.0304721
14.9	0.03041822
14.91667	0.03034407
14.93333	0.03025085
14.95	0.03013974
14.96667	0.03001672
14.98333	0.02988988
15	0.02976948
15.01667	0.02966195
15.03333	0.02956992
15.05	0.02949649
15.06667	0.02943736
15.08333	0.02938563
15.1	0.02932864
15.11667	0.02925783
15.13333	0.02917391
15.15	0.02908212
15.16667	0.0289939
15.18333	0.02892119
15.2	0.02887946
15.21667	0.02888209
15.23333	0.02893788
15.25	0.02904826
15.26667	0.0292061
15.28333	0.02939469
15.3	0.02959496
15.31667	0.02978474
15.33333	0.02994877
15.35	0.03007728
15.36667	0.03016096
15.38333	0.03019267
15.4	0.03016454
15.41667	0.03007728
15.43333	0.02993518
15.45	0.02974778
15.46667	0.02952653
15.48333	0.02928549
15.5	0.02903849
15.51667	0.02879983
15.53333	0.02858263
15.55	0.02839977
15.56667	0.02826148
15.58333	0.02817255
15.6	0.02813154
15.61667	0.02812964
15.63333	0.02815229
15.65	0.02818757
15.66667	0.02822429
15.68333	0.02826267
15.7	0.02830654
15.71667	0.0283559
15.73333	0.02840906
15.75	0.0284608
15.76667	0.0285123
15.78333	0.02856022
15.8	0.02859956
15.81667	0.02862579
15.83333	0.02863747
15.85	0.02863699
15.86667	0.02862769
15.88333	0.02860767
15.9	0.02857572
15.91667	0.0285309
15.93333	0.02847129
15.95	0.02840668
15.96667	0.0283466
15.98333	0.02830344
16	0.02827913
16.01667	0.02826768
16.03333	0.02826601
16.05	0.02827102
16.06667	0.02829248
16.08333	0.02834088
16.1	0.02842361
16.11667	0.028539
16.13333	0.02868015
16.15	0.02883726
16.16667	0.02899867
16.18333	0.02914959
16.2	0.02927619
16.21667	0.0293625
16.23333	0.02938896
16.25	0.02934009
16.26667	0.02920491
16.28333	0.02898413
16.3	0.02868897
16.31667	0.02834088
16.33333	0.0279718
16.35	0.0276168
16.36667	0.02730685
16.38333	0.02706438
16.4	0.02689844
16.41667	0.02680808
16.43333	0.02678519
16.45	0.02681547
16.46667	0.02688628
16.48333	0.02698499
16.5	0.02709776
16.51667	0.02721149
16.53333	0.02731353
16.55	0.02739531
16.56667	0.02744848
16.58333	0.02747089
16.6	0.02746588
16.61667	0.02744085
16.63333	0.02740222
16.65	0.02735788
16.66667	0.0273152
16.68333	0.02727586
16.7	0.02723843
16.71667	0.02719909
16.73333	0.02715927
16.75	0.02711564
16.76667	0.02706724
16.78333	0.02700979
16.8	0.02694494
16.81667	0.02687961
16.83333	0.02682501
16.85	0.02679402
16.86667	0.0267902
16.88333	0.02681333
16.9	0.02686149
16.91667	0.02693564
16.93333	0.02703363
16.95	0.02714759
16.96667	0.02726465
16.98333	0.02737075
17	0.02745324
17.01667	0.0275014
17.03333	0.02750832
17.05	0.02747899
17.06667	0.02742296
17.08333	0.02734905
17.1	0.02726537
17.11667	0.02717835
17.13333	0.02709848
17.15	0.02702838
17.16667	0.02697212
17.18333	0.02693111
17.2	0.02690202
17.21667	0.02687508
17.23333	0.02684003
17.25	0.02679187
17.26667	0.02673227
17.28333	0.02666599
17.3	0.02659923
17.31667	0.02654034
17.33333	0.02649623
17.35	0.02647263
17.36667	0.02646881
17.38333	0.02648813
17.4	0.02652866
17.41667	0.02658206
17.43333	0.0266369
17.45	0.0266791
17.46667	0.02670294
17.48333	0.02670103
17.5	0.02667004
17.51667	0.0266102
17.53333	0.02652866
17.55	0.02644116
17.56667	0.02636725
17.58333	0.02632529
17.6	0.02632195
17.61667	0.02635485
17.63333	0.02641469
17.65	0.02649146
17.66667	0.02657729
17.68333	0.02666408
17.7	0.02674228
17.71667	0.02679878
17.73333	0.02682239
17.75	0.02680737
17.76667	0.02675468
17.78333	0.02666932
17.8	0.02655584
17.81667	0.02641827
17.83333	0.02626377
17.85	0.02610165
17.86667	0.02594501
17.88333	0.02580744
17.9	0.02570564
17.91667	0.02565509
17.93333	0.0256651
17.95	0.02573687
17.96667	0.02586228
17.98333	0.02602869
18	0.02621418
18.01667	0.0263961
18.03333	0.02654797
18.05	0.02665216
18.06667	0.02669889
18.08333	0.02669007
18.1	0.0266307
18.11667	0.02652937
18.13333	0.02639848
18.15	0.02624828
18.16667	0.02609283
18.18333	0.02594167
18.2	0.02580434
18.21667	0.02568322
18.23333	0.02557808
18.25	0.02548963
18.26667	0.02542144
18.28333	0.02538091
18.3	0.02537352
18.31667	0.02539998
18.33333	0.0254541
18.35	0.02552634
18.36667	0.0256055
18.38333	0.02568299
18.4	0.02575117
18.41667	0.02580434
18.43333	0.02584201
18.45	0.02586538
18.46667	0.02587658
18.48333	0.02588063
18.5	0.02588183
18.51667	0.0258854
18.53333	0.02589518
18.55	0.0259133
18.56667	0.02593905
18.58333	0.0259679
18.6	0.02599484
18.61667	0.02601868
18.63333	0.02604109
18.65	0.02606827
18.66667	0.02610093
18.68333	0.02613336
18.7	0.02615196
18.71667	0.02614647
18.73333	0.02610713
18.75	0.02602702
18.76667	0.02590185
18.78333	0.02573258
18.8	0.02552944
18.81667	0.02530819
18.83333	0.02509218
18.85	0.02490598
18.86667	0.02477151
18.88333	0.0247007
18.9	0.02469236
18.91667	0.02473551
18.93333	0.0248211
18.95	0.02493531
18.96667	0.02506882
18.98333	0.02521211
19	0.02536041
19.01667	0.02550727
19.03333	0.02564341
19.05	0.02576238
19.06667	0.02586228
19.08333	0.02594286
19.1	0.0260058
19.11667	0.0260511
19.13333	0.02608734
19.15	0.02612549
19.16667	0.02617007
19.18333	0.02621728
19.2	0.02625901
19.21667	0.02628666
19.23333	0.02629167
19.25	0.02626687
19.26667	0.02620679
19.28333	0.0261119
19.3	0.02598983
19.31667	0.0258556
19.33333	0.02572447
19.35	0.02561551
19.36667	0.02554375
19.38333	0.02551967
19.4	0.02554446
19.41667	0.02561575
19.43333	0.025729
19.45	0.02587181
19.46667	0.02602726
19.48333	0.0261777
19.5	0.02631074
19.51667	0.02641445
19.53333	0.0264824
19.55	0.02651459
19.56667	0.02651674
19.58333	0.02649742
19.6	0.02646166
19.61667	0.02640706
19.63333	0.02632338
19.65	0.02620608
19.66667	0.02606589
19.68333	0.02592832
19.7	0.0258258
19.71667	0.02578694
19.73333	0.02582556
19.75	0.02593476
19.76667	0.0260964
19.78333	0.02628571
19.8	0.0264762
19.81667	0.02664238
19.83333	0.02676731
19.85	0.02685148
19.86667	0.02690607
19.88333	0.02694589
19.9	0.0269838
19.91667	0.02702767
19.93333	0.02708703
19.95	0.02717477
19.96667	0.02730209
19.98333	0.02746755
20	0.02765518
20.01667	0.0278402
20.03333	0.02800542
20.05	0.02813607
20.06667	0.0282231
20.08333	0.02826673
20.1	0.02828771
20.11667	0.02832967
20.13333	0.0284608
20.15	0.02877527
20.16667	0.02939349
20.18333	0.03041488
20.2	0.03183848
20.21667	0.03347713
20.23333	0.0349763
20.25	0.03596598
20.26667	0.03625351
20.28333	0.03590375
20.3	0.03515965
20.31667	0.03429753
20.33333	0.03353387
20.35	0.03300196
20.36667	0.03276974
20.38333	0.03287297
20.4	0.03333026
20.41667	0.03416044
20.43333	0.03537065
20.45	0.03689629
20.46667	0.0385347
20.48333	0.03998643
20.5	0.04110819
20.51667	0.04224187
20.53333	0.04429728
20.55	0.04833609
20.56667	0.0548721
20.58333	0.0638395
20.6	0.0761779
20.61667	0.096376
20.63333	0.1332119
20.65	0.195818
20.66667	0.2860246
20.68333	0.3929978
20.7	0.4956184
20.71667	0.5709699
20.73333	0.6025017
20.75	0.5843435
20.76667	0.522204
20.78333	0.4313763
20.8	0.3314891
20.81667	0.2397459
20.83333	0.1664281
20.85	0.1142669
20.86667	0.08072335
20.88333	0.06098586
20.9	0.05018884
20.91667	0.04457885
20.93333	0.04174048
20.95	0.04036099
20.96667	0.03985339
20.98333	0.04004222
21	0.04091126
21.01667	0.04236013
21.03333	0.04403025
21.05	0.0453158
21.06667	0.04564291
21.08333	0.04481441
21.1	0.04315311
21.11667	0.04135972
21.13333	0.04021007
21.15	0.0403319
21.16667	0.04209548
21.18333	0.04550773
21.2	0.05004555
21.21667	0.0545612
21.23333	0.0575667
21.25	0.05788571
21.26667	0.05527383
21.28333	0.05052763
21.3	0.04502183
21.31667	0.04004675
21.33333	0.03636247
21.35	0.03411323
21.36667	0.03299409
21.38333	0.03251177
21.4	0.03221875
21.41667	0.03185588
21.43333	0.03137189
21.45	0.03084046
21.46667	0.03035766
21.48333	0.02996308
21.5	0.02963907
21.51667	0.02933913
21.53333	0.02903157
21.55	0.02871662
21.56667	0.02841479
21.58333	0.02816755
21.6	0.02801687
21.61667	0.02798611
21.63333	0.02805501
21.65	0.0281468
21.66667	0.02815777
21.68333	0.02800375
21.7	0.02766687
21.71667	0.02720863
21.73333	0.0267325
21.75	0.02633888
21.76667	0.02608854
21.78333	0.02599102
21.8	0.02601868
21.81667	0.02611142
21.83333	0.02619439
21.85	0.02620131
21.86667	0.02610332
21.88333	0.02592593
21.9	0.02571827
21.91667	0.0255304
21.93333	0.02539021
21.95	0.02529937
21.96667	0.02524191
21.98333	0.02518684
22	0.02510983
22.01667	0.02500492
22.03333	0.02488834
22.05	0.0247882
22.06667	0.02472264
22.08333	0.02468854
22.1	0.02466232
22.11667	0.0246163
22.13333	0.02453619
22.15	0.0244239
22.16667	0.02429253
22.18333	0.02416164
22.2	0.02404147
22.21667	0.02393538
22.23333	0.02383977
22.25	0.02375323
22.26667	0.02368456
22.28333	0.0236569
22.3	0.02370673
22.31667	0.02387792
22.33333	0.02420908
22.35	0.02470213
22.36667	0.02529103
22.38333	0.0258432
22.4	0.02621323
22.41667	0.02631289
22.43333	0.02615148
22.45	0.02582222
22.46667	0.0254553
22.48333	0.02516872
22.5	0.02503735
22.51667	0.0250755
22.53333	0.02525669
22.55	0.02554446
22.56667	0.02591926
22.58333	0.02639514
22.6	0.02707678
22.61667	0.02830249
22.63333	0.03076869
22.65	0.03538567
22.66667	0.04264647
22.68333	0.05177647
22.7	0.06050569
22.71667	0.06598622
22.73333	0.06637412
22.75	0.06180316
22.76667	0.05406839
22.78333	0.04548389
22.8	0.03784138
22.81667	0.03200084
22.83333	0.02802855
22.85	0.02555901
22.86667	0.02412564
22.88333	0.02334076
22.9	0.02294904
22.91667	0.02279621
22.93333	0.02278215
22.95	0.02282864
22.96667	0.02286869
22.98333	0.02286226
23	0.0228017
23.01667	0.0227049
23.03333	0.02259904
23.05	0.02249485
23.06667	0.02238709
23.08333	0.02226669
23.1	0.02214533
23.11667	0.0220781
23.13333	0.02216822
23.15	0.022569
23.16667	0.02342254
23.18333	0.02473646
23.2	0.02628237
23.21667	0.02762753
23.23333	0.0283404
23.25	0.02822286
23.26667	0.02739483
23.28333	0.02619058
23.3	0.02495986
23.31667	0.02393204
23.33333	0.02318889
23.35	0.02270514
23.36667	0.02241307
23.38333	0.02224189
23.4	0.02214128
23.41667	0.02207929
23.43333	0.02203542
23.45	0.02199298
23.46667	0.02193862
23.48333	0.02187186
23.5	0.02181941
23.51667	0.02183968
23.53333	0.02200156
23.55	0.02233559
23.56667	0.02278548
23.58333	0.02320987
23.6	0.02345043
23.61667	0.02342421
23.63333	0.02316934
23.65	0.02280456
23.66667	0.02245408
23.68333	0.02219111
23.7	0.02202612
23.71667	0.02193266
23.73333	0.0218733
23.75	0.02182633
23.76667	0.0217796
23.78333	0.02172548
23.8	0.0216611
23.81667	0.02157742
23.83333	0.02147228
23.85	0.02134401
23.86667	0.02119976
23.88333	0.02105361
23.9	0.02092463
23.91667	0.02083045
23.93333	0.02077633
23.95	0.02075869
23.96667	0.02076465
23.98333	0.02078801
24	0.02082139
24.01667	0.02086097
24.03333	0.02090198
24.05	0.0209468
24.06667	0.02100116
24.08333	0.02106887
24.1	0.02114803
24.11667	0.02123433
24.13333	0.02131897
24.15	0.02138764
24.16667	0.02142674
24.18333	0.02142626
24.2	0.02138406
24.21667	0.02131349
24.23333	0.02125651
24.25	0.02127749
24.26667	0.02143127
24.28333	0.02172524
24.3	0.02208835
24.31667	0.02239138
24.33333	0.02250749
24.35	0.02238065
24.36667	0.02204901
24.38333	0.02160555
24.4	0.02114922
24.41667	0.02074534
24.43333	0.020423
24.45	0.02018386
24.46667	0.02001196
24.48333	0.01989275
24.5	0.0198155
24.51667	0.01977521
24.53333	0.0197683
24.55	0.01978332
24.56667	0.0198105
24.58333	0.01983529
24.6	0.01984888
24.61667	0.01984674
24.63333	0.01983052
24.65	0.01980215
24.66667	0.01976258
24.68333	0.01971561
24.7	0.01966554
24.71667	0.01961809
24.73333	0.01957232
24.75	0.01952606
24.76667	0.01947576
24.78333	0.01942354
24.8	0.01937491
24.81667	0.01933938
24.83333	0.01932412
24.85	0.01933533
24.86667	0.01937038
24.88333	0.01941735
24.9	0.01945311
24.91667	0.0194512
24.93333	0.01939708
24.95	0.01929384
24.96667	0.01916152
24.98333	0.01902348
25	0.01889759
25.01667	0.01879555
25.03333	0.01872402
25.05	0.01868492
25.06667	0.01867658
25.08333	0.01869184
25.1	0.0187245
25.11667	0.01877028
25.13333	0.01882583
25.15	0.01888376
25.16667	0.01893097
25.18333	0.01896077
25.2	0.01896912
25.21667	0.01895672
25.23333	0.01892549
25.25	0.0188821
25.26667	0.0188368
25.28333	0.01879221
25.3	0.01874882
25.31667	0.01870495
25.33333	0.01865846
25.35	0.01860768
25.36667	0.01855189
25.38333	0.01849467
25.4	0.01844078
25.41667	0.01839477
25.43333	0.01835805
25.45	0.01832825
25.46667	0.01830274
25.48333	0.01827794
25.5	0.01825076
25.51667	0.01821691
25.53333	0.01817662
25.55	0.01813155
25.56667	0.01808769
25.58333	0.01804835
25.6	0.01801664
25.61667	0.01799113
25.63333	0.01796967
25.65	0.01795131
25.66667	0.01793414
25.68333	0.01791722
25.7	0.01790053
25.71667	0.0178867
25.73333	0.01787835
25.75	0.01787645
25.76667	0.01788098
25.78333	0.01789242
25.8	0.01791006
25.81667	0.01793367
25.83333	0.01796156
25.85	0.01799351
25.86667	0.01803094
25.88333	0.01807266
25.9	0.01811248
25.91667	0.01814395
25.93333	0.01816589
25.95	0.01819116
25.96667	0.01824361
25.98333	0.01836091
26	0.01859218
26.01667	0.01898819
26.03333	0.0195964
26.05	0.02043229
26.06667	0.02145272
26.08333	0.02254039
26.1	0.02352577
26.11667	0.02422792
26.13333	0.02450806
26.15	0.02431709
26.16667	0.02371413
26.18333	0.02284127
26.2	0.0218659
26.21667	0.02093869
26.23333	0.02015644
26.25	0.01956302
26.26667	0.01915842
26.28333	0.01892334
26.3	0.01883489
26.31667	0.01887232
26.33333	0.01902133
26.35	0.01926428
26.36667	0.01958114
26.38333	0.01994425
26.4	0.02031976
26.41667	0.02067047
26.43333	0.02096611
26.45	0.0211876
26.46667	0.02132899
26.48333	0.0213967
26.5	0.02140266
26.51667	0.02136189
26.53333	0.02129012
26.55	0.02120167
26.56667	0.02110821
26.58333	0.02102023
26.6	0.02094728
26.61667	0.0208984
26.63333	0.02087957
26.65	0.02089196
26.66667	0.02092987
26.68333	0.02098709
26.7	0.02105457
26.71667	0.02112657
26.73333	0.02119547
26.75	0.02125484
26.76667	0.02130204
26.78333	0.02133662
26.8	0.02135926
26.81667	0.02136594
26.83333	0.02135116
26.85	0.0213092
26.86667	0.02123672
26.88333	0.02113062
26.9	0.02098829
26.91667	0.02080876
26.93333	0.02059585
26.95	0.02035767
26.96667	0.02010494
26.98333	0.01984888
27	0.01960045
27.01667	0.01937181
27.03333	0.01916915
27.05	0.01899368
27.06667	0.01884228
27.08333	0.01871234
27.1	0.01859576
27.11667	0.01848108
27.13333	0.01836258
27.15	0.01823932
27.16667	0.01811844
27.18333	0.018004
27.2	0.01790386
27.21667	0.01782328
27.23333	0.01776558
27.25	0.01772815
27.26667	0.01770192
27.28333	0.01767546
27.3	0.01763469
27.31667	0.0175727
27.33333	0.0174883
27.35	0.01738745
27.36667	0.01727849
27.38333	0.01717383
27.4	0.01708704
27.41667	0.01702982
27.43333	0.01700956
27.45	0.0170365
27.46667	0.01712543
27.48333	0.01728946
27.5	0.01752955
27.51667	0.01782447
27.53333	0.01812989
27.55	0.01838142
27.56667	0.01851588
27.58333	0.01849109
27.6	0.01830989
27.61667	0.01801211
27.63333	0.01766139
27.65	0.01732045
27.66667	0.01703268
27.68333	0.01681644
27.7	0.01666313
27.71667	0.01655823
27.73333	0.0164848
27.75	0.01643711
27.76667	0.01642781
27.78333	0.01648313
27.8	0.01663119
27.81667	0.01687604
27.83333	0.0171836
27.85	0.01748067
27.86667	0.01767427
27.88333	0.01769239
27.9	0.01751477
27.91667	0.01718646
27.93333	0.0167883
27.95	0.01639873
27.96667	0.01607066
27.98333	0.01582223
28	0.01565057
28.01667	0.01553708
28.03333	0.0154627
28.05	0.01540715
28.06667	0.01535755
28.08333	0.01530439
28.1	0.01524383
28.11667	0.01517779
28.13333	0.0151065
28.15	0.01503497
28.16667	0.01496917
28.18333	0.0149141
28.2	0.01487261
28.21667	0.01484281
28.23333	0.0148285
28.25	0.01484114
28.26667	0.0149098
28.28333	0.01508385
28.3	0.01542121
28.31667	0.01595765
28.33333	0.01666528
28.35	0.01741749
28.36667	0.01801687
28.38333	0.01827747
28.4	0.0181213
28.41667	0.01761204
28.43333	0.01691228
28.45	0.01619869
28.46667	0.01559311
28.48333	0.01513964
28.5	0.01482469
28.51667	0.0146156
28.53333	0.01447588
28.55	0.01438028
28.56667	0.0143109
28.58333	0.01425749
28.6	0.01421529
28.61667	0.01418191
28.63333	0.01415569
28.65	0.01413327
28.66667	0.01411229
28.68333	0.01409012
28.7	0.01406628
28.71667	0.01404101
28.73333	0.01401645
28.75	0.0139938
28.76667	0.01397353
28.78333	0.01395589
28.8	0.01394206
28.81667	0.01393563
28.83333	0.01394016
28.85	0.01395994
28.86667	0.01399118
28.88333	0.01402789
28.9	0.01406175
28.91667	0.01408702
28.93333	0.0140999
28.95	0.01409513
28.96667	0.01407605
28.98333	0.01405174
29	0.01403791
29.01667	0.01405364
29.03333	0.01411897
29.05	0.01425749
29.06667	0.01449353
29.08333	0.01484805
29.1	0.01533443
29.11667	0.01595718
29.13333	0.01670939
29.15	0.01757246
29.16667	0.01851326
29.18333	0.01948482
29.2	0.02042681
29.21667	0.02126938
29.23333	0.02194077
29.25	0.02238208
29.26667	0.02256042
29.28333	0.02247387
29.3	0.02215368
29.31667	0.02165276
29.33333	0.02103859
29.35	0.02037412
29.36667	0.0197075
29.38333	0.01907355
29.4	0.01849252
29.41667	0.0179773
29.43333	0.01753122
29.45	0.01715308
29.46667	0.01683885
29.48333	0.01657969
29.5	0.01636988
29.51667	0.01620227
29.53333	0.01607448
29.55	0.01598054
29.56667	0.01591426
29.58333	0.01586968
29.6	0.01584369
29.61667	0.01583296
29.63333	0.01583511
29.65	0.0158444
29.66667	0.01585943
29.68333	0.01588351
29.7	0.01593047
29.71667	0.01601821
29.73333	0.01615602
29.75	0.01634127
29.76667	0.01654583
29.78333	0.01672226
29.8	0.01682121
29.81667	0.01681668
29.83333	0.01671869
29.85	0.01656848
29.86667	0.01642567
29.88333	0.01636916
29.9	0.01651889
29.91667	0.01706916
29.93333	0.01830417
29.95	0.02054173
29.96667	0.02397972
29.98333	0.0284906
30	0.03349954
30.01667	0.03806502
30.03333	0.04118878
30.05	0.04220992
30.06667	0.04105908
30.08333	0.03823429
30.1	0.03453046
30.11667	0.03071314
30.13333	0.02730209
30.15	0.02452546
30.16667	0.02239424
30.18333	0.0208059
30.2	0.01963407
30.21667	0.01876384
30.23333	0.01810819
30.25	0.01760131
30.26667	0.01719671
30.28333	0.01686269
30.3	0.01657969
30.31667	0.01633531
30.33333	0.01612169
30.35	0.0159319
30.36667	0.01576215
30.38333	0.01560718
30.4	0.01546413
30.41667	0.01533252
30.43333	0.01521069
30.45	0.01509506
30.46667	0.01498348
30.48333	0.01487261
30.5	0.01475722
30.51667	0.01463133
30.53333	0.01449233
30.55	0.01434189
30.56667	0.01418549
30.58333	0.01403171
30.6	0.01388818
30.61667	0.01376349
30.63333	0.0136624
30.65	0.0135923
30.66667	0.01355869
30.68333	0.01357704
30.7	0.01366574
30.71667	0.01383978
30.73333	0.01409656
30.75	0.01440293
30.76667	0.01470643
30.78333	0.01494223
30.8	0.01505715
30.81667	0.0150221
30.83333	0.01484329
30.85	0.01456362
30.86667	0.01424056
30.88333	0.01392943
30.9	0.0136624
30.91667	0.01344925
30.93333	0.0132795
30.95	0.01313549
30.96667	0.01300269
30.98333	0.01287419
31	0.01274449
31.01667	0.01261264
31.03333	0.0124808
31.05	0.01235443
31.06667	0.01223499
31.08333	0.01212031
31.1	0.01200897
31.11667	0.01190001
31.13333	0.01179606
31.15	0.01169902
31.16667	0.01161176
31.18333	0.01153427
31.2	0.01146656
31.21667	0.01140648
31.23333	0.01135188
31.25	0.01130134
31.26667	0.01125246
31.28333	0.01120454
31.3	0.01115566
31.31667	0.01110607
31.33333	0.01105672
31.35	0.01101071
31.36667	0.01096946
31.38333	0.0109356
31.4	0.01091534
31.41667	0.01091892
31.43333	0.0109635
31.45	0.01106578
31.46667	0.01124555
31.48333	0.01152188
31.5	0.01190406
31.51667	0.01238137
31.53333	0.01291448
31.55	0.01344162
31.56667	0.01389033
31.58333	0.01419765
31.6	0.01433092
31.61667	0.01429445
31.63333	0.01412207
31.65	0.01386338
31.66667	0.01356655
31.68333	0.01326948
31.7	0.01299578
31.71667	0.01276118
31.73333	0.01257759
31.75	0.01246506
31.76667	0.01246053
31.78333	0.01262146
31.8	0.01301771
31.81667	0.0137108
31.83333	0.01472598
31.85	0.01602417
31.86667	0.01748806
31.88333	0.01892954
31.9	0.02012879
31.91667	0.02089506
31.93333	0.02112132
31.95	0.02081209
31.96667	0.02006942
31.98333	0.01906139
32	0.01796538
32.01667	0.01692516
32.03333	0.01602417
32.05	0.01528245
32.06667	0.01467687
32.08333	0.01415998
32.1	0.01368886
32.11667	0.01323467
32.13333	0.01278406
32.15	0.01233393
32.16667	0.01188189
32.18333	0.01142699
32.2	0.0109635
32.21667	0.01048428
32.23333	0.009987652
32.25	0.009476006
32.26667	0.008951485
32.28333	0.008413136
32.3	0.007856905
32.31667	0.007282794
32.33333	0.006691277
32.35	0.006088793
32.36667	0.005486786
32.38333	0.004899561
32.4	0.00434047
32.41667	0.003816664
32.43333	0.003329575
32.45	0.00287658
32.46667	0.002448618
32.48333	0.002034009
32.5	0.001621068
32.51667	0.001200736
32.53333	0.0007649064
32.55	0.000310719
32.56667	-0.0001582503
32.58333	-0.0006317496
32.6	-0.001100004
32.61667	-0.001555383
32.63333	-0.001995265
32.65	-0.002418697
32.66667	-0.002825677
32.68333	-0.003217161
32.7	-0.003596723
32.71667	-0.003967941
32.73333	-0.004335105
32.75	-0.004698455
32.76667	-0.005053461
32.78333	-0.005392969
32.8	-0.005706728
32.81667	-0.005984008
32.83333	-0.006218374
32.85	-0.006416738
32.86667	-0.006602943
32.88333	-0.00680846
32.9	-0.007053316
32.91667	-0.007320821
32.93333	-0.00756377
32.95	-0.007738531
32.96667	-0.007854879
32.98333	-0.007987916
33	-0.008233964
33.01667	-0.008643329
33.03333	-0.009180486
33.05	-0.009747207
33.06667	-0.01023477
33.08333	-0.01056093
33.1	-0.01068062
33.11667	-0.01057905
33.13333	-0.01023573
33.15	-0.009579837
33.16667	-0.008503139
33.18333	-0.006997526
33.2	-0.005325258
33.21667	-0.004005373
33.23333	-0.003525913
33.25	-0.003996789
33.26667	-0.005090415
33.28333	-0.00629133
33.3	-0.007202327
33.31667	-0.007671297
33.33333	-0.007718265
33.35	-0.007424533
33.36667	-0.006866395
33.38333	-0.006131828
33.4	-0.005348623
33.41667	-0.004669368
33.43333	-0.004198253
33.45	-0.003923118
33.46667	-0.0037238
33.48333	-0.003449142
33.5	-0.003000915
33.51667	-0.0023579
33.53333	-0.001537025
33.55	-0.0005297065
33.56667	0.0007527471
33.58333	0.00246793
33.6	0.004732668
33.61667	0.007444918
33.63333	0.01018554
33.65	0.01235324
33.66667	0.01349908
33.68333	0.0136171
33.7	0.01313835
33.71667	0.01262003
33.73333	0.01236492
33.75	0.01225382
33.76667	0.01190454
33.78333	0.01102549
33.8	0.009665787
33.81667	0.00819093
33.83333	0.007087767
33.85	0.006944478
33.86667	0.009019673
33.88333	0.01657635
33.9	0.03612071
33.91667	0.07630306
33.93333	0.1421786
33.95	0.2269292
33.96667	0.3089829
33.98333	0.3611458
34	0.3668955
34.01667	0.3300365
34.03333	0.2698639
34.05	0.2077523
34.06667	0.1569672
34.08333	0.1209593
34.1	0.09723693
34.11667	0.08176261
34.13333	0.07127649
34.15	0.06377989
34.16667	0.05820113
34.18333	0.05395871
34.2	0.05065018
34.21667	0.04790074
34.23333	0.04536301
34.25	0.04281169
34.26667	0.04021007
34.28333	0.03767473
34.3	0.03536135
34.31667	0.03336865
34.33333	0.03170782
34.35	0.03033
34.36667	0.02916509
34.38333	0.0281437
34.4	0.02721268
34.41667	0.02633601
34.43333	0.02549845
34.45	0.02469856
34.46667	0.02394348
34.48333	0.02324659
34.5	0.02262646
34.51667	0.02210528
34.53333	0.02169305
34.55	0.02136832
34.56667	0.02107292
34.58333	0.02072912
34.6	0.02027756
34.61667	0.01970416
34.63333	0.01904017
34.65	0.01833969
34.66667	0.01765543
34.68333	0.01703054
34.7	0.01649529
34.71667	0.0160659
34.73333	0.0157333
34.75	0.01545721
34.76667	0.01517373
34.78333	0.01482469
34.8	0.0143891
34.81667	0.01389009
34.83333	0.01338559
34.85	0.01293093
34.86667	0.01255685
34.88333	0.01225787
34.9	0.01200229
34.91667	0.01174623
34.93333	0.01144773
34.95	0.01108438
34.96667	0.01065642
34.98333	0.01019078
35	0.009723246
35.01667	0.009281218
35.03333	0.008873284
35.05	0.008491337
35.06667	0.008124173
35.08333	0.007761061
35.1	0.007395089
35.11667	0.007021487
35.13333	0.006635249
35.15	0.006236374
35.16667	0.005831778
35.18333	0.005437195
35.2	0.005071223
35.21667	0.004746735
35.23333	0.004465878
35.25	0.004218638
35.26667	0.003992856
35.28333	0.003780186
35.3	0.003581345
35.31667	0.003402293
35.33333	0.003247797
35.35	0.003110707
35.36667	0.002972186
35.38333	0.002804816
35.4	0.002584517
35.41667	0.002298176
35.43333	0.001946032
35.45	0.001535714
35.46667	0.001080334
35.48333	0.0005946755
35.5	9.614229e-005
35.51667	-0.0003959537
35.53333	-0.0008651614
35.55	-0.001300037
35.56667	-0.001695096
35.58333	-0.002053201
35.6	-0.002382934
35.61667	-0.002694309
35.63333	-0.002993286
35.65	-0.003279626
35.66667	-0.003548324
35.68333	-0.003794134
35.7	-0.00401634
35.71667	-0.004226148
35.73333	-0.004438818
35.75	-0.004668415
35.76667	-0.004919469
35.78333	-0.005184352
35.8	-0.005448043
35.81667	-0.005692899
35.83333	-0.005909383
35.85	-0.006098449
35.86667	-0.006269634
35.88333	-0.006436527
35.9	-0.006610334
35.91667	-0.00679487
35.93333	-0.006985843
35.95	-0.007172048
35.96667	-0.007342517
35.98333	-0.007490575
36	-0.007615268
36.01667	-0.00771898
36.03333	-0.007807434
36.05	-0.007885873
36.06667	-0.007959306
36.08333	-0.008033454
36.1	-0.008113325
36.11667	-0.008202732
36.13333	-0.008305252
36.15	-0.008420169
36.16667	-0.008545816
36.18333	-0.008676946
36.2	-0.008807838
36.21667	-0.008932531
36.23333	-0.009044349
36.25	-0.009140432
36.26667	-0.009219825
36.28333	-0.009286106
36.3	-0.009344995
36.31667	-0.009403646
36.33333	-0.009466588
36.35	-0.009535968
36.36667	-0.009609401
36.38333	-0.009681642
36.4	-0.009746969
36.41667	-0.009800851
36.43333	-0.009840906
36.45	-0.009867609
36.46667	-0.009883583
36.48333	-0.00989455
36.5	-0.009908378
36.51667	-0.009932935
36.53333	-0.009975374
36.55	-0.01003808
36.56667	-0.01011866
36.58333	-0.0102095
36.6	-0.01030034
36.61667	-0.01038212
36.63333	-0.01044911
36.65	-0.01049846
36.66667	-0.01053137
36.68333	-0.01055115
36.7	-0.01056117
36.71667	-0.01056284
36.73333	-0.01055616
36.75	-0.01053971
36.76667	-0.01051253
36.78333	-0.01047438
36.8	-0.01042813
36.81667	-0.01037735
36.83333	-0.01032609
36.85	-0.01027673
36.86667	-0.01023358
36.88333	-0.01019877
36.9	-0.01017493
36.91667	-0.01016134
36.93333	-0.01015729
36.95	-0.01016396
36.96667	-0.01018494
36.98333	-0.01022333
37	-0.01027793
37.01667	-0.01034611
37.03333	-0.01042312
37.05	-0.01050419
37.06667	-0.01058406
37.08333	-0.01065892
37.1	-0.01072615
37.11667	-0.01078624
37.13333	-0.01083916
37.15	-0.01088566
37.16667	-0.01092428
37.18333	-0.01095313
37.2	-0.01097172
37.21667	-0.01097912
37.23333	-0.01097506
37.25	-0.01096147
37.26667	-0.0109393
37.28333	-0.01091045
37.3	-0.01087302
37.31667	-0.010827
37.33333	-0.01077265
37.35	-0.01071066
37.36667	-0.01064271
37.38333	-0.01057023
37.4	-0.01049751
37.41667	-0.01042956
37.43333	-0.01037091
37.45	-0.01032323
37.46667	-0.01028699
37.48333	-0.01026219
37.5	-0.01024932
37.51667	-0.01024431
37.53333	-0.01024264
37.55	-0.01023954
37.56667	-0.0102331
37.58333	-0.01022071
37.6	-0.01020426
37.61667	-0.01018542
37.63333	-0.01016921
37.65	-0.01015705
37.66667	-0.0101487
37.68333	-0.01014155
37.7	-0.01013273
37.71667	-0.01012081
37.73333	-0.01010531
37.75	-0.01008791
37.76667	-0.01007098
37.78333	-0.0100581
37.8	-0.01005024
37.81667	-0.0100407
37.83333	-0.01001614
37.85	-0.009954154
37.86667	-0.009827316
37.88333	-0.009606302
37.9	-0.009265125
37.91667	-0.008787334
37.93333	-0.008179128
37.95	-0.007477939
37.96667	-0.006753385
37.98333	-0.006099641
38	-0.005615652
38.01667	-0.005380332
38.03333	-0.005429924
38.05	-0.005747974
38.06667	-0.006268919
38.08333	-0.006900012
38.1	-0.007544935
38.11667	-0.008125484
38.13333	-0.00859493
38.15	-0.008941114
38.16667	-0.009176195
38.18333	-0.009327114
38.2	-0.009422958
38.21667	-0.009491384
38.23333	-0.009551227
38.25	-0.009613931
38.26667	-0.009682119
38.28333	-0.009754121
38.3	-0.009826124
38.31667	-0.009894311
38.33333	-0.009957731
38.35	-0.01001543
38.36667	-0.01006812
38.38333	-0.01011604
38.4	-0.01015872
38.41667	-0.0101952
38.43333	-0.01022214
38.45	-0.01023597
38.46667	-0.01023
38.48333	-0.01019758
38.5	-0.01013273
38.51667	-0.01003283
38.53333	-0.009898603
38.55	-0.009732425
38.56667	-0.009541929
38.58333	-0.009340227
38.6	-0.009145677
38.61667	-0.008980691
38.63333	-0.008865297
38.65	-0.00881356
38.66667	-0.008828819
38.68333	-0.008905113
38.7	-0.009029806
38.71667	-0.009185731
38.73333	-0.009354055
38.75	-0.009517133
38.76667	-0.009660661
38.78333	-0.009773672
38.8	-0.009850919
38.81667	-0.009891927
38.83333	-0.009900033
38.85	-0.00988096
38.86667	-0.009842098
38.88333	-0.009791076
38.9	-0.009735525
38.91667	-0.009684503
38.93333	-0.009646118
38.95	-0.009625852
38.96667	-0.009627044
38.98333	-0.009650171
39	-0.009693563
39.01667	-0.009754121
39.03333	-0.009826362
39.05	-0.009904325
39.06667	-0.009980381
39.08333	-0.01004881
39.1	-0.0101034
39.11667	-0.01013893
39.13333	-0.01015228
39.15	-0.01014179
39.16667	-0.01010936
39.18333	-0.01005834
39.2	-0.009994209
39.21667	-0.009922683
39.23333	-0.009850204
39.25	-0.009783208
39.26667	-0.009726703
39.28333	-0.00968498
39.3	-0.009659469
39.31667	-0.009651124
39.33333	-0.009658515
39.35	-0.009679973
39.36667	-0.00971216
39.38333	-0.009751976
39.4	-0.009794652
39.41667	-0.009835422
39.43333	-0.009869516
39.45	-0.009894073
39.46667	-0.009907424
39.48333	-0.009910524
39.5	-0.009905756
39.51667	-0.009895504
39.53333	-0.009883344
39.55	-0.009873331
39.56667	-0.009867609
39.58333	-0.009866416
39.6	-0.00987047
39.61667	-0.009879053
39.63333	-0.009893119
39.65	-0.009911954
39.66667	-0.009935558
39.68333	-0.009963214
39.7	-0.009992301
39.71667	-0.01002139
39.73333	-0.01005024
39.75	-0.01007861
39.76667	-0.0101065
39.78333	-0.0101344
39.8	-0.01016206
39.81667	-0.01018971
39.83333	-0.01021761
39.85	-0.0102455
39.86667	-0.01027364
39.88333	-0.01029986
39.9	-0.0103237
39.91667	-0.01034635
39.93333	-0.01037067
39.95	-0.01039714
39.96667	-0.01042718
39.98333	-0.01046056
40	-0.01049775
40.01667	-0.01053733
40.03333	-0.0105769
40.05	-0.01061267
40.06667	-0.01063627
40.08333	-0.01063675
40.1	-0.01060051
40.11667	-0.01051325
40.13333	-0.01035637
40.15	-0.0101065
40.16667	-0.00973314
40.18333	-0.009203374
40.2	-0.008480728
40.21667	-0.007525623
40.23333	-0.006293237
40.25	-0.004737794
40.26667	-0.002812803
40.28333	-0.0004765391
40.3	0.002302945
40.31667	0.005541384
40.33333	0.009236634
40.35	0.013367
40.36667	0.01788908
40.38333	0.02273375
40.4	0.02780873
40.41667	0.03300148
40.43333	0.03818685
40.45	0.04323536
40.46667	0.04801875
40.48333	0.05241209
40.5	0.05630118
40.51667	0.05959469
40.53333	0.06223208
40.55	0.06417757
40.56667	0.06541878
40.58333	0.06596071
40.6	0.06582457
40.61667	0.06504661
40.63333	0.06367356
40.65	0.06175977
40.66667	0.05936319
40.68333	0.05654436
40.7	0.05336767
40.71667	0.04990035
40.73333	0.04620749
40.75	0.04234916
40.76667	0.03837901
40.78333	0.03434473
40.8	0.03028232
40.81667	0.02622634
40.83333	0.02220279
40.85	0.0182305
40.86667	0.01432091
40.88333	0.01047879
40.9	0.006717741
40.91667	0.003044903
40.93333	-0.0005373359
40.95	-0.004034698
40.96667	-0.007451475
40.98333	-0.01078337
41	-0.01403111
41.01667	-0.01719612
41.03333	-0.02028412
41.05	-0.02329844
41.06667	-0.02623814
41.08333	-0.02910537
41.1	-0.03191084
41.11667	-0.03468078
41.13333	-0.03744644
41.15	-0.04023141
41.16667	-0.04305452
41.18333	-0.0459339
41.2	-0.04888624
41.21667	-0.05191654
41.23333	-0.05502146
41.25	-0.05818409
41.26667	-0.06138533
41.28333	-0.0646109
41.3	-0.06785077
41.31667	-0.0711028
41.33333	-0.07435721
41.35	-0.07760757
41.36667	-0.08084697
41.38333	-0.08407158
41.4	-0.08727735
41.41667	-0.09045595
41.43333	-0.09359974
41.45	-0.09669727
41.46667	-0.09973902
41.48333	-0.1027164
41.5	-0.105616
41.51667	-0.1084251
41.53333	-0.1111321
41.55	-0.1137261
41.56667	-0.1161928
41.58333	-0.1185152
41.6	-0.120676
41.61667	-0.1226603
41.63333	-0.1244506
41.65	-0.1260323
41.66667	-0.1273898
41.68333	-0.1285085
41.7	-0.1293773
41.71667	-0.1299881
41.73333	-0.1303343
41.75	-0.1304106
41.76667	-0.1302127
41.78333	-0.129738
41.8	-0.128988
41.81667	-0.1279635
41.83333	-0.126667
41.85	-0.1251053
41.86667	-0.1232869
41.88333	-0.1212212
41.9	-0.1189169
41.91667	-0.1163904
41.93333	-0.1136655
41.95	-0.1107716
41.96667	-0.107738
41.98333	-0.1045915
42	-0.1013588
42.01667	-0.09806508
42.03333	-0.09473342
42.05	-0.09138578
42.06667	-0.08804125
42.08333	-0.08472151
42.1	-0.08144158
42.11667	-0.07821363
42.13333	-0.07504815
42.15	-0.07195443
42.16667	-0.06894106
42.18333	-0.06600851
42.2	-0.06315511
42.21667	-0.06037611
42.23333	-0.05766457
42.25	-0.05501121
42.26667	-0.05240768
42.28333	-0.04984754
42.3	-0.0473296
42.31667	-0.04484862
42.33333	-0.04240292
42.35	-0.03998965
42.36667	-0.03761524
42.38333	-0.03529066
42.4	-0.03302878
42.41667	-0.03083676
42.43333	-0.0287165
42.45	-0.0266723
42.46667	-0.02470678
42.48333	-0.02282184
42.5	-0.02101082
42.51667	-0.01927251
42.53333	-0.01760787
42.55	-0.01602334
42.56667	-0.01452225
42.58333	-0.01310891
42.6	-0.01178211
42.61667	-0.01054019
42.63333	-0.009382665
42.65	-0.008305967
42.66667	-0.007304132
42.68333	-0.006360471
42.7	-0.00546068
42.71667	-0.004590929
42.73333	-0.003742874
42.75	-0.002913177
42.76667	-0.002102315
42.78333	-0.001315296
42.8	-0.0005595088
42.81667	0.0001552701
42.83333	0.0008218884
42.85	0.001436532
42.86667	0.001999438
42.88333	0.00251919
42.9	0.003008187
42.91667	0.00348264
42.93333	0.003955185
42.95	0.004433692
42.96667	0.004921973
42.98333	0.005419314
43	0.005924284
43.01667	0.006432116
43.03333	0.006931126
43.05	0.007403195
43.06667	0.00783354
43.08333	0.008215725
43.1	0.008550465
43.11667	0.008844912
43.13333	0.009110749
43.15	0.009364665
43.16667	0.009615958
43.18333	0.00987035
43.2	0.01013023
43.21667	0.01039463
43.23333	0.01066643
43.25	0.01094109
43.26667	0.01121742
43.28333	0.01148635
43.3	0.01174361
43.31667	0.01198298
43.33333	0.01219851
43.35	0.01238233
43.36667	0.01252514
43.38333	0.01262361
43.4	0.01267487
43.41667	0.01268536
43.43333	0.01265889
43.45	0.01260048
43.46667	0.01251417
43.48333	0.01240855
43.5	0.01229745
43.51667	0.01219732
43.53333	0.01212555
43.55	0.0120979
43.56667	0.01212674
43.58333	0.01221949
43.6	0.01237565
43.61667	0.01258713
43.63333	0.01284081
43.65	0.01311404
43.66667	0.01338059
43.68333	0.01361424
43.7	0.01379424
43.71667	0.01390797
43.73333	0.01395017
43.75	0.01392967
43.76667	0.01386315
43.78333	0.01377422
43.8	0.01368672
43.81667	0.01361996
43.83333	0.01359183
43.85	0.01360947
43.86667	0.01367694
43.88333	0.01378828
43.9	0.0139299
43.91667	0.01408869
43.93333	0.01424986
43.95	0.01441127
43.96667	0.01457053
43.98333	0.01472956
44	0.01488858
44.01667	0.01504141
44.03333	0.01518208
44.05	0.01529747
44.06667	0.0153814
44.08333	0.01542693
44.1	0.01543385
44.11667	0.0154081
44.13333	0.01536041
44.15	0.01529986
44.16667	0.01523167
44.18333	0.0151599
44.2	0.01509148
44.21667	0.01503593
44.23333	0.01499969
44.25	0.01498467
44.26667	0.01498848
44.28333	0.01500779
44.3	0.01503879
44.31667	0.01507813
44.33333	0.01512438
44.35	0.01517469
44.36667	0.01522642
44.38333	0.01527578
44.4	0.01532227
44.41667	0.01536638
44.43333	0.0154081
44.45	0.01544744
44.46667	0.01548606
44.48333	0.01552302
44.5	0.01556212
44.51667	0.01560694
44.53333	0.015652
44.55	0.01568848
44.56667	0.01570278
44.58333	0.01568967
44.6	0.01564342
44.61667	0.0155614
44.63333	0.01544839
44.65	0.01531154
44.66667	0.0151642
44.68333	0.01502258
44.7	0.01490289
44.71667	0.01482016
44.73333	0.01478368
44.75	0.01479751
44.76667	0.01486284
44.78333	0.01497275
44.8	0.01511484
44.81667	0.01527292
44.83333	0.01542789
44.85	0.01556236
44.86667	0.01566631
44.88333	0.01574355
44.9	0.01580387
44.91667	0.01585609
44.93333	0.01590496
44.95	0.0159536
44.96667	0.01600176
44.98333	0.01604491
45	0.01607543
