# Supplementary material for: Study on the design, synthesis, and activity of anti-tumor staple peptides targeting MDM2/MDMX
Source: Front Chem. 2024 Jun 7;12:1403473. doi: 10.3389/fchem.2024.1403473 (PMC11190158; doi:10.3389/fchem.2024.1403473)
Supplement: Supplementary file 1 [file DataSheet1.ZIP › SM project raw data/Apoptosis/210304 Apoptosis calculations.xlsx]

## Sheet: Sheet1
	LR	UR	LR+UR
1-U 87 MG 5 μM	1.25	3.07	4.32
2- U 87 MG 5 μM	1.04	3.27	4.31
3- U 87 MG 10 μM	1.11	6.12	7.23
4- U 87 MG 10 μM	2.02	3.16	5.18
5- U 87 MG 20 μM	26.96	37.58	64.54
6- U 87 MG 20 μM	32.86	46.99	79.85
7- U 87 MG control	1.47	0.67	2.14
8- U 87 MG control	1.61	1.9	3.51
9-U 251 5 μM	0.89	2.73	3.62
10-U 251 5 μM	0.47	1.92	2.39
11-U 251 10 μM	1.47	1.92	3.39
12-U 251 10 μM	1.12	1.94	3.06
13-U 251 20 μM	6.85	8.8	15.65
14-U 251 20 μM	4.92	13.66	18.58
15-U 251 control	0.67	0.37	1.04
16-U 251 control	0.23	1.06	1.29
