# Supplementary material for: Study on the design, synthesis, and activity of anti-tumor staple peptides targeting MDM2/MDMX
Source: Front Chem. 2024 Jun 7;12:1403473. doi: 10.3389/fchem.2024.1403473 (PMC11190158; doi:10.3389/fchem.2024.1403473)
Supplement: Supplementary file 1 [file DataSheet1.ZIP › SM project raw data/SM series circular dichroism data/SM3-4.txt]

255.0000	-0.385914	265.502	-0.0210646
254.9000	-0.424326	265.539	-0.0212079
254.8000	-0.45015	265.582	-0.0210748
254.7000	-0.446408	265.625	-0.0209714
254.6000	-0.382766	265.652	-0.021064
254.5000	-0.31767	265.688	-0.0211324
254.4000	-0.324744	265.725	-0.0210464
254.3000	-0.307618	265.772	-0.0206396
254.2000	-0.349382	265.811	-0.0203702
254.1000	-0.265512	265.834	-0.0204103
254.0000	-0.265107	265.862	-0.0204536
253.9000	-0.247561	265.894	-0.020406
253.8000	-0.128826	265.936	-0.020108
253.7000	-0.0766053	265.966	-0.0199105
253.6000	-0.0618422	265.998	-0.0197432
253.5000	-0.0705986	266.038	-0.0195356
253.4000	-0.038907	266.061	-0.0195314
253.3000	0.00857491	266.087	-0.0194417
253.2000	0.0162356	266.122	-0.019181
253.1000	0.00227049	266.162	-0.0191162
253.0000	-0.0100202	266.178	-0.0192232
252.9000	-0.139605	266.205	-0.019107
252.8000	-0.119677	266.224	-0.01926
252.7000	-0.0450566	266.252	-0.0191142
252.6000	-0.0430686	266.284	-0.0189862
252.5000	-0.148264	266.318	-0.0188416
252.4000	-0.131278	266.345	-0.0187465
252.3000	-0.132144	266.366	-0.0185576
252.2000	-0.0769155	266.386	-0.0183895
252.1000	-0.0296826	266.403	-0.0183083
252.0000	-0.0702991	266.427	-0.018221
251.9000	-0.0299288	266.436	-0.0181981
251.8000	-0.0604757	266.454	-0.0180558
251.7000	-0.090788	266.477	-0.017834
251.6000	-0.0476916	266.491	-0.0178316
251.5000	-0.0965402	266.506	-0.0178714
251.4000	-0.0824872	266.533	-0.0177841
251.3000	-0.0865497	266.576	-0.0174084
251.2000	-0.1729	266.606	-0.0170682
251.1000	-0.204594	266.623	-0.017103
251.0000	-0.176036	266.62	-0.0173545
250.9000	-0.190868	266.632	-0.0174909
250.8000	-0.212397	266.652	-0.0173643
250.7000	-0.194234	266.677	-0.0170542
250.6000	-0.210579	266.683	-0.0170007
250.5000	-0.314739	266.677	-0.0170968
250.4000	-0.31205	266.681	-0.0172816
250.3000	-0.335482	266.693	-0.0172592
250.2000	-0.317491	266.702	-0.0173121
250.1000	-0.409832	266.743	-0.0167799
250.0000	-0.40658	266.759	-0.0166361
249.9000	-0.413829	266.757	-0.0167186
249.8000	-0.464538	266.761	-0.0165423
249.7000	-0.423388	266.784	-0.0162413
249.6000	-0.357069	266.82	-0.0158127
249.5000	-0.351272	266.856	-0.0153872
249.4000	-0.416494	266.886	-0.0151145
249.3000	-0.381802	266.902	-0.014932
249.2000	-0.332009	266.908	-0.0147287
249.1000	-0.343958	266.923	-0.0145029
249.0000	-0.399044	266.94	-0.0142673
248.9000	-0.483408	266.964	-0.0139446
248.8000	-0.542682	266.983	-0.0136702
248.7000	-0.507872	266.987	-0.0135594
248.6000	-0.517706	267.008	-0.0132169
248.5000	-0.507935	267.018	-0.0131335
248.4000	-0.495095	267.053	-0.0128143
248.3000	-0.522813	267.084	-0.0124032
248.2000	-0.475696	267.101	-0.0122483
248.1000	-0.497218	267.099	-0.0123279
248.0000	-0.434211	267.095	-0.0123342
247.9000	-0.40579	267.094	-0.0124641
247.8000	-0.440946	267.115	-0.0123643
247.7000	-0.423149	267.133	-0.0121942
247.6000	-0.36394	267.148	-0.0119839
247.5000	-0.345827	267.147	-0.0118697
247.4000	-0.378355	267.135	-0.011884
247.3000	-0.348301	267.145	-0.0117353
247.2000	-0.365905	267.165	-0.0116943
247.1000	-0.342504	267.186	-0.0113834
247.0000	-0.371954	267.2	-0.0112356
246.9000	-0.405583	267.194	-0.0111655
246.8000	-0.354036	267.171	-0.011387
246.7000	-0.361106	267.173	-0.0113572
246.6000	-0.359159	267.19	-0.0111741
246.5000	-0.376926	267.196	-0.011187
246.4000	-0.354746	267.188	-0.0112332
246.3000	-0.274424	267.17	-0.0113912
246.2000	-0.274606	267.144	-0.0115354
246.1000	-0.267552	267.129	-0.0116165
246.0000	-0.245041	267.13	-0.01158
245.9000	-0.309724	267.135	-0.0115388
245.8000	-0.299479	267.138	-0.0115528
245.7000	-0.194838	267.134	-0.0117444
245.6000	-0.122988	267.139	-0.011781
245.5000	-0.116691	267.135	-0.0117931
245.4000	-0.148531	267.142	-0.0115873
245.3000	-0.232545	267.145	-0.011572
245.2000	-0.257897	267.142	-0.0116913
245.1000	-0.267487	267.119	-0.0118528
245.0000	-0.182004	267.099	-0.0119215
244.9000	-0.143817	267.091	-0.011803
244.8000	-0.0792934	267.087	-0.011787
244.7000	-0.049316	267.087	-0.0116992
244.6000	-0.0793495	267.096	-0.0114544
244.5000	-0.0952311	267.098	-0.0111665
244.4000	-0.117974	267.113	-0.0105554
244.3000	-0.108794	267.112	-0.010323
244.2000	-0.0953397	267.105	-0.0103558
244.1000	-0.072238	267.112	-0.0103204
244.0000	-0.0775129	267.129	-0.0100739
243.9000	-0.0624959	267.13	-0.00992564
243.8000	-0.0674827	267.13	-0.00964569
243.7000	0.0336228	267.11	-0.00966477
243.6000	0.0364831	267.103	-0.00964034
243.5000	0.0632691	267.093	-0.00984973
243.4000	-0.00112264	267.092	-0.00981558
243.3000	-0.0324222	267.092	-0.00977759
243.2000	-0.0343892	267.104	-0.00955785
243.1000	0.00611377	267.1	-0.0094832
243.0000	-0.0426805	267.115	-0.00931736
242.9000	-0.0603391	267.132	-0.0093076
242.8000	-0.0510694	267.161	-0.00911543
242.7000	-0.121336	267.171	-0.00907841
242.6000	-0.141497	267.177	-0.00904715
242.5000	-0.148771	267.169	-0.00905147
242.4000	-0.250739	267.16	-0.0089829
242.3000	-0.254993	267.165	-0.00892778
242.2000	-0.22364	267.159	-0.00898473
242.1000	-0.229366	267.165	-0.00896299
242.0000	-0.240451	267.17	-0.00892353
241.9000	-0.169648	267.189	-0.00870982
241.8000	-0.239514	267.215	-0.00844662
241.7000	-0.269305	267.24	-0.00826387
241.6000	-0.364379	267.263	-0.00796199
241.5000	-0.370881	267.277	-0.00783888
241.4000	-0.379821	267.279	-0.00791048
241.3000	-0.345591	267.292	-0.0079135
241.2000	-0.341313	267.293	-0.00807939
241.1000	-0.365809	267.303	-0.00813256
241.0000	-0.404555	267.326	-0.00799125
240.9000	-0.409418	267.333	-0.00802985
240.8000	-0.346698	267.341	-0.0080032
240.7000	-0.337723	267.339	-0.00815733
240.6000	-0.374819	267.36	-0.00806565
240.5000	-0.378648	267.389	-0.00786875
240.4000	-0.40383	267.411	-0.00765794
240.3000	-0.432628	267.439	-0.00731479
240.2000	-0.459226	267.472	-0.00693431
240.1000	-0.381599	267.501	-0.0066605
240.0000	-0.299059	267.524	-0.00659866
239.9000	-0.333785	267.558	-0.00646268
239.8000	-0.373219	267.583	-0.0063577
239.7000	-0.475625	267.607	-0.00619267
239.6000	-0.507878	267.618	-0.00598249
239.5000	-0.479468	267.63	-0.00588856
239.4000	-0.382019	267.661	-0.00563695
239.3000	-0.36482	267.689	-0.00551454
239.2000	-0.341323	267.724	-0.00531067
239.1000	-0.30407	267.737	-0.00521216
239.0000	-0.368703	267.772	-0.00480531
238.9000	-0.376348	267.8	-0.00468042
238.8000	-0.346446	267.82	-0.00462623
238.7000	-0.356363	267.842	-0.00450068
238.6000	-0.369299	267.857	-0.0044471
238.5000	-0.344223	267.869	-0.00443692
238.4000	-0.357902	267.879	-0.00452404
238.3000	-0.261866	267.899	-0.00455377
238.2000	-0.290718	267.918	-0.00462123
238.1000	-0.361407	267.941	-0.00455241
238.0000	-0.347391	267.954	-0.00460765
237.9000	-0.313972	267.976	-0.00436338
237.8000	-0.349811	267.991	-0.00420232
237.7000	-0.402851	268.019	-0.00393235
237.6000	-0.418551	268.046	-0.00384712
237.5000	-0.457755	268.078	-0.00368336
237.4000	-0.407304	268.105	-0.00352146
237.3000	-0.381655	268.135	-0.00320464
237.2000	-0.476104	268.162	-0.00296791
237.1000	-0.474538	268.199	-0.00286908
237.0000	-0.494902	268.232	-0.00283572
236.9000	-0.493227	268.255	-0.00297782
236.8000	-0.425985	268.283	-0.00298115
236.7000	-0.373533	268.304	-0.00291046
236.6000	-0.489881	268.337	-0.00264099
236.5000	-0.457848	268.37	-0.00247204
236.4000	-0.488145	268.399	-0.00229726
236.3000	-0.346356	268.422	-0.00224609
236.2000	-0.248074	268.449	-0.00226896
236.1000	-0.326069	268.472	-0.00227982
236.0000	-0.358554	268.506	-0.00227497
235.9000	-0.378731	268.54	-0.00212739
235.8000	-0.497433	268.57	-0.00196578
235.7000	-0.450954	268.602	-0.0019497
235.6000	-0.381038	268.635	-0.00194899
235.5000	-0.434486	268.671	-0.00185553
235.4000	-0.445665	268.704	-0.00182947
235.3000	-0.491357	268.741	-0.00161362
235.2000	-0.508832	268.771	-0.00153434
235.1000	-0.466785	268.811	-0.0011928
235.0000	-0.450114	268.85	-0.00109228
234.9000	-0.410735	268.889	-0.000978721
234.8000	-0.380241	268.92	-0.000826807
234.7000	-0.294597	268.957	-0.000640596
234.6000	-0.376813	268.995	-0.000365586
234.5000	-0.34929	269.014	-0.000568555
234.4000	-0.282751	269.047	-0.000648351
234.3000	-0.245356	269.073	-0.000784957
234.2000	-0.327708	269.118	-0.000595498
234.1000	-0.340022	269.161	-0.000428342
234.0000	-0.358086	269.196	-0.000616587
233.9000	-0.299837	269.223	-0.000787921
233.8000	-0.249507	269.269	-0.000662486
233.7000	-0.261378	269.315	-0.000533248
233.6000	-0.22893	269.355	-0.000502243
233.5000	-0.158288	269.393	-0.000598572
233.4000	-0.226213	269.434	-0.000538421
233.3000	-0.223127	269.471	-0.000603797
233.2000	-0.25696	269.519	-0.000416624
233.1000	-0.161615	269.551	-0.00037825
233.0000	-0.188272	269.571	-0.00047482
232.9000	-0.169752	269.6	-0.000478355
232.8000	-0.174662	269.627	-0.000608871
232.7000	-0.172794	269.661	-0.000522972
232.6000	-0.0805747	269.692	-0.000408228
232.5000	-0.105566	269.739	-0.000183656
232.4000	-0.0738865	269.77	-0.000145328
232.3000	-0.0411964	269.803	-0.000192047
232.2000	-0.0595328	269.812	-0.000299295
232.1000	-0.069373	269.829	-0.000351881
232.0000	-0.0343831	269.862	-0.000182821
231.9000	-0.066118	269.914	-3.77843E-005
231.8000	0.0190119	269.95	-0.00012355
231.7000	0.0408729	269.977	-0.000210832
231.6000	-0.00359424	270.002	-0.00024476
231.5000	-0.00945302	270.029	-6.27813E-005
231.4000	0.0168644	270.051	0
231.3000	-0.032457	270.081	-4.56752E-005
231.2000	-0.0768722	270.121	-9.33797E-005
231.1000	-0.0377577	270.148	-9.43934E-006
231.0000	-0.0318039	270.208	0.000512217
230.9000	0.00435432	270.245	0.000737652
230.8000	-0.024707	270.274	0.000854921
230.7000	0.0463585	270.317	0.000784928
230.6000	0.0768542	270.347	0.000600227
230.5000	0.0532712	270.387	0.000688375
230.4000	0.0402126	270.432	0.00080836
230.3000	-0.030272	270.464	0.000939313
230.2000	-0.0233667	270.506	0.00107914
230.1000	-0.0734841	270.554	0.00118144
230.0000	-0.11883	270.589	0.00119252
229.9000	-0.199169	270.634	0.00155371
229.8000	-0.152244	270.66	0.00171362
229.7000	-0.124802	270.684	0.0017805
229.6000	-0.0820764	270.706	0.00165834
229.5000	-0.152672	270.75	0.00175136
229.4000	-0.150318	270.803	0.00180176
229.3000	-0.148731	270.857	0.00192193
229.2000	-0.226346	270.881	0.00183265
229.1000	-0.278642	270.912	0.00184903
229.0000	-0.308758	270.949	0.00182133
228.9000	-0.20728	270.995	0.0017811
228.8000	-0.183935	271.061	0.00206887
228.7000	-0.26268	271.111	0.00230754
228.6000	-0.269207	271.169	0.00238094
228.5000	-0.313229	271.215	0.0025493
228.4000	-0.439597	271.264	0.00262702
228.3000	-0.397507	271.322	0.00265326
228.2000	-0.368532	271.377	0.00255338
228.1000	-0.428972	271.416	0.00254036
228.0000	-0.493889	271.472	0.0028547
227.9000	-0.509674	271.526	0.00298287
227.8000	-0.538297	271.574	0.00289296
227.7000	-0.510135	271.621	0.00267473
227.6000	-0.557547	271.649	0.00244198
227.5000	-0.569929	271.693	0.00229455
227.4000	-0.590649	271.725	0.00234055
227.3000	-0.566234	271.766	0.00255745
227.2000	-0.57959	271.805	0.00254571
227.1000	-0.561007	271.857	0.00252423
227.0000	-0.535684	271.92	0.00263953
226.9000	-0.418642	271.974	0.00273506
226.8000	-0.450738	272.01	0.00266647
226.7000	-0.523204	272.057	0.00278716
226.6000	-0.402981	272.096	0.00255588
226.5000	-0.419507	272.155	0.00251787
226.4000	-0.433642	272.226	0.00274132
226.3000	-0.459686	272.277	0.00284236
226.2000	-0.470572	272.321	0.0028298
226.1000	-0.503541	272.35	0.0026173
226.0000	-0.426343	272.39	0.00269533
225.9000	-0.429241	272.433	0.00270157
225.8000	-0.441966	272.48	0.00274478
225.7000	-0.407987	272.514	0.00269456
225.6000	-0.455629	272.557	0.00272183
225.5000	-0.55538	272.6	0.00284919
225.4000	-0.61654	272.645	0.00282422
225.3000	-0.483183	272.699	0.00296258
225.2000	-0.460391	272.738	0.00311421
225.1000	-0.381355	272.784	0.00319787
225.0000	-0.306948	272.828	0.00323036
224.9000	-0.349081	272.853	0.00317643
224.8000	-0.353447	272.891	0.00315555
224.7000	-0.345246	272.941	0.0030771
224.6000	-0.389294	272.979	0.00281198
224.5000	-0.329336	273.023	0.00286476
224.4000	-0.317526	273.065	0.00295422
224.3000	-0.358132	273.109	0.00312841
224.2000	-0.343335	273.159	0.00321597
224.1000	-0.336208	273.224	0.00336053
224.0000	-0.343456	273.292	0.00349211
223.9000	-0.379053	273.351	0.00362045
223.8000	-0.389378	273.397	0.00360882
223.7000	-0.373244	273.425	0.003473
223.6000	-0.419743	273.447	0.00326144
223.5000	-0.373635	273.493	0.00314978
223.4000	-0.286998	273.548	0.00325968
223.3000	-0.31222	273.599	0.00332638
223.2000	-0.432474	273.654	0.0033852
223.1000	-0.413448	273.684	0.00317649
223.0000	-0.38432	273.741	0.00326585
222.9000	-0.267885	273.798	0.00336655
222.8000	-0.249209	273.853	0.00365785
222.7000	-0.319467	273.898	0.00372376
222.6000	-0.349883	273.948	0.00376333
222.5000	-0.276723	273.992	0.00373228
222.4000	-0.29618	274.046	0.00387249
222.3000	-0.336545	274.095	0.00392539
222.2000	-0.268941	274.15	0.00396789
222.1000	-0.220992	274.207	0.00415638
222.0000	-0.32819	274.241	0.00399453
221.9000	-0.39932	274.285	0.00379957
221.8000	-0.414508	274.332	0.00374684
221.7000	-0.478741	274.392	0.00392011
221.6000	-0.46692	274.451	0.00416945
221.5000	-0.480974	274.496	0.00433069
221.4000	-0.463824	274.54	0.00448813
221.3000	-0.406403	274.584	0.00458682
221.2000	-0.483528	274.636	0.00472443
221.1000	-0.526048	274.682	0.00479405
221.0000	-0.538504	274.727	0.00480347
220.9000	-0.524204	274.772	0.00488669
220.8000	-0.498494	274.814	0.00494148
220.7000	-0.590512	274.842	0.00488313
220.6000	-0.393232	274.895	0.00507749
220.5000	-0.453841	274.946	0.00527535
220.4000	-0.537531	274.993	0.00530532
220.3000	-0.549011	275.041	0.00528517
220.2000	-0.592402	275.101	0.00557008
220.1000	-0.625686	275.151	0.00570613
220.0000	-0.528484	275.193	0.00584757
219.9000	-0.521208	275.231	0.00571607
219.8000	-0.531447	275.257	0.00559614
219.7000	-0.49529	275.292	0.00554575
219.6000	-0.599978	275.322	0.00544288
219.5000	-0.627908	275.37	0.00562592
219.4000	-0.631283	275.406	0.00567358
219.3000	-0.594827	275.449	0.00576989
219.2000	-0.549233	275.496	0.00566474
219.1000	-0.527205	275.523	0.00556926
219.0000	-0.492919	275.583	0.00561978
218.9000	-0.462659	275.621	0.00551912
218.8000	-0.521489	275.665	0.00555909
218.7000	-0.567918	275.715	0.00554645
218.6000	-0.561813	275.761	0.00556653
218.5000	-0.468819	275.809	0.0055705
218.4000	-0.476267	275.859	0.00558322
218.3000	-0.472184	275.906	0.00564669
218.2000	-0.450362	275.947	0.00547757
218.1000	-0.439352	275.976	0.00542637
218.0000	-0.433394	276.013	0.00528273
217.9000	-0.391054	276.049	0.00517073
217.8000	-0.369704	276.096	0.00513213
217.7000	-0.401623	276.157	0.00529072
217.6000	-0.387982	276.199	0.00528829
217.5000	-0.399796	276.252	0.00540407
217.4000	-0.47026	276.282	0.00541436
217.3000	-0.458955	276.331	0.00532656
217.2000	-0.446554	276.37	0.00527731
217.1000	-0.425011	276.407	0.00522408
217.0000	-0.431704	276.441	0.00511551
216.9000	-0.368551	276.473	0.00501956
216.8000	-0.417416	276.51	0.0049368
216.7000	-0.369811	276.542	0.00494385
216.6000	-0.302019	276.596	0.00522836
216.5000	-0.336538	276.644	0.00520808
216.4000	-0.302235	276.698	0.00532218
216.3000	-0.271724	276.743	0.00545794
216.2000	-0.289453	276.773	0.00550953
216.1000	-0.227973	276.817	0.00565853
216.0000	-0.252105	276.85	0.00588404
215.9000	-0.229519	276.892	0.00600597
215.8000	-0.179325	276.947	0.00614289
215.7000	-0.237862	276.981	0.00594155
215.6000	-0.282364	277.013	0.00580584
215.5000	-0.147393	277.049	0.00563657
215.4000	-0.0625417	277.095	0.00569184
215.3000	-0.027382	277.13	0.00576877
215.2000	0.0189989	277.175	0.00588906
215.1000	0.0721649	277.203	0.00587155
215.0000	0.090251	277.224	0.00576414
214.9000	0.133032	277.251	0.00564091
214.8000	0.113938	277.296	0.0057624
214.7000	0.104238	277.336	0.0058742
214.6000	0.109477	277.366	0.00609641
214.5000	0.14168	277.404	0.00629495
214.4000	0.103703	277.45	0.00659078
214.3000	0.144344	277.49	0.00658175
214.2000	0.134357	277.529	0.00649976
214.1000	0.189515	277.555	0.00638905
214.0000	0.186813	277.582	0.00634156
213.9000	0.199033	277.614	0.00656556
213.8000	0.276593	277.649	0.00663482
213.7000	0.272892	277.694	0.00679478
213.6000	0.276574	277.736	0.00687236
213.5000	0.21612	277.764	0.00678662
213.4000	0.175471	277.818	0.00703548
213.3000	0.151041	277.841	0.0071486
213.2000	0.125968	277.876	0.00718006
213.1000	0.163267	277.907	0.00731223
213.0000	0.106084	277.93	0.00724607
212.9000	0.0792985	277.951	0.00697502
212.8000	0.0839531	277.976	0.00686442
212.7000	0.111191	278.013	0.0068367
212.6000	0.116261	278.045	0.00671429
212.5000	0.0393209	278.076	0.0066877
212.4000	0.124128	278.114	0.00673684
212.3000	0.120212	278.142	0.00668539
212.2000	0.0567583	278.2	0.00707159
212.1000	0.0807538	278.236	0.0073564
212.0000	-0.0524079	278.26	0.00740053
211.9000	0.0305905	278.285	0.00719224
211.8000	0.00933478	278.326	0.00710733
211.7000	0.0399826	278.355	0.00711618
211.6000	0.0568889	278.407	0.00748927
211.5000	0.0833881	278.456	0.00787431
211.4000	0.0627334	278.49	0.00809937
211.3000	0.102246	278.511	0.00807142
211.2000	0.093873	278.545	0.0078777
211.1000	0.148068	278.585	0.00781994
211.0000	0.126807	278.62	0.00768457
210.9000	0.161675	278.658	0.0078905
210.8000	0.138107	278.69	0.00803274
210.7000	0.075887	278.733	0.00798113
210.6000	0.0951312	278.767	0.00770461
210.5000	0.05574	278.806	0.00777917
210.4000	0.027269	278.84	0.00783267
210.3000	0.0830617	278.88	0.00789621
210.2000	0.0862179	278.921	0.00791243
210.1000	0.12229	278.94	0.00781988
210.0000	0.14583	278.971	0.00764767
209.9000	0.0544789	279.005	0.00778054
209.8000	0.118828	279.033	0.0077881
209.7000	0.139265	279.077	0.00771341
209.6000	0.0941007	279.103	0.00758618
209.5000	0.0508639	279.13	0.00749701
209.4000	0.063984	279.161	0.00751696
209.3000	0.0731798	279.202	0.00765407
209.2000	0.0781823	279.268	0.00790251
209.1000	-0.0541888	279.318	0.00795056
209.0000	-0.0352472	279.367	0.00795488
208.9000	0.0452776	279.38	0.00760578
208.8000	-0.047642	279.424	0.0076786
208.7000	0.0652095	279.474	0.00778457
208.6000	-0.0183527	279.521	0.00791097
208.5000	-0.0520509	279.541	0.0078772
208.4000	-0.033324	279.57	0.00780148
208.3000	-0.0528897	279.598	0.00753898
208.2000	0.0365945	279.633	0.00740083
208.1000	0.030146	279.692	0.00745194
208.0000	-0.0929137	279.754	0.00751138
207.9000	-0.0794902	279.811	0.00732814
207.8000	-0.0588623	279.853	0.00717085
207.7000	-0.0514068	279.899	0.00724904
207.6000	-0.0428451	279.969	0.00722072
207.5000	-0.00645352	280.046	0.0073121
207.4000	0.0030131	280.098	0.00714976
207.3000	-0.0369813	280.13	0.00700275
207.2000	-0.0147712	280.171	0.00674078
207.1000	-0.0648429	280.229	0.00697168
207.0000	-0.0882453	280.264	0.00697244
206.9000	-0.0586668	280.347	0.00718883
206.8000	-0.035852	280.416	0.00746119
206.7000	0.00880992	280.48	0.00759406
206.6000	0.00512758	280.535	0.00750339
206.5000	0.0205111	280.598	0.00747177
206.4000	-0.0414584	280.675	0.00767907
206.3000	0.0480199	280.774	0.00787165
206.2000	-0.037753	280.853	0.0079765
206.1000	-0.0793508	280.91	0.00801303
206.0000	0.0544048	280.987	0.00777416
205.9000	0.111446	281.045	0.00771345
205.8000	0.176643	281.121	0.00782277
205.7000	0.160049	281.21	0.00813623
205.6000	0.116729	281.277	0.00843995
205.5000	0.0949508	281.349	0.00848933
205.4000	0.0996669	281.414	0.00835795
205.3000	0.0612857	281.509	0.00837436
205.2000	0.0937408	281.611	0.00876263
205.1000	0.0258685	281.739	0.0093609
205.0000	-0.0424181	281.83	0.00941469
204.9000	-0.0792224	281.904	0.00932819
204.8000	0.00497858	281.981	0.00939566
204.7000	0.0937588	282.068	0.00967677
204.6000	0.106922	282.177	0.0101221
204.5000	0.120343	282.284	0.0105079
204.4000	0.112849	282.381	0.0105461
204.3000	0.0867047	282.445	0.0105502
204.2000	0.134033	282.528	0.0106295
204.1000	0.0236686	282.657	0.0111567
204.0000	0.0589435	282.774	0.0116823
203.9000	0.056598	282.893	0.0120708
203.8000	0.0372299	283.006	0.0122584
203.7000	0.0247749	283.118	0.0125918
203.6000	-0.0332437	283.227	0.0127697
203.5000	-0.192429	283.338	0.0127817
203.4000	-0.137324	283.458	0.0128633
203.3000	-0.169656	283.584	0.0130358
203.2000	-0.108032	283.739	0.0134571
203.1000	-0.180921	283.895	0.0137526
203.0000	-0.193029	284.023	0.0138877
202.9000	-0.138106	284.162	0.0140777
202.8000	-0.20299	284.314	0.0144842
202.7000	-0.288885	284.474	0.0149024
202.6000	-0.360811	284.618	0.0151659
202.5000	-0.395633	284.763	0.015475
202.4000	-0.333252	284.904	0.0155384
202.3000	-0.310348	285.099	0.0158071
202.2000	-0.350383	285.232	0.016109
202.1000	-0.36303	285.405	0.0164688
202.0000	-0.329118	285.58	0.0166649
201.9000	-0.303098	285.755	0.0167357
201.8000	-0.269363	285.931	0.0168767
201.7000	-0.260525	286.108	0.0172796
201.6000	-0.301354	286.349	0.0177823
201.5000	-0.311136	286.545	0.0180992
201.4000	-0.451912	286.782	0.0185446
201.3000	-0.467452	286.965	0.0186395
201.2000	-0.519613	287.202	0.0191799
201.1000	-0.609016	287.403	0.0197656
201.0000	-0.611218	287.589	0.0199885
200.9000	-0.533774	287.839	0.0202382
200.8000	-0.449491	288.049	0.0206062
200.7000	-0.415889	288.27	0.0210745
200.6000	-0.365281	288.492	0.0215065
200.5000	-0.273405	288.719	0.021975
200.4000	-0.223465	288.942	0.0224177
200.3000	-0.156327	289.176	0.0229314
200.2000	-0.172516	289.423	0.0235947
200.1000	-0.11678	289.668	0.0242534
200.0000	-0.181706	289.91	0.0247808
199.9000	-0.146298	290.218	0.0254211
199.8000	-0.0127221	290.458	0.0257718
199.7000	-0.0410449	290.719	0.0261488
199.6000	-0.0561727	291.063	0.0269345
199.5000	0.042899	291.409	0.0274596
199.4000	0.101401	291.7	0.0279442
199.3000	0.0370419	292.076	0.0286242
199.2000	0.0204534	292.386	0.0291854
199.1000	0.0898412	292.702	0.0297779
199.0000	0.083224	293.085	0.0304286
198.9000	0.0531919	293.382	0.0310336
198.8000	0.0299434	293.674	0.0316812
198.7000	0.0840971	293.959	0.0321677
198.6000	-0.018328	294.252	0.0326964
198.5000	0.0657038	294.623	0.0335144
198.4000	0.0605725	294.91	0.0341226
198.3000	0.176769	295.268	0.0349177
198.2000	0.194524	295.655	0.0359659
198.1000	0.244175	296.039	0.036693
198.0000	0.343966	296.447	0.0375233
197.9000	0.373233	296.775	0.0382014
197.8000	0.362975	297.1	0.0389466
197.7000	0.303693	297.433	0.039709
197.6000	0.127338	297.85	0.0404849
197.5000	0.0477751	298.19	0.0408754
197.4000	0.0807982	298.649	0.0416852
197.3000	-0.0539804	299.044	0.0424405
197.2000	-0.0143209	299.534	0.0430465
197.1000	-0.0673127	299.965	0.0435729
197.0000	0.0243308	300.546	0.0442015
196.9000	0.0609676	301.044	0.0448493
196.8000	0.0528328	301.684	0.0456995
196.7000	-0.0115794	302.337	0.0465425
196.6000	-0.0611911	302.864	0.0471286
196.5000	-0.0255127	303.522	0.0480945
196.4000	0.0246656	304.146	0.049075
196.3000	0.0962885	304.623	0.049875
196.2000	-0.0371441	305.17	0.0507492
196.1000	0.128868	305.472	0.0511946
196.0000	0.18025	305.983	0.0522705
195.9000	0.215511	306.388	0.0531265
195.8000	0.15344	306.89	0.0539708
195.7000	0.155312	307.288	0.0547199
195.6000	0.123529	307.774	0.0555551
195.5000	0.185278	308.165	0.0562044
195.4000	0.173691	308.474	0.0566624
195.3000	0.00221912	309.028	0.0574682
195.2000	0.00286953	309.48	0.0579733
195.1000	0.0636077	309.959	0.0586664
195.0000	-0.0188755	310.575	0.0594827
194.9000	0.055904	311.421	0.0606935
194.8000	0.171332	312.546	0.0617061
194.7000	0.435849	313.669	0.0627652
194.6000	0.410116	315.154	0.0642723
194.5000	0.538846	316.799	0.0653655
194.4000	0.603625	318.287	0.0664091
194.3000	0.720416	319.514	0.0674978
194.2000	0.890592	321.134	0.069217
194.1000	0.787623	322.362	0.0708468
194.0000	0.869662	323.406	0.0722036
193.9000	0.79889	324.018	0.073013
193.8000	0.76287	324.74	0.074059
193.7000	0.87292	325.569	0.0755715
193.6000	0.823152	326.112	0.0764583
193.5000	0.753632	326.794	0.0774728
193.4000	0.671385	327.351	0.078331
193.3000	0.591811	327.943	0.0793458
193.2000	0.770232	328.888	0.0805624
193.1000	0.851413	329.763	0.0817227
193.0000	0.890382	330.711	0.0827222
192.9000	0.893612	331.734	0.0838554
192.8000	0.954452	332.846	0.0849055
192.7000	0.936893	333.815	0.0857577
192.6000	1.00189	335.394	0.0867817
192.5000	0.677799	336.531	0.0874673
192.4000	0.67223	338.002	0.0884817
192.3000	0.70063	339.804	0.0895803
192.2000	0.60576	341.295	0.0905404
192.1000	0.703624	343.228	0.0920128
192.0000	0.720252	344.428	0.0932118
191.9000	0.771936	345.241	0.0942088
191.8000	0.787486	346.255	0.0956778
191.7000	0.777035	346.956	0.0967568
191.6000	0.771643	347.594	0.0979317
191.5000	0.605565	348.107	0.0987803
191.4000	0.693657	348.945	0.099948
191.3000	0.809267	349.747	0.100926
191.2000	0.718677	350.671	0.10185
191.1000	0.27193	351.697	0.102519
191.0000	0.385253	352.883	0.103372
190.9000	0.537755	354.244	0.104243
190.8000	0.558671	355.787	0.105104
190.7000	0.498048	357.499	0.105939
190.6000	0.083661	359.381	0.106935
190.5000	-0.00237816	361.871	0.107904
190.4000	-0.119941	364.104	0.108784
190.3000	-0.0894043	366.935	0.109756
190.2000	0.134793	369.845	0.110828
190.1000	0.100285	371.759	0.111478
190.0000	0.0600568	374.505	0.112778
