# Supplementary material for: Study on the design, synthesis, and activity of anti-tumor staple peptides targeting MDM2/MDMX
Source: Front Chem. 2024 Jun 7;12:1403473. doi: 10.3389/fchem.2024.1403473 (PMC11190158; doi:10.3389/fchem.2024.1403473)
Supplement: Supplementary file 1 [file DataSheet1.ZIP › SM project raw data/SM series circular dichroism data/SM3-5.txt]

255.0000	0.569911	265.46	-0.0215624
254.9000	0.549333	265.496	-0.0217071
254.8000	0.586733	265.535	-0.0216317
254.7000	0.61927	265.579	-0.0215083
254.6000	0.652515	265.619	-0.02145
254.5000	0.768549	265.668	-0.021374
254.4000	0.725332	265.714	-0.0211727
254.3000	0.780625	265.744	-0.0209686
254.2000	0.767942	265.784	-0.0206874
254.1000	0.833674	265.812	-0.0206689
254.0000	0.853535	265.865	-0.0204192
253.9000	0.74802	265.917	-0.0201356
253.8000	0.760763	265.96	-0.0198252
253.7000	0.796956	265.984	-0.0196924
253.6000	0.832431	266.012	-0.0195722
253.5000	0.857442	266.046	-0.0194426
253.4000	0.859074	266.071	-0.0194216
253.3000	0.836199	266.1	-0.0192875
253.2000	0.87659	266.135	-0.0190364
253.1000	0.869118	266.178	-0.0189248
253.0000	0.931817	266.194	-0.0190403
252.9000	0.880002	266.213	-0.0190076
252.8000	0.981292	266.234	-0.0191469
252.7000	0.977518	266.261	-0.0190058
252.6000	0.932545	266.298	-0.0188191
252.5000	0.818532	266.334	-0.0186467
252.4000	0.827055	266.36	-0.0185679
252.3000	0.811089	266.386	-0.0183219
252.2000	0.843325	266.416	-0.0180382
252.1000	0.829208	266.438	-0.0179011
252.0000	0.822994	266.467	-0.0177516
251.9000	0.770771	266.486	-0.0176134
251.8000	0.731789	266.504	-0.0174773
251.7000	0.691637	266.51	-0.0174392
251.6000	0.696093	266.528	-0.0174064
251.5000	0.656982	266.547	-0.0173941
251.4000	0.686796	266.574	-0.0173095
251.3000	0.676988	266.59	-0.0172506
251.2000	0.644377	266.599	-0.0171543
251.1000	0.614295	266.601	-0.0173637
251.0000	0.602613	266.609	-0.0174886
250.9000	0.608409	266.616	-0.0176779
250.8000	0.565845	266.633	-0.0175838
250.7000	0.502302	266.643	-0.0174467
250.6000	0.524758	266.645	-0.0174412
250.5000	0.564979	266.643	-0.0174962
250.4000	0.557943	266.644	-0.0177195
250.3000	0.575612	266.654	-0.0177122
250.2000	0.582356	266.668	-0.0177051
250.1000	0.481237	266.687	-0.0174366
250.0000	0.433769	266.696	-0.0173647
249.9000	0.455148	266.69	-0.0175039
249.8000	0.43948	266.691	-0.0173656
249.7000	0.425367	266.703	-0.0171914
249.6000	0.457995	266.719	-0.0169893
249.5000	0.380208	266.723	-0.0169434
249.4000	0.396234	266.717	-0.0170887
249.3000	0.377226	266.691	-0.0173927
249.2000	0.461269	266.692	-0.0172559
249.1000	0.436498	266.696	-0.0171461
249.0000	0.37164	266.72	-0.0168314
248.9000	0.307841	266.737	-0.0165982
248.8000	0.262847	266.743	-0.0164649
248.7000	0.247627	266.732	-0.0165341
248.6000	0.300295	266.728	-0.0164809
248.5000	0.272045	266.749	-0.0162773
248.4000	0.297372	266.776	-0.0160482
248.3000	0.300663	266.791	-0.0158169
248.2000	0.270447	266.789	-0.0158828
248.1000	0.238569	266.77	-0.0161689
248.0000	0.317647	266.776	-0.0160526
247.9000	0.326494	266.803	-0.0158531
247.8000	0.286478	266.823	-0.0157674
247.7000	0.379548	266.829	-0.0157288
247.6000	0.466569	266.822	-0.0157841
247.5000	0.462981	266.813	-0.015763
247.4000	0.470424	266.802	-0.0157713
247.3000	0.530297	266.803	-0.0157235
247.2000	0.463226	266.823	-0.0156866
247.1000	0.472358	266.832	-0.0155162
247.0000	0.434888	266.826	-0.0155937
246.9000	0.411256	266.814	-0.0155961
246.8000	0.430463	266.818	-0.0155058
246.7000	0.531492	266.849	-0.0151283
246.6000	0.433594	266.867	-0.0149457
246.5000	0.404023	266.87	-0.0149892
246.4000	0.40459	266.863	-0.0150221
246.3000	0.402182	266.854	-0.0150772
246.2000	0.417802	266.87	-0.0147263
246.1000	0.394177	266.899	-0.0142945
246.0000	0.418946	266.917	-0.0140691
245.9000	0.344063	266.923	-0.0140126
245.8000	0.384123	266.912	-0.0141872
245.7000	0.434804	266.907	-0.0143966
245.6000	0.496058	266.896	-0.0146156
245.5000	0.476355	266.905	-0.0144773
245.4000	0.437436	266.918	-0.0142005
245.3000	0.380919	266.912	-0.0142873
245.2000	0.375812	266.899	-0.014522
245.1000	0.364788	266.88	-0.0146306
245.0000	0.455672	266.879	-0.0144851
244.9000	0.423476	266.896	-0.0140716
244.8000	0.48696	266.907	-0.0138855
244.7000	0.429564	266.896	-0.0139245
244.6000	0.419144	266.882	-0.0139466
244.5000	0.428903	266.876	-0.0137582
244.4000	0.360157	266.887	-0.0131894
244.3000	0.303694	266.905	-0.0127432
244.2000	0.300502	266.91	-0.0126341
244.1000	0.328248	266.906	-0.0127259
244.0000	0.343087	266.92	-0.0125104
243.9000	0.368529	266.92	-0.0123795
243.8000	0.369836	266.936	-0.0119009
243.7000	0.448324	266.941	-0.0116356
243.6000	0.472526	266.939	-0.0115442
243.5000	0.535933	266.934	-0.0117037
243.4000	0.481491	266.943	-0.011558
243.3000	0.495131	266.948	-0.0114504
243.2000	0.532071	266.976	-0.011048
243.1000	0.55025	266.985	-0.0108303
243.0000	0.563298	266.992	-0.0107474
242.9000	0.617495	266.996	-0.010889
242.8000	0.62709	266.99	-0.0111035
242.7000	0.628193	266.992	-0.0111591
242.6000	0.648845	267.012	-0.0109668
242.5000	0.625079	267.039	-0.0105732
242.4000	0.574197	267.031	-0.0104848
242.3000	0.592081	267.02	-0.0106188
242.2000	0.596711	267.033	-0.0104483
242.1000	0.618919	267.053	-0.0102666
242.0000	0.670409	267.079	-0.00998294
241.9000	0.669917	267.104	-0.00969886
241.8000	0.601451	267.115	-0.00961738
241.7000	0.560579	267.108	-0.00980022
241.6000	0.629205	267.119	-0.00964089
241.5000	0.629789	267.151	-0.00929883
241.4000	0.676778	267.18	-0.00906453
241.3000	0.677932	267.195	-0.00904048
241.2000	0.677425	267.195	-0.00921898
241.1000	0.625667	267.194	-0.00939749
241.0000	0.590219	267.221	-0.00921979
240.9000	0.58804	267.252	-0.00897237
240.8000	0.619569	267.267	-0.00887336
240.7000	0.593871	267.271	-0.00895466
240.6000	0.533633	267.27	-0.00911362
240.5000	0.488515	267.285	-0.00908418
240.4000	0.430531	267.33	-0.00860538
240.3000	0.421871	267.356	-0.00828067
240.2000	0.413388	267.357	-0.00826573
240.1000	0.388993	267.366	-0.0082293
240.0000	0.46713	267.379	-0.00829369
239.9000	0.435001	267.396	-0.0083451
239.8000	0.442216	267.418	-0.00827754
239.7000	0.313184	267.443	-0.00811107
239.6000	0.306452	267.454	-0.00788514
239.5000	0.351767	267.486	-0.00757095
239.4000	0.358424	267.509	-0.00740662
239.3000	0.380458	267.539	-0.0072694
239.2000	0.395363	267.572	-0.00707229
239.1000	0.442302	267.61	-0.00669137
239.0000	0.419217	267.623	-0.00654043
238.9000	0.415398	267.626	-0.00670515
238.8000	0.373896	267.63	-0.006838
238.7000	0.425674	267.651	-0.0067195
238.6000	0.356731	267.682	-0.00648663
238.5000	0.438232	267.706	-0.00633808
238.4000	0.3993	267.736	-0.00618482
238.3000	0.389541	267.763	-0.00613992
238.2000	0.397527	267.781	-0.00621371
238.1000	0.339279	267.803	-0.00615916
238.0000	0.305366	267.826	-0.00609434
237.9000	0.446807	267.87	-0.00558816
237.8000	0.439381	267.896	-0.00531503
237.7000	0.431675	267.921	-0.00507348
237.6000	0.489626	267.951	-0.00495451
237.5000	0.443749	267.977	-0.00485074
237.4000	0.524607	268.022	-0.00449305
237.3000	0.522705	268.058	-0.00410169
237.2000	0.587294	268.1	-0.00369234
237.1000	0.646865	268.129	-0.00369047
237.0000	0.663881	268.139	-0.00390987
236.9000	0.671446	268.166	-0.00401416
236.8000	0.677743	268.209	-0.00384108
236.7000	0.67689	268.234	-0.00372003
236.6000	0.583006	268.261	-0.00352156
236.5000	0.671833	268.295	-0.00334431
236.4000	0.674612	268.323	-0.00317766
236.3000	0.699938	268.349	-0.00309308
236.2000	0.772446	268.4	-0.00283219
236.1000	0.717851	268.45	-0.00252935
236.0000	0.734367	268.474	-0.00265038
235.9000	0.730572	268.491	-0.00270225
235.8000	0.664515	268.514	-0.00261571
235.7000	0.611944	268.537	-0.00270596
235.6000	0.691253	268.597	-0.00239448
235.5000	0.725409	268.648	-0.00212745
235.4000	0.702506	268.689	-0.00199912
235.3000	0.694156	268.715	-0.00191829
235.2000	0.758332	268.743	-0.00185358
235.1000	0.801351	268.771	-0.00166111
235.0000	0.866857	268.803	-0.00163713
234.9000	0.831577	268.849	-0.00144461
234.8000	0.812172	268.881	-0.00127063
234.7000	0.872158	268.917	-0.00109947
234.6000	0.73138	268.955	-0.00083158
234.5000	0.702934	268.977	-0.000997652
234.4000	0.754836	269.01	-0.0010838
234.3000	0.805085	269.038	-0.00119529
234.2000	0.739842	269.065	-0.00120927
234.1000	0.627216	269.099	-0.00115131
234.0000	0.574121	269.154	-0.00110328
233.9000	0.573099	269.194	-0.00111721
233.8000	0.549845	269.236	-0.00104289
233.7000	0.548312	269.292	-0.000796191
233.6000	0.523382	269.343	-0.000636254
233.5000	0.613997	269.398	-0.000545384
233.4000	0.548886	269.438	-0.000491888
233.3000	0.596272	269.492	-0.000356336
233.2000	0.585583	269.54	-0.000178913
233.1000	0.609231	269.588	5.3923E-005
233.0000	0.607286	269.631	0.000213624
232.9000	0.625307	269.666	0.000274924
232.8000	0.646841	269.697	0.000202339
232.7000	0.653856	269.73	0.000268483
232.6000	0.706897	269.777	0.000580844
232.5000	0.673503	269.831	0.000880096
232.4000	0.679262	269.868	0.000994159
232.3000	0.780604	269.928	0.00125394
232.2000	0.73578	269.962	0.00143511
232.1000	0.667489	269.985	0.00145365
232.0000	0.662284	270.019	0.00162584
231.9000	0.655271	270.081	0.00188312
231.8000	0.688836	270.132	0.00197702
231.7000	0.668372	270.179	0.00212425
231.6000	0.693915	270.213	0.00219268
231.5000	0.639849	270.245	0.00242342
231.4000	0.733334	270.278	0.00262043
231.3000	0.721576	270.323	0.00274459
231.2000	0.688639	270.371	0.00279113
231.1000	0.689805	270.4	0.00289344
231.0000	0.664542	270.44	0.00319613
230.9000	0.711579	270.48	0.0034419
230.8000	0.610856	270.509	0.00357066
230.7000	0.6244	270.567	0.00367076
230.6000	0.694365	270.619	0.00373418
230.5000	0.749209	270.671	0.0039549
230.4000	0.74561	270.704	0.00394761
230.3000	0.674676	270.758	0.00431711
230.2000	0.645584	270.806	0.00453925
230.1000	0.546838	270.845	0.00453336
230.0000	0.49626	270.898	0.00475663
229.9000	0.432661	270.953	0.00522268
229.8000	0.494076	270.995	0.00556499
229.7000	0.512394	271.028	0.00573922
229.6000	0.408445	271.067	0.00581039
229.5000	0.386285	271.101	0.0057945
229.4000	0.419674	271.152	0.00581423
229.3000	0.385112	271.208	0.00596375
229.2000	0.308906	271.255	0.00613199
229.1000	0.295185	271.31	0.00642607
229.0000	0.291974	271.342	0.00634422
228.9000	0.325135	271.373	0.00613105
228.8000	0.350854	271.432	0.00634018
228.7000	0.40599	271.505	0.00683301
228.6000	0.41338	271.589	0.00721169
228.5000	0.384003	271.643	0.00747841
228.4000	0.368479	271.688	0.0074975
228.3000	0.378389	271.741	0.00746321
228.2000	0.327275	271.825	0.00770391
228.1000	0.217632	271.887	0.00794836
228.0000	0.165632	271.951	0.00835642
227.9000	0.160548	271.994	0.00835202
227.8000	0.189686	272.044	0.00828999
227.7000	0.268907	272.108	0.00825685
227.6000	0.204511	272.16	0.00830764
227.5000	0.197954	272.234	0.00851381
227.4000	0.247722	272.298	0.00890617
227.3000	0.281619	272.348	0.00923453
227.2000	0.296422	272.388	0.00922527
227.1000	0.319491	272.434	0.00914169
227.0000	0.328936	272.492	0.00919871
226.9000	0.429514	272.545	0.0092833
226.8000	0.468784	272.612	0.00956189
226.7000	0.410092	272.645	0.00952869
226.6000	0.495166	272.684	0.00928597
226.5000	0.475807	272.735	0.00916424
226.4000	0.520248	272.798	0.00929008
226.3000	0.540073	272.876	0.00970865
226.2000	0.540956	272.944	0.0099671
226.1000	0.497181	272.993	0.00998716
226.0000	0.55084	273.024	0.00995428
225.9000	0.527373	273.059	0.00987234
225.8000	0.475445	273.11	0.00995901
225.7000	0.481371	273.182	0.0103393
225.6000	0.418538	273.246	0.0106026
225.5000	0.355985	273.297	0.0108318
225.4000	0.306166	273.328	0.0106374
225.3000	0.302283	273.377	0.0107286
225.2000	0.256328	273.418	0.0108848
225.1000	0.311124	273.481	0.0111755
225.0000	0.322411	273.537	0.0113417
224.9000	0.332152	273.591	0.0116139
224.8000	0.298599	273.631	0.0116178
224.7000	0.371295	273.669	0.0113931
224.6000	0.374705	273.711	0.0111823
224.5000	0.389817	273.759	0.0112835
224.4000	0.45264	273.802	0.0113767
224.3000	0.445846	273.849	0.011581
224.2000	0.482033	273.892	0.0115898
224.1000	0.478663	273.943	0.0115673
224.0000	0.436413	273.999	0.0115636
223.9000	0.422657	274.062	0.0117434
223.8000	0.386632	274.126	0.0119315
223.7000	0.462814	274.167	0.0119401
223.6000	0.446682	274.217	0.0120559
223.5000	0.451249	274.278	0.0121027
223.4000	0.491906	274.339	0.0122836
223.3000	0.47625	274.41	0.0125743
223.2000	0.414156	274.48	0.0128053
223.1000	0.441043	274.53	0.0128135
223.0000	0.514359	274.569	0.0127094
222.9000	0.621332	274.612	0.0126444
222.8000	0.684621	274.671	0.0129827
222.7000	0.606477	274.72	0.0130916
222.6000	0.64623	274.759	0.013002
222.5000	0.722395	274.794	0.0128679
222.4000	0.705197	274.817	0.0126633
222.3000	0.77709	274.871	0.0127574
222.2000	0.840053	274.947	0.0130501
222.1000	0.845462	275	0.0131784
222.0000	0.874866	275.024	0.0129053
221.9000	0.816712	275.058	0.0125968
221.8000	0.806161	275.111	0.0126139
221.7000	0.774278	275.172	0.0127947
221.6000	0.75927	275.226	0.0129902
221.5000	0.839503	275.257	0.0129849
221.4000	0.81777	275.286	0.0129792
221.3000	0.791005	275.334	0.0131238
221.2000	0.753189	275.393	0.0133424
221.1000	0.680149	275.459	0.0136234
221.0000	0.686847	275.498	0.0135641
220.9000	0.693547	275.53	0.0135013
220.8000	0.710977	275.566	0.0134951
220.7000	0.666416	275.611	0.0136141
220.6000	0.794802	275.679	0.013985
220.5000	0.817986	275.742	0.0143136
220.4000	0.777076	275.788	0.0143391
220.3000	0.773167	275.822	0.0141632
220.2000	0.747426	275.855	0.0141215
220.1000	0.777849	275.905	0.0142698
220.0000	0.872279	275.945	0.0143876
219.9000	0.930703	275.991	0.0143471
219.8000	0.909712	276.021	0.0142689
219.7000	0.880752	276.063	0.0142955
219.6000	0.790146	276.095	0.0142141
219.5000	0.754462	276.136	0.014324
219.4000	0.70781	276.19	0.0145726
219.3000	0.796588	276.256	0.0149292
219.2000	0.871031	276.311	0.0149089
219.1000	0.801897	276.358	0.015029
219.0000	0.791584	276.405	0.0149386
218.9000	0.869539	276.443	0.0148341
218.8000	0.846727	276.502	0.0150473
218.7000	0.857939	276.573	0.0152694
218.6000	0.890328	276.613	0.0152219
218.5000	0.916655	276.664	0.0152585
218.4000	0.979494	276.71	0.0152244
218.3000	1.00374	276.77	0.0154338
218.2000	1.06384	276.841	0.0156077
218.1000	1.13834	276.871	0.0155571
218.0000	1.11245	276.894	0.0152667
217.9000	1.17126	276.926	0.0150916
217.8000	1.1316	276.981	0.0151561
217.7000	1.11037	277.054	0.015448
217.6000	1.05421	277.094	0.0154208
217.5000	1.11339	277.133	0.0153704
217.4000	1.09287	277.161	0.015364
217.3000	1.03901	277.211	0.0152805
217.2000	1.04837	277.257	0.0153147
217.1000	1.05397	277.304	0.015367
217.0000	1.04199	277.344	0.0153228
216.9000	1.05269	277.379	0.0152663
216.8000	1.09404	277.41	0.0151032
216.7000	1.12187	277.443	0.0151263
216.6000	1.20099	277.49	0.0153313
216.5000	1.10223	277.549	0.0154375
216.4000	1.07326	277.598	0.0154931
216.3000	1.077	277.642	0.0156155
216.2000	1.11648	277.656	0.0154779
216.1000	1.16626	277.68	0.015406
216.0000	1.12916	277.702	0.0155123
215.9000	1.05951	277.749	0.0156827
215.8000	1.12792	277.799	0.0157587
215.7000	1.09906	277.856	0.0158258
215.6000	1.05109	277.888	0.0156799
215.5000	1.11389	277.934	0.0156269
215.4000	1.17336	277.978	0.0156616
215.3000	1.22726	278.002	0.0156089
215.2000	1.32197	278.032	0.0155615
215.1000	1.30345	278.059	0.0155283
215.0000	1.37973	278.108	0.0157276
214.9000	1.34833	278.158	0.0158789
214.8000	1.30302	278.208	0.0160414
214.7000	1.2319	278.248	0.0161532
214.6000	1.2759	278.281	0.0164033
214.5000	1.27066	278.312	0.016536
214.4000	1.3431	278.348	0.0167152
214.3000	1.44268	278.387	0.016693
214.2000	1.53456	278.426	0.0166168
214.1000	1.49325	278.455	0.0165265
214.0000	1.48333	278.483	0.0164893
213.9000	1.53649	278.507	0.0166333
213.8000	1.7067	278.559	0.0168845
213.7000	1.75025	278.612	0.0171384
213.6000	1.83437	278.667	0.0173636
213.5000	1.8276	278.697	0.0172924
213.4000	1.83048	278.741	0.0174309
213.3000	1.8313	278.776	0.0176743
213.2000	1.7903	278.815	0.0177417
213.1000	1.83402	278.828	0.0176885
213.0000	1.86892	278.859	0.0177069
212.9000	1.84765	278.893	0.0175815
212.8000	1.89662	278.941	0.0177242
212.7000	1.92087	278.988	0.0178004
212.6000	1.94768	279.04	0.0179096
212.5000	2.03917	279.079	0.0179649
212.4000	2.09055	279.108	0.0179189
212.3000	2.03125	279.159	0.0181272
212.2000	1.98261	279.205	0.0183789
212.1000	2.02946	279.258	0.0188424
212.0000	1.94747	279.297	0.0190642
211.9000	2.0223	279.352	0.0191945
211.8000	2.01792	279.385	0.0190146
211.7000	1.97845	279.399	0.0188502
211.6000	1.98427	279.425	0.018934
211.5000	1.98667	279.461	0.0191675
211.4000	1.98848	279.494	0.0193897
211.3000	2.04639	279.523	0.0194432
211.2000	2.05191	279.579	0.0195
211.1000	2.02614	279.624	0.0194872
211.0000	1.98931	279.651	0.0192643
210.9000	2.0246	279.693	0.0195128
210.8000	2.03748	279.73	0.0197085
210.7000	1.93686	279.772	0.0196497
210.6000	1.9403	279.822	0.0195464
210.5000	1.81775	279.861	0.0196144
210.4000	1.7459	279.896	0.019684
210.3000	1.72004	279.927	0.0196384
210.2000	1.70764	279.968	0.0196611
210.1000	1.69134	280.002	0.0197405
210.0000	1.6497	280.042	0.019672
209.9000	1.58694	280.087	0.0199259
209.8000	1.69615	280.137	0.0201743
209.7000	1.67963	280.194	0.0202331
209.6000	1.74067	280.232	0.020244
209.5000	1.69387	280.267	0.0202513
209.4000	1.7344	280.318	0.0204918
209.3000	1.69295	280.364	0.020683
209.2000	1.65241	280.435	0.020986
209.1000	1.6208	280.493	0.0211164
209.0000	1.72291	280.53	0.0209947
208.9000	1.86066	280.561	0.0208456
208.8000	1.73049	280.599	0.0208366
208.7000	1.788	280.652	0.0209797
208.6000	1.65044	280.701	0.021127
208.5000	1.59674	280.743	0.0213417
208.4000	1.58463	280.785	0.0214131
208.3000	1.57203	280.827	0.0213011
208.2000	1.69083	280.862	0.0211658
208.1000	1.63098	280.912	0.0211068
208.0000	1.50372	280.971	0.0211229
207.9000	1.53257	281.033	0.0210016
207.8000	1.55396	281.099	0.0211112
207.7000	1.52454	281.173	0.0215049
207.6000	1.58236	281.264	0.0216978
207.5000	1.66759	281.341	0.0217928
207.4000	1.63378	281.408	0.0217913
207.3000	1.59968	281.451	0.0217765
207.2000	1.54088	281.512	0.0217292
207.1000	1.51577	281.576	0.0220174
207.0000	1.53209	281.621	0.0221317
206.9000	1.56261	281.7	0.0223087
206.8000	1.59961	281.774	0.0226274
206.7000	1.56425	281.84	0.0227749
206.6000	1.61398	281.913	0.0228812
206.5000	1.57855	281.991	0.0230107
206.4000	1.64377	282.064	0.0231744
206.3000	1.64627	282.171	0.023453
206.2000	1.60785	282.261	0.0236705
206.1000	1.5697	282.317	0.0237091
206.0000	1.76232	282.416	0.0237056
205.9000	1.811	282.489	0.0238057
205.8000	1.79164	282.572	0.0239965
205.7000	1.70462	282.664	0.0243327
205.6000	1.70077	282.728	0.0245993
205.5000	1.80232	282.814	0.0247997
205.4000	1.78562	282.894	0.024841
205.3000	1.8243	283.002	0.0249844
205.2000	1.88827	283.098	0.0253129
205.1000	1.85909	283.226	0.0258964
205.0000	1.8495	283.331	0.0261017
204.9000	1.88764	283.444	0.0264411
204.8000	2.01364	283.559	0.0269313
204.7000	2.11234	283.681	0.0275933
204.6000	2.13825	283.8	0.0281409
204.5000	2.11233	283.918	0.02865
204.4000	2.11286	284.012	0.0286414
204.3000	2.04813	284.084	0.0287327
204.2000	2.09227	284.194	0.0291101
204.1000	2.05897	284.338	0.0297954
204.0000	2.14892	284.453	0.0302955
203.9000	2.27091	284.562	0.0305671
203.8000	2.28603	284.681	0.0308108
203.7000	2.37612	284.822	0.0314641
203.6000	2.36811	284.967	0.0320315
203.5000	2.30925	285.104	0.0323172
203.4000	2.36957	285.233	0.0324877
203.3000	2.27626	285.353	0.0325987
203.2000	2.37697	285.534	0.0332968
203.1000	2.34651	285.733	0.0340484
203.0000	2.3258	285.883	0.0344235
202.9000	2.34616	286.036	0.0347621
202.8000	2.37618	286.184	0.0351061
202.7000	2.31208	286.353	0.0356151
202.6000	2.22582	286.518	0.0361078
202.5000	2.17306	286.703	0.0368468
202.4000	2.20992	286.893	0.037438
202.3000	2.24414	287.123	0.0380741
202.2000	2.2424	287.262	0.0384328
202.1000	2.31253	287.459	0.0390479
202.0000	2.36066	287.66	0.0395147
201.9000	2.40033	287.873	0.0399903
201.8000	2.55716	288.082	0.0404859
201.7000	2.41703	288.294	0.0412538
201.6000	2.35543	288.543	0.0418356
201.5000	2.45622	288.748	0.0422345
201.4000	2.29764	289.018	0.0430234
201.3000	2.39537	289.236	0.0434754
201.2000	2.41721	289.511	0.0444302
201.1000	2.36081	289.734	0.0452256
201.0000	2.41683	289.951	0.0457788
200.9000	2.42631	290.246	0.0465018
200.8000	2.44033	290.485	0.0471666
200.7000	2.48821	290.728	0.047865
200.6000	2.52649	290.977	0.0485713
200.5000	2.50815	291.226	0.0492554
200.4000	2.51044	291.491	0.0501266
200.3000	2.5053	291.741	0.0508105
200.2000	2.55136	292.008	0.051661
200.1000	2.66025	292.272	0.05251
200.0000	2.66503	292.537	0.0532672
199.9000	2.73355	292.871	0.05417
199.8000	2.80332	293.143	0.0548358
199.7000	2.797	293.43	0.0554634
199.6000	2.79464	293.802	0.0565355
199.5000	2.94817	294.181	0.0573738
199.4000	3.09499	294.481	0.0579378
199.3000	3.19171	294.884	0.0588714
199.2000	3.18792	295.205	0.0595333
199.1000	3.23645	295.534	0.0602312
199.0000	3.22226	295.949	0.0611884
198.9000	3.27263	296.268	0.062003
198.8000	3.29775	296.587	0.0629197
198.7000	3.34539	296.91	0.0637832
198.6000	3.39373	297.213	0.0643919
198.5000	3.53463	297.605	0.0654035
198.4000	3.45906	297.91	0.066175
198.3000	3.57854	298.273	0.0669924
198.2000	3.58283	298.664	0.0680483
198.1000	3.55204	299.062	0.0688935
198.0000	3.69721	299.476	0.0697538
197.9000	3.71475	299.817	0.0705329
197.8000	3.84623	300.159	0.0714345
197.7000	3.87869	300.514	0.0723869
197.6000	3.9197	300.961	0.0734478
197.5000	3.89645	301.323	0.0740407
197.4000	3.95027	301.781	0.0747964
197.3000	4.04911	302.188	0.0756419
197.2000	4.14238	302.723	0.0766709
197.1000	4.15669	303.185	0.0774815
197.0000	4.17981	303.785	0.0782612
196.9000	4.13267	304.279	0.0788249
196.8000	4.21393	304.941	0.0798448
196.7000	4.24876	305.622	0.0809078
196.6000	4.22221	306.174	0.0817121
196.5000	4.2978	306.848	0.0827727
196.4000	4.29304	307.491	0.0839002
196.3000	4.33584	307.969	0.0846565
196.2000	4.251	308.543	0.0857597
196.1000	4.40208	308.868	0.0864119
196.0000	4.53977	309.393	0.0875854
195.9000	4.55648	309.804	0.0884723
195.8000	4.60486	310.3	0.0892047
195.7000	4.56003	310.702	0.0899576
195.6000	4.59656	311.22	0.0910633
195.5000	4.70392	311.649	0.0920755
195.4000	4.71317	311.977	0.0926971
195.3000	4.69825	312.555	0.0936983
195.2000	4.77651	313.02	0.0942865
195.1000	4.91531	313.504	0.0949862
195.0000	4.89463	314.152	0.0960597
194.9000	4.9336	315.026	0.0974773
194.8000	5.02888	316.167	0.0985435
194.7000	5.20463	317.316	0.0997562
194.6000	5.30254	318.864	0.101756
194.5000	5.45743	320.536	0.102954
194.4000	5.4198	322.023	0.103847
194.3000	5.67402	323.282	0.105134
194.2000	5.77158	324.953	0.107198
194.1000	5.75713	326.181	0.1087
194.0000	5.78968	327.234	0.110046
193.9000	5.7704	327.877	0.111096
193.8000	5.82761	328.627	0.112348
193.7000	5.79908	329.467	0.113898
193.6000	5.81797	330.012	0.114752
193.5000	5.85732	330.708	0.11583
193.4000	5.75459	331.284	0.116825
193.3000	5.59486	331.893	0.117942
193.2000	5.76748	332.865	0.119327
193.1000	5.762	333.754	0.120538
193.0000	5.84197	334.708	0.121502
192.9000	6.08229	335.742	0.122645
192.8000	6.16179	336.863	0.123669
192.7000	6.11947	337.846	0.124573
192.6000	6.2663	339.45	0.125676
192.5000	6.13215	340.586	0.126246
192.4000	6.24053	342.065	0.127195
192.3000	6.17313	343.886	0.128301
192.2000	6.03501	345.376	0.129108
192.1000	6.00251	347.289	0.130213
192.0000	5.79336	348.494	0.131348
191.9000	5.81648	349.321	0.132405
191.8000	5.88948	350.354	0.133945
191.7000	5.69832	351.035	0.13478
191.6000	5.6826	351.644	0.135628
191.5000	5.5935	352.15	0.136374
191.4000	5.53466	353.001	0.137575
191.3000	5.44051	353.8	0.138459
191.2000	5.57562	354.715	0.139222
191.1000	5.48248	355.744	0.139822
191.0000	5.62351	356.941	0.140666
190.9000	6.04038	358.307	0.141468
190.8000	5.97664	359.829	0.142006
190.7000	5.81572	361.535	0.142639
190.6000	5.65617	363.416	0.143469
190.5000	5.71683	365.896	0.144138
190.4000	5.81672	368.12	0.144747
190.3000	5.5597	370.946	0.145443
190.2000	5.484	373.86	0.146315
190.1000	5.40025	375.782	0.146888
190.0000	5.39649	378.53	0.147985
