# Supplementary material for: Study on the design, synthesis, and activity of anti-tumor staple peptides targeting MDM2/MDMX
Source: Front Chem. 2024 Jun 7;12:1403473. doi: 10.3389/fchem.2024.1403473 (PMC11190158; doi:10.3389/fchem.2024.1403473)
Supplement: Supplementary file 1 [file DataSheet1.ZIP › SM project raw data/SM series circular dichroism data/SM3-1.txt]

255.0000	0.74622	265.765	-0.0179914
254.9000	0.711307	265.801	-0.0181409
254.8000	0.699677	265.83	-0.0181769
254.7000	0.629782	265.869	-0.0181139
254.6000	0.694132	265.921	-0.0179237
254.5000	0.740625	265.966	-0.0178873
254.4000	0.756863	266.001	-0.0178105
254.3000	0.721332	266.042	-0.0174842
254.2000	0.705887	266.088	-0.0171273
254.1000	0.765217	266.117	-0.0171016
254.0000	0.772871	266.15	-0.0170898
253.9000	0.679911	266.172	-0.017156
253.8000	0.776461	266.195	-0.017082
253.7000	0.79236	266.226	-0.0168729
253.6000	0.722125	266.268	-0.0165913
253.5000	0.704292	266.302	-0.01646
253.4000	0.724538	266.319	-0.0165208
253.3000	0.586503	266.324	-0.0166719
253.2000	0.628261	266.358	-0.0164229
253.1000	0.694349	266.423	-0.0160682
253.0000	0.683018	266.462	-0.0159009
252.9000	0.565906	266.48	-0.0158893
252.8000	0.51144	266.482	-0.0162476
252.7000	0.609666	266.49	-0.0163314
252.6000	0.598405	266.522	-0.0162109
252.5000	0.570818	266.578	-0.0158079
252.4000	0.585942	266.613	-0.015613
252.3000	0.571434	266.624	-0.0155442
252.2000	0.608935	266.627	-0.0155746
252.1000	0.606753	266.634	-0.0156174
252.0000	0.628383	266.652	-0.0155983
251.9000	0.620232	266.691	-0.015214
251.8000	0.607276	266.708	-0.0151003
251.7000	0.5787	266.728	-0.0149016
251.6000	0.595985	266.742	-0.0149094
251.5000	0.573205	266.759	-0.0149137
251.4000	0.59251	266.796	-0.0147166
251.3000	0.614288	266.822	-0.0145396
251.2000	0.655123	266.841	-0.0143274
251.1000	0.600495	266.873	-0.0141927
251.0000	0.579403	266.876	-0.0143708
250.9000	0.538419	266.881	-0.0145934
250.8000	0.55643	266.887	-0.0146193
250.7000	0.540044	266.902	-0.0144302
250.6000	0.569167	266.924	-0.014198
250.5000	0.515933	266.939	-0.0140479
250.4000	0.556985	266.952	-0.0141313
250.3000	0.631123	266.962	-0.0141267
250.2000	0.631104	266.983	-0.0140308
250.1000	0.596417	267.017	-0.0135943
250.0000	0.653293	267.042	-0.0133294
249.9000	0.670962	267.056	-0.0132341
249.8000	0.675482	267.066	-0.0129876
249.7000	0.649321	267.08	-0.0127997
249.6000	0.719887	267.105	-0.0124827
249.5000	0.764292	267.136	-0.0121286
249.4000	0.708561	267.146	-0.0120846
249.3000	0.687945	267.145	-0.0121018
249.2000	0.690877	267.141	-0.0120144
249.1000	0.648166	267.164	-0.0116907
249.0000	0.640454	267.2	-0.0112392
248.9000	0.565393	267.22	-0.0109724
248.8000	0.55643	267.223	-0.0108698
248.7000	0.551946	267.225	-0.0107848
248.6000	0.496121	267.237	-0.0105439
248.5000	0.445551	267.267	-0.0102344
248.4000	0.45843	267.284	-0.0101335
248.3000	0.450517	267.292	-0.00998021
248.2000	0.449966	267.28	-0.0101636
248.1000	0.410355	267.27	-0.0103359
248.0000	0.504529	267.277	-0.0102109
247.9000	0.50007	267.293	-0.0101432
247.8000	0.476096	267.3	-0.0101999
247.7000	0.543742	267.308	-0.0101514
247.6000	0.580401	267.308	-0.0101165
247.5000	0.528567	267.316	-0.00990709
247.4000	0.526925	267.325	-0.00967786
247.3000	0.573764	267.353	-0.00931536
247.2000	0.548506	267.378	-0.00921504
247.1000	0.486438	267.383	-0.00909117
247.0000	0.463686	267.383	-0.00910709
246.9000	0.456166	267.371	-0.0091077
246.8000	0.494154	267.363	-0.00915643
246.7000	0.534324	267.369	-0.00906845
246.6000	0.504712	267.385	-0.00891221
246.5000	0.459458	267.394	-0.00888835
246.4000	0.510152	267.38	-0.00899423
246.3000	0.495906	267.356	-0.00922876
246.2000	0.492029	267.341	-0.00924022
246.1000	0.511927	267.373	-0.0087698
246.0000	0.502789	267.399	-0.00845824
245.9000	0.456934	267.401	-0.00844534
245.8000	0.460497	267.394	-0.00857338
245.7000	0.514907	267.347	-0.00926932
245.6000	0.555873	267.342	-0.00941733
245.5000	0.533066	267.36	-0.00917525
245.4000	0.491707	267.387	-0.00874043
245.3000	0.49399	267.386	-0.00876587
245.2000	0.555884	267.364	-0.00909632
245.1000	0.532344	267.357	-0.00908011
245.0000	0.641296	267.363	-0.00885609
244.9000	0.621913	267.386	-0.00835947
244.8000	0.628083	267.396	-0.00817924
244.7000	0.599631	267.403	-0.00801758
244.6000	0.599403	267.392	-0.00801248
244.5000	0.629791	267.385	-0.00782675
244.4000	0.600438	267.4	-0.00722348
244.3000	0.523369	267.404	-0.00692549
244.2000	0.554134	267.411	-0.00680002
244.1000	0.61417	267.397	-0.00700216
244.0000	0.616252	267.378	-0.00718005
243.9000	0.666923	267.361	-0.00723899
243.8000	0.695599	267.36	-0.0069611
243.7000	0.810254	267.374	-0.00659506
243.6000	0.840858	267.382	-0.0063858
243.5000	0.823636	267.391	-0.00638127
243.4000	0.774626	267.402	-0.00621306
243.3000	0.700477	267.406	-0.00611948
243.2000	0.71608	267.409	-0.00600537
243.1000	0.680848	267.417	-0.00579098
243.0000	0.685428	267.433	-0.00560626
242.9000	0.698096	267.449	-0.005616
242.8000	0.650425	267.453	-0.0057066
242.7000	0.644117	267.456	-0.00575664
242.6000	0.611754	267.462	-0.00573214
242.5000	0.583849	267.482	-0.00541046
242.4000	0.635073	267.513	-0.00487647
242.3000	0.617127	267.52	-0.00479519
242.2000	0.68182	267.526	-0.0047142
242.1000	0.65097	267.531	-0.00469974
242.0000	0.657958	267.541	-0.00460403
241.9000	0.66684	267.541	-0.0046156
241.8000	0.687391	267.551	-0.00453197
241.7000	0.673052	267.574	-0.00436829
241.6000	0.730625	267.612	-0.0039011
241.5000	0.742752	267.628	-0.00375605
241.4000	0.727831	267.648	-0.00362123
241.3000	0.774121	267.666	-0.00356041
241.2000	0.761641	267.683	-0.00354328
241.1000	0.741193	267.703	-0.0034822
241.0000	0.720907	267.726	-0.00333454
240.9000	0.718267	267.75	-0.0031869
240.8000	0.769771	267.767	-0.00304755
240.7000	0.706373	267.792	-0.00288323
240.6000	0.716542	267.825	-0.00265416
240.5000	0.654623	267.836	-0.00267307
240.4000	0.579268	267.858	-0.00245747
240.3000	0.640803	267.893	-0.00203435
240.2000	0.575784	267.919	-0.00173404
240.1000	0.60107	267.937	-0.00158657
240.0000	0.62792	267.95	-0.00165275
239.9000	0.640941	267.973	-0.00163286
239.8000	0.574408	267.992	-0.00160196
239.7000	0.505817	268.023	-0.00135538
239.6000	0.503946	268.052	-0.000941469
239.5000	0.50926	268.077	-0.000694196
239.4000	0.594479	268.113	-0.000385066
239.3000	0.588462	268.157	-8.08563E-005
239.2000	0.534749	268.206	0.000292336
239.1000	0.482822	268.237	0.000595163
239.0000	0.429172	268.266	0.000924655
238.9000	0.440794	268.295	0.00107368
238.8000	0.395561	268.338	0.0013915
238.7000	0.415194	268.384	0.00179214
238.6000	0.361669	268.423	0.00211962
238.5000	0.331702	268.449	0.00229164
238.4000	0.301113	268.47	0.00234204
238.3000	0.346077	268.484	0.00223622
238.2000	0.309545	268.517	0.002324
238.1000	0.277312	268.572	0.00276638
238.0000	0.188097	268.613	0.00305025
237.9000	0.224126	268.649	0.00345778
237.8000	0.231632	268.682	0.00380887
237.7000	0.170896	268.712	0.00410351
237.6000	0.150695	268.747	0.00428954
237.5000	0.0731736	268.808	0.00478658
237.4000	0.17526	268.852	0.00514063
237.3000	0.158937	268.885	0.00549379
237.2000	0.13225	268.934	0.00598614
237.1000	0.133025	268.968	0.00604014
237.0000	0.0616456	269.012	0.00621701
236.9000	0.129338	269.05	0.00624372
236.8000	0.176718	269.102	0.00651064
236.7000	0.216617	269.165	0.00706772
236.6000	0.107387	269.22	0.0075933
236.5000	0.111319	269.279	0.00805539
236.4000	0.0973388	269.328	0.00847529
236.3000	0.145161	269.372	0.00875893
236.2000	0.168734	269.426	0.00904988
236.1000	0.16	269.491	0.00953087
236.0000	0.0471234	269.542	0.0097185
235.9000	0.0336888	269.579	0.00990212
235.8000	-0.0512389	269.619	0.0101807
235.7000	0.0210427	269.664	0.0103402
235.6000	0.0430709	269.712	0.0105111
235.5000	0.0110299	269.756	0.0106992
235.4000	-0.0291124	269.809	0.0109564
235.3000	-0.0715678	269.865	0.0113832
235.2000	-0.0366774	269.926	0.0118351
235.1000	-0.0454321	269.986	0.012406
235.0000	-0.0152283	270.045	0.0127294
234.9000	-0.06908	270.108	0.0131166
234.8000	-0.0430763	270.134	0.0132157
234.7000	-0.0032772	270.172	0.0134123
234.6000	-0.0397114	270.218	0.0137647
234.5000	0.00862472	270.295	0.0142278
234.4000	0.0556031	270.364	0.0145639
234.3000	0.0725474	270.429	0.0148744
234.2000	0.0976234	270.482	0.0151708
234.1000	0.0271174	270.516	0.0152245
234.0000	0.0376622	270.589	0.0154718
233.9000	0.0440216	270.664	0.0158565
233.8000	0.0222527	270.736	0.0162712
233.7000	0.0560664	270.799	0.016592
233.6000	0.0638082	270.854	0.0168027
233.5000	0.0906492	270.926	0.0170876
233.4000	0.0170824	270.992	0.0174362
233.3000	-0.00217998	271.055	0.0176786
233.2000	0.00287498	271.115	0.0179936
233.1000	0.051217	271.159	0.0181721
233.0000	-0.0163042	271.2	0.018307
232.9000	0.00902673	271.252	0.018563
232.8000	-0.0104309	271.312	0.0188148
232.7000	-0.050888	271.355	0.0190054
232.6000	-0.019762	271.413	0.019436
232.5000	0.0358897	271.477	0.0198409
232.4000	0.0298089	271.516	0.019985
232.3000	0.0647384	271.576	0.0202319
232.2000	0.100626	271.627	0.0206113
232.1000	0.124791	271.687	0.0210588
232.0000	0.0859735	271.759	0.0216713
231.9000	0.155773	271.845	0.0221935
231.8000	0.147442	271.902	0.0223545
231.7000	0.099696	271.953	0.0225374
231.6000	0.0947591	272.012	0.0228959
231.5000	0.136902	272.075	0.0234818
231.4000	0.171778	272.118	0.0237844
231.3000	0.119452	272.201	0.0243445
231.2000	0.0683327	272.267	0.024599
231.1000	0.0892563	272.31	0.024855
231.0000	0.0161424	272.362	0.0252875
230.9000	0.0559369	272.407	0.025596
230.8000	-0.0138109	272.459	0.0259783
230.7000	0.003336	272.53	0.0262338
230.6000	0.0268837	272.6	0.0264914
230.5000	-0.000705665	272.666	0.0268817
230.4000	0.0513097	272.728	0.0271973
230.3000	0.0833029	272.802	0.0277905
230.2000	-0.00190814	272.879	0.0283406
230.1000	-0.0496275	272.959	0.0287988
230.0000	-0.0958576	273.03	0.0292235
229.9000	-0.130561	273.094	0.0297934
229.8000	-0.131596	273.152	0.0303134
229.7000	-0.0543728	273.223	0.0309195
229.6000	-0.0703298	273.298	0.0313968
229.5000	-0.0399891	273.389	0.0320303
229.4000	0.043823	273.461	0.0322861
229.3000	0.0236647	273.539	0.0326818
229.2000	0.0516324	273.614	0.0331671
229.1000	0.0762589	273.683	0.0336136
229.0000	0.060521	273.777	0.0342412
228.9000	0.0986482	273.865	0.0346785
228.8000	0.0376829	273.942	0.035085
228.7000	0.0230232	274.002	0.0354295
228.6000	0.011972	274.11	0.0360691
228.5000	-0.0897755	274.184	0.0365548
228.4000	-0.13958	274.265	0.0369819
228.3000	-0.0982278	274.343	0.0372378
228.2000	-0.0988552	274.423	0.0374104
228.1000	-0.20399	274.476	0.0375529
228.0000	-0.220462	274.566	0.0382517
227.9000	-0.229196	274.641	0.0386078
227.8000	-0.200462	274.733	0.0390222
227.7000	-0.13753	274.812	0.0391599
227.6000	-0.206926	274.872	0.0392913
227.5000	-0.163471	274.961	0.0396501
227.4000	-0.106595	275.047	0.0402991
227.3000	-0.116461	275.138	0.0410833
227.2000	-0.119735	275.216	0.0415061
227.1000	-0.190967	275.288	0.0417071
227.0000	-0.247489	275.347	0.0417772
226.9000	-0.138998	275.408	0.0419394
226.8000	-0.164332	275.516	0.0426805
226.7000	-0.245671	275.604	0.0432736
226.6000	-0.174188	275.697	0.0436337
226.5000	-0.167592	275.765	0.0437
226.4000	-0.160456	275.827	0.043806
226.3000	-0.183388	275.903	0.0441911
226.2000	-0.212882	275.977	0.0445171
226.1000	-0.258387	276.053	0.0448357
226.0000	-0.289578	276.116	0.0451606
225.9000	-0.299576	276.18	0.0454106
225.8000	-0.406446	276.246	0.0456536
225.7000	-0.479261	276.312	0.0459569
225.6000	-0.496083	276.362	0.0460675
225.5000	-0.593636	276.433	0.0464996
225.4000	-0.623187	276.502	0.0467426
225.3000	-0.513337	276.564	0.0469685
225.2000	-0.459362	276.604	0.0471186
225.1000	-0.306058	276.673	0.0474696
225.0000	-0.261516	276.755	0.0479183
224.9000	-0.280574	276.828	0.048405
224.8000	-0.271625	276.89	0.0486499
224.7000	-0.305362	276.946	0.0486237
224.6000	-0.29746	277.004	0.048586
224.5000	-0.239209	277.069	0.0488786
224.4000	-0.211077	277.141	0.0493034
224.3000	-0.172438	277.211	0.0497591
224.2000	-0.232331	277.271	0.0499397
224.1000	-0.227484	277.315	0.0498434
224.0000	-0.324479	277.366	0.0497775
223.9000	-0.296088	277.428	0.0499369
223.8000	-0.286485	277.503	0.0502487
223.7000	-0.213939	277.605	0.050937
223.6000	-0.284236	277.676	0.0512799
223.5000	-0.284067	277.718	0.0511055
223.4000	-0.231313	277.762	0.0510813
223.3000	-0.223344	277.806	0.0510618
223.2000	-0.241292	277.907	0.0516459
223.1000	-0.233346	277.974	0.0518318
223.0000	-0.174882	278.042	0.0520424
222.9000	-0.0650105	278.086	0.051997
222.8000	-0.0959281	278.15	0.0523774
222.7000	-0.0815982	278.213	0.0526436
222.6000	-0.0780971	278.274	0.052803
222.5000	0.0407134	278.326	0.0528518
222.4000	0.105313	278.365	0.0528169
222.3000	0.11946	278.411	0.0528231
222.2000	0.250226	278.478	0.0529925
222.1000	0.289905	278.534	0.0531553
222.0000	0.235142	278.605	0.0534147
221.9000	0.13542	278.664	0.0533808
221.8000	0.0680257	278.702	0.0532201
221.7000	0.0120147	278.735	0.0530858
221.6000	0.0193924	278.79	0.0532672
221.5000	0.067713	278.856	0.0536703
221.4000	0.0764872	278.924	0.0540828
221.3000	0.0263731	278.969	0.0541872
221.2000	-0.0810137	278.998	0.0540625
221.1000	-0.155581	279.034	0.054008
221.0000	-0.245906	279.086	0.0540937
220.9000	-0.240605	279.152	0.0544054
220.8000	-0.193347	279.209	0.0546233
220.7000	-0.207462	279.271	0.0549312
220.6000	-0.0932726	279.335	0.0552524
220.5000	-0.0572206	279.375	0.0553118
220.4000	-0.0991519	279.426	0.0553896
220.3000	-0.0935483	279.469	0.055309
220.2000	-0.136997	279.53	0.0555803
220.1000	-0.205252	279.578	0.0556987
220.0000	-0.122651	279.629	0.0559233
219.9000	-0.078076	279.667	0.0557956
219.8000	-0.058134	279.704	0.0557927
219.7000	-0.0463238	279.74	0.0557562
219.6000	-0.0908265	279.785	0.0558078
219.5000	-0.140392	279.819	0.055836
219.4000	-0.130449	279.852	0.0558339
219.3000	-0.0962631	279.898	0.0559646
219.2000	-0.0440036	279.958	0.0559928
219.1000	-0.114558	280.002	0.056074
219.0000	-0.0921194	280.07	0.0562108
218.9000	-0.0890376	280.119	0.0562304
218.8000	-0.103332	280.177	0.0564179
218.7000	-0.168431	280.229	0.0564246
218.6000	-0.176994	280.285	0.0565563
218.5000	-0.105285	280.346	0.0567017
218.4000	-0.112216	280.402	0.0567712
218.3000	-0.140498	280.452	0.0568542
218.2000	0.00577758	280.517	0.0569504
218.1000	0.0108884	280.554	0.056971
218.0000	0.0504584	280.596	0.0568915
217.9000	0.0779952	280.643	0.0568907
217.8000	0.180297	280.697	0.0569292
217.7000	0.211116	280.765	0.0571545
217.6000	0.165152	280.81	0.0571836
217.5000	0.188197	280.847	0.0571119
217.4000	0.133923	280.867	0.0569992
217.3000	0.114991	280.92	0.056948
217.2000	0.171094	280.96	0.0569151
217.1000	0.162245	281.022	0.0571262
217.0000	0.200416	281.078	0.0572569
216.9000	0.261254	281.121	0.0572869
216.8000	0.265454	281.155	0.0571561
216.7000	0.287919	281.183	0.0571098
216.6000	0.32726	281.233	0.0573417
216.5000	0.360543	281.289	0.0574066
216.4000	0.39503	281.348	0.0575709
216.3000	0.432409	281.401	0.0577915
216.2000	0.397314	281.443	0.0579671
216.1000	0.435439	281.476	0.0579872
216.0000	0.423247	281.515	0.0582724
215.9000	0.406205	281.565	0.0584842
215.8000	0.512063	281.609	0.0584841
215.7000	0.395883	281.665	0.0585308
215.6000	0.462679	281.708	0.0585105
215.5000	0.550561	281.736	0.0582427
215.4000	0.592948	281.78	0.0582709
215.3000	0.699564	281.828	0.058479
215.2000	0.811204	281.865	0.0585144
215.1000	0.86075	281.904	0.0586038
215.0000	0.894493	281.939	0.0586464
214.9000	0.924944	281.979	0.058673
214.8000	0.904494	282.019	0.0587289
214.7000	0.906218	282.07	0.0589555
214.6000	0.958434	282.11	0.0592783
214.5000	1.00078	282.153	0.0595349
214.4000	0.989702	282.188	0.0597029
214.3000	1.03569	282.217	0.059569
214.2000	1.06866	282.259	0.0595134
214.1000	1.07066	282.296	0.0595153
214.0000	1.06207	282.354	0.0598088
213.9000	1.05885	282.399	0.0601717
213.8000	1.13091	282.445	0.060362
213.7000	1.1587	282.475	0.0603429
213.6000	1.25554	282.499	0.0602169
213.5000	1.28283	282.54	0.0602757
213.4000	1.32725	282.611	0.0606949
213.3000	1.31607	282.649	0.0609691
213.2000	1.33544	282.667	0.0608036
213.1000	1.33507	282.701	0.0609713
213.0000	1.33601	282.742	0.0611033
212.9000	1.36863	282.785	0.0610807
212.8000	1.41305	282.821	0.0610716
212.7000	1.41146	282.864	0.0611104
212.6000	1.47945	282.898	0.0610163
212.5000	1.43178	282.958	0.0612927
212.4000	1.54414	283.009	0.0614866
212.3000	1.52258	283.059	0.061666
212.2000	1.49571	283.103	0.0618971
212.1000	1.54254	283.142	0.0622064
212.0000	1.44312	283.173	0.0623319
211.9000	1.4259	283.238	0.0625642
211.8000	1.387	283.296	0.0626612
211.7000	1.37154	283.335	0.0627743
211.6000	1.38384	283.383	0.063095
211.5000	1.44383	283.418	0.0633111
211.4000	1.40793	283.456	0.0635772
211.3000	1.39517	283.494	0.063731
211.2000	1.36487	283.54	0.0636658
211.1000	1.37677	283.604	0.0638663
211.0000	1.40227	283.665	0.0640162
210.9000	1.46559	283.721	0.0644172
210.8000	1.49176	283.773	0.0647759
210.7000	1.44508	283.836	0.0649276
210.6000	1.51209	283.895	0.0649294
210.5000	1.49771	283.949	0.0651655
210.4000	1.46782	284.015	0.065565
210.3000	1.43236	284.065	0.0657278
210.2000	1.41363	284.112	0.0658112
210.1000	1.4328	284.146	0.0658795
210.0000	1.40928	284.203	0.0659961
209.9000	1.32105	284.276	0.0665476
209.8000	1.3266	284.329	0.066832
209.7000	1.3651	284.386	0.066883
209.6000	1.30575	284.436	0.0670265
209.5000	1.27965	284.496	0.0672946
209.4000	1.3678	284.565	0.0677305
209.3000	1.34435	284.635	0.0681737
209.2000	1.44925	284.716	0.0685787
209.1000	1.32464	284.766	0.0686249
209.0000	1.41478	284.84	0.0688998
208.9000	1.42918	284.904	0.0691098
208.8000	1.34056	284.97	0.0694145
208.7000	1.4157	285.04	0.0697251
208.6000	1.37633	285.102	0.0700181
208.5000	1.42461	285.152	0.0703027
208.4000	1.44135	285.225	0.0707094
208.3000	1.49138	285.303	0.070992
208.2000	1.51779	285.384	0.071358
208.1000	1.53657	285.472	0.0717216
208.0000	1.52424	285.54	0.0718247
207.9000	1.59759	285.644	0.0721518
207.8000	1.57001	285.741	0.0725927
207.7000	1.55572	285.812	0.0729417
207.6000	1.52883	285.918	0.0732911
207.5000	1.60556	286.002	0.0734484
207.4000	1.57992	286.082	0.0735823
207.3000	1.5061	286.143	0.0737469
207.2000	1.49472	286.23	0.0739804
207.1000	1.44685	286.319	0.074549
207.0000	1.46136	286.391	0.0749449
206.9000	1.54534	286.517	0.0756189
206.8000	1.55089	286.625	0.0763004
206.7000	1.604	286.727	0.0768421
206.6000	1.67144	286.828	0.0772473
206.5000	1.56584	286.922	0.0775334
206.4000	1.58699	287.027	0.0780349
206.3000	1.64508	287.169	0.0786833
206.2000	1.63224	287.283	0.0791465
206.1000	1.557	287.361	0.0794108
206.0000	1.68688	287.481	0.0796267
205.9000	1.69698	287.587	0.0800758
205.8000	1.71005	287.698	0.0805611
205.7000	1.64546	287.831	0.0813404
205.6000	1.66488	287.932	0.0819929
205.5000	1.80047	288.07	0.0827498
205.4000	1.87322	288.202	0.0833447
205.3000	1.94486	288.36	0.0840241
205.2000	2.02143	288.494	0.0847422
205.1000	2.04547	288.667	0.085799
205.0000	2.05715	288.811	0.0864155
204.9000	2.08882	288.943	0.0869354
204.8000	2.13764	289.079	0.0876289
204.7000	2.17805	289.219	0.0884763
204.6000	2.2861	289.369	0.0893468
204.5000	2.3156	289.507	0.0900446
204.4000	2.34684	289.665	0.0907174
204.3000	2.37073	289.79	0.0913687
204.2000	2.41587	289.944	0.0922018
204.1000	2.30744	290.141	0.0934507
204.0000	2.47572	290.303	0.0944267
203.9000	2.53644	290.487	0.095495
203.8000	2.63034	290.671	0.0964273
203.7000	2.69501	290.848	0.0974423
203.6000	2.66306	291.03	0.098382
203.5000	2.5674	291.203	0.099043
203.4000	2.59088	291.395	0.0998635
203.3000	2.69425	291.591	0.100775
203.2000	2.85414	291.839	0.102167
203.1000	2.97468	292.088	0.103418
203.0000	2.96988	292.294	0.10437
202.9000	3.0507	292.518	0.105441
202.8000	3.09514	292.763	0.106802
202.7000	3.08378	293.01	0.108125
202.6000	3.17876	293.264	0.10954
202.5000	3.23748	293.507	0.110862
202.4000	3.27228	293.731	0.111775
202.3000	3.24555	294.033	0.113143
202.2000	3.23191	294.225	0.114032
202.1000	3.27837	294.477	0.1152
202.0000	3.29397	294.742	0.116318
201.9000	3.3403	295.005	0.117275
201.8000	3.39109	295.272	0.118348
201.7000	3.39331	295.555	0.119824
201.6000	3.28433	295.925	0.121652
201.5000	3.42838	296.215	0.122915
201.4000	3.31077	296.563	0.124475
201.3000	3.30932	296.842	0.125525
201.2000	3.29767	297.208	0.12738
201.1000	3.26677	297.513	0.129004
201.0000	3.39912	297.821	0.130468
200.9000	3.55489	298.208	0.132105
200.8000	3.65798	298.51	0.133372
200.7000	3.77557	298.814	0.134661
200.6000	3.86564	299.126	0.135968
200.5000	3.96449	299.472	0.137625
200.4000	4.10141	299.801	0.139117
200.3000	4.23181	300.128	0.140539
200.2000	4.28858	300.452	0.141934
200.1000	4.29627	300.791	0.143498
200.0000	4.34466	301.156	0.145245
199.9000	4.44998	301.612	0.147351
199.8000	4.62842	301.977	0.148925
199.7000	4.60987	302.344	0.150326
199.6000	4.71243	302.802	0.15219
199.5000	4.85839	303.285	0.154022
199.4000	4.953	303.68	0.155503
199.3000	5.10052	304.167	0.157209
199.2000	5.19508	304.568	0.158606
199.1000	5.29745	304.973	0.160014
199.0000	5.3581	305.494	0.161968
198.9000	5.50203	305.907	0.163664
198.8000	5.60548	306.309	0.165351
198.7000	5.674	306.701	0.166839
198.6000	5.70554	307.096	0.168323
198.5000	5.88763	307.588	0.170258
198.4000	5.95624	307.978	0.171815
198.3000	6.25463	308.484	0.174008
198.2000	6.42246	308.995	0.176193
198.1000	6.69375	309.507	0.178083
198.0000	6.85637	310.042	0.180067
197.9000	6.92139	310.47	0.181633
197.8000	7.08086	310.899	0.183334
197.7000	7.01232	311.334	0.184998
197.6000	7.01928	311.882	0.18696
197.5000	6.88757	312.321	0.188225
197.4000	7.05693	312.906	0.190137
197.3000	7.19655	313.4	0.191744
197.2000	7.22944	314.045	0.193722
197.1000	7.34251	314.603	0.195369
197.0000	7.39708	315.329	0.197226
196.9000	7.41704	315.938	0.1988
196.8000	7.52573	316.721	0.200829
196.7000	7.66216	317.499	0.202657
196.6000	7.67545	318.143	0.204202
196.5000	7.70197	318.931	0.206195
196.4000	7.79786	319.704	0.208411
196.3000	7.89793	320.288	0.210069
196.2000	7.59079	320.976	0.212123
196.1000	7.80943	321.372	0.213377
196.0000	8.01079	321.993	0.215332
195.9000	7.94832	322.499	0.217017
195.8000	8.05639	323.121	0.21884
195.7000	8.09509	323.614	0.220365
195.6000	8.17053	324.233	0.222295
195.5000	8.35235	324.745	0.223977
195.4000	8.31006	325.141	0.22516
195.3000	8.21174	325.824	0.226996
195.2000	8.31827	326.392	0.228439
195.1000	8.31411	326.968	0.229865
195.0000	8.25916	327.717	0.231721
194.9000	8.25715	328.728	0.234169
194.8000	8.46199	330.068	0.236765
194.7000	8.72024	331.365	0.239015
194.6000	8.78076	333.062	0.241907
194.5000	8.68599	334.937	0.244466
194.4000	8.8983	336.593	0.24644
194.3000	9.02105	337.948	0.248191
194.2000	9.09744	339.75	0.250907
194.1000	8.94355	341.133	0.253444
194.0000	8.86655	342.324	0.255717
193.9000	8.78714	343.031	0.257144
193.8000	8.80612	343.861	0.258878
193.7000	8.97255	344.827	0.261305
193.6000	9.2425	345.451	0.262699
193.5000	9.2533	346.246	0.264458
193.4000	9.1383	346.887	0.265846
193.3000	9.12229	347.553	0.267278
193.2000	9.12337	348.63	0.269277
193.1000	9.25131	349.59	0.270825
193.0000	9.32605	350.633	0.272269
192.9000	9.46655	351.764	0.273929
192.8000	9.59818	352.986	0.275478
192.7000	9.49152	354.048	0.276739
192.6000	9.79851	355.783	0.278456
192.5000	9.55231	357.013	0.279475
192.4000	9.68038	358.611	0.280966
192.3000	9.75605	360.569	0.282647
192.2000	9.6131	362.172	0.283933
192.1000	9.82471	364.27	0.285997
192.0000	9.73474	365.565	0.287506
191.9000	10.0093	366.461	0.288875
191.8000	9.98286	367.567	0.290689
191.7000	9.78589	368.347	0.292162
191.6000	9.81545	369.037	0.293498
191.5000	9.83943	369.595	0.294519
191.4000	9.96228	370.516	0.29604
191.3000	10.0808	371.376	0.29716
191.2000	10.1976	372.364	0.298233
191.1000	10.0117	373.465	0.299097
191.0000	9.85271	374.721	0.300027
190.9000	9.79568	376.159	0.300955
190.8000	9.93776	377.797	0.30195
190.7000	10.0166	379.612	0.302913
190.6000	9.64829	381.598	0.303972
190.5000	9.60875	384.218	0.304949
190.4000	9.7717	386.56	0.305775
190.3000	9.84453	389.534	0.306723
190.2000	9.746	392.588	0.307755
190.1000	9.90603	394.599	0.308385
190.0000	9.98061	397.47	0.309555
