# Supplementary material for: Study on the design, synthesis, and activity of anti-tumor staple peptides targeting MDM2/MDMX
Source: Front Chem. 2024 Jun 7;12:1403473. doi: 10.3389/fchem.2024.1403473 (PMC11190158; doi:10.3389/fchem.2024.1403473)
Supplement: Supplementary file 1 [file DataSheet1.ZIP › SM project raw data/SM series circular dichroism data/SM3-2.txt]

255.0000	0.074299	265.952	-0.0158032
254.9000	0.0294157	265.991	-0.0159196
254.8000	-0.0311277	266.023	-0.0159204
254.7000	-0.0281896	266.065	-0.0158262
254.6000	-0.00458797	266.111	-0.0157051
254.5000	0.019259	266.162	-0.0155912
254.4000	0.0027966	266.207	-0.0154111
254.3000	-0.00941357	266.247	-0.015081
254.2000	-0.0425652	266.274	-0.0149534
254.1000	-0.00702745	266.291	-0.0150697
254.0000	-0.00863832	266.324	-0.0150553
253.9000	-0.036751	266.36	-0.014969
253.8000	-0.00745374	266.396	-0.0147352
253.7000	-0.053443	266.415	-0.0146641
253.6000	-0.0847373	266.443	-0.0145387
253.5000	-0.0790035	266.471	-0.0144829
253.4000	-0.0446651	266.503	-0.0143681
253.3000	-0.0538305	266.535	-0.0142051
253.2000	-0.0280621	266.565	-0.0140118
253.1000	-0.0181122	266.6	-0.0139977
253.0000	-0.0176428	266.631	-0.0139269
252.9000	-0.0178603	266.664	-0.013742
252.8000	0.0450044	266.706	-0.0136398
252.7000	0.0915879	266.733	-0.0135002
252.6000	0.106974	266.762	-0.0134039
252.5000	-0.0415719	266.788	-0.0133554
252.4000	-0.0046022	266.802	-0.0134118
252.3000	0.00274565	266.832	-0.0131116
252.2000	-0.0338587	266.855	-0.0129121
252.1000	0.00855943	266.872	-0.0128367
252.0000	-0.0504906	266.888	-0.0128409
251.9000	-0.0739974	266.91	-0.0126618
251.8000	-0.0454364	266.933	-0.0124747
251.7000	-0.0540701	266.95	-0.0123138
251.6000	-0.0399272	266.971	-0.0122316
251.5000	-0.0601978	266.99	-0.0122268
251.4000	0.00554371	267.014	-0.0121717
251.3000	-0.0622472	267.033	-0.0120778
251.2000	-0.0806189	267.063	-0.0117396
251.1000	-0.104229	267.09	-0.0116613
251.0000	-0.179538	267.099	-0.0117783
250.9000	-0.221203	267.115	-0.0118642
250.8000	-0.229374	267.13	-0.0117892
250.7000	-0.222726	267.154	-0.0114965
250.6000	-0.259223	267.161	-0.011431
250.5000	-0.28507	267.161	-0.0114557
250.4000	-0.278204	267.165	-0.0116429
250.3000	-0.189101	267.178	-0.0116039
250.2000	-0.201217	267.196	-0.0115582
250.1000	-0.248079	267.212	-0.0113153
250.0000	-0.251749	267.227	-0.0111728
249.9000	-0.234339	267.245	-0.011031
249.8000	-0.249268	267.26	-0.0107292
249.7000	-0.252933	267.279	-0.0104747
249.6000	-0.250777	267.307	-0.0101389
249.5000	-0.276159	267.31	-0.0101049
249.4000	-0.269139	267.323	-0.0100321
249.3000	-0.241056	267.337	-0.00986305
249.2000	-0.17206	267.35	-0.00958289
249.1000	-0.202081	267.37	-0.00929123
249.0000	-0.251896	267.383	-0.00911531
248.9000	-0.319165	267.391	-0.0089811
248.8000	-0.309298	267.4	-0.00881503
248.7000	-0.265177	267.409	-0.00864151
248.6000	-0.243301	267.417	-0.0084462
248.5000	-0.308596	267.413	-0.00853668
248.4000	-0.291455	267.423	-0.00850482
248.3000	-0.273841	267.435	-0.00831482
248.2000	-0.294602	267.447	-0.00821363
248.1000	-0.32029	267.453	-0.00821067
248.0000	-0.273481	267.449	-0.00820974
247.9000	-0.294417	267.446	-0.00836588
247.8000	-0.329019	267.456	-0.00838975
247.7000	-0.240459	267.474	-0.00821834
247.6000	-0.163633	267.493	-0.00795836
247.5000	-0.190154	267.508	-0.00766667
247.4000	-0.218322	267.495	-0.00769445
247.3000	-0.165016	267.501	-0.00758907
247.2000	-0.116927	267.514	-0.00763471
247.1000	-0.0923632	267.52	-0.00750032
247.0000	-0.155571	267.524	-0.007463
246.9000	-0.145613	267.529	-0.00725882
246.8000	-0.110872	267.528	-0.00722984
246.7000	-0.0996279	267.524	-0.00727487
246.6000	-0.208659	267.532	-0.00719638
246.5000	-0.216039	267.547	-0.00710518
246.4000	-0.200397	267.554	-0.00696539
246.3000	-0.0915849	267.543	-0.00704803
246.2000	-0.0995364	267.539	-0.00694005
246.1000	-0.147644	267.528	-0.00696698
246.0000	-0.1825	267.521	-0.00703131
245.9000	-0.249578	267.537	-0.00685845
245.8000	-0.2616	267.572	-0.00649885
245.7000	-0.189163	267.599	-0.00633556
245.6000	-0.175966	267.599	-0.00641975
245.5000	-0.198719	267.593	-0.00646711
245.4000	-0.269078	267.604	-0.00621302
245.3000	-0.35574	267.622	-0.00601707
245.2000	-0.330886	267.647	-0.00581074
245.1000	-0.316891	267.649	-0.00567387
245.0000	-0.259911	267.64	-0.00562603
244.9000	-0.24487	267.625	-0.00557828
244.8000	-0.217646	267.612	-0.00566991
244.7000	-0.240145	267.624	-0.00544197
244.6000	-0.183659	267.63	-0.00524059
244.5000	-0.135908	267.626	-0.00501829
244.4000	-0.167418	267.618	-0.00468383
244.3000	-0.17751	267.606	-0.00457743
244.2000	-0.130009	267.615	-0.00442784
244.1000	-0.0962682	267.648	-0.00408121
244.0000	-0.0721165	267.665	-0.00383368
243.9000	-0.10167	267.661	-0.00374359
243.8000	-0.113777	267.644	-0.00366057
243.7000	-0.0537319	267.65	-0.00338542
243.6000	-0.117856	267.666	-0.00308524
243.5000	-0.124928	267.695	-0.00283658
243.4000	-0.131006	267.708	-0.00264999
243.3000	-0.137417	267.709	-0.00259681
243.2000	-0.0726309	267.707	-0.00254057
243.1000	-0.115769	267.716	-0.00231547
243.0000	-0.173839	267.739	-0.0020533
242.9000	-0.153516	267.754	-0.0020681
242.8000	-0.161309	267.776	-0.00195598
242.7000	-0.147048	267.798	-0.00177425
242.6000	-0.155426	267.795	-0.00185595
242.5000	-0.118111	267.775	-0.00200941
242.4000	-0.175967	267.772	-0.00186276
242.3000	-0.152552	267.792	-0.00163301
242.2000	-0.122127	267.82	-0.00129227
242.1000	-0.107749	267.83	-0.00122211
242.0000	-0.0364388	267.823	-0.00133233
241.9000	-0.0973946	267.83	-0.0012591
241.8000	-0.176898	267.826	-0.00133694
241.7000	-0.183215	267.85	-0.00115859
241.6000	-0.169881	267.877	-0.000818433
241.5000	-0.152037	267.902	-0.000564606
241.4000	-0.154073	267.919	-0.000471343
241.3000	-0.162673	267.939	-0.000387843
241.2000	-0.190033	267.957	-0.000360855
241.1000	-0.228794	267.979	-0.00026581
241.0000	-0.302404	267.988	-0.000294822
240.9000	-0.318393	268.001	-0.000268618
240.8000	-0.283073	267.99	-0.000453777
240.7000	-0.370113	267.993	-0.000554947
240.6000	-0.404318	268.021	-0.000374392
240.5000	-0.433462	268.045	-0.000239823
240.4000	-0.437404	268.053	-0.00019129
240.3000	-0.447477	268.067	-1.30948E-005
240.2000	-0.465963	268.083	0.00017485
240.1000	-0.424915	268.115	0.000480872
240.0000	-0.420163	268.134	0.000483412
239.9000	-0.487653	268.15	0.000416126
239.8000	-0.530896	268.176	0.000537001
239.7000	-0.668544	268.196	0.000652738
239.6000	-0.717639	268.221	0.00103157
239.5000	-0.655448	268.242	0.00121838
239.4000	-0.625592	268.262	0.00134357
239.3000	-0.647397	268.28	0.00134581
239.2000	-0.618949	268.303	0.00141809
239.1000	-0.565749	268.322	0.00158869
239.0000	-0.610348	268.342	0.00181188
238.9000	-0.655002	268.371	0.00195057
238.8000	-0.681419	268.403	0.00214516
238.7000	-0.695256	268.424	0.00225101
238.6000	-0.652991	268.446	0.0023884
238.5000	-0.62813	268.474	0.00258912
238.4000	-0.699913	268.507	0.00277052
238.3000	-0.659971	268.543	0.00292493
238.2000	-0.682804	268.572	0.00296572
238.1000	-0.736595	268.588	0.00295582
238.0000	-0.773889	268.602	0.00292157
237.9000	-0.697568	268.623	0.00314995
237.8000	-0.743858	268.641	0.00334089
237.7000	-0.716108	268.674	0.00366274
237.6000	-0.700306	268.712	0.0038747
237.5000	-0.759124	268.735	0.00394034
237.4000	-0.683581	268.772	0.00421381
237.3000	-0.731771	268.798	0.00448688
237.2000	-0.739268	268.848	0.00499142
237.1000	-0.728973	268.896	0.00520994
237.0000	-0.715096	268.93	0.00526658
236.9000	-0.689028	268.962	0.00522068
236.8000	-0.681522	268.982	0.0051196
236.7000	-0.636427	269.013	0.00531189
236.6000	-0.616612	269.052	0.00565041
236.5000	-0.508838	269.096	0.00594315
236.4000	-0.508442	269.132	0.0061996
236.3000	-0.446432	269.166	0.006384
236.2000	-0.355349	269.203	0.00647297
236.1000	-0.413998	269.25	0.00674061
236.0000	-0.457923	269.302	0.00694658
235.9000	-0.458869	269.352	0.0072717
235.8000	-0.556906	269.397	0.00761555
235.7000	-0.631097	269.446	0.00782089
235.6000	-0.604982	269.488	0.00792644
235.5000	-0.64368	269.521	0.00798148
235.4000	-0.582643	269.554	0.00801703
235.3000	-0.597397	269.594	0.00826037
235.2000	-0.604415	269.637	0.00849182
235.1000	-0.550412	269.679	0.00885536
235.0000	-0.507929	269.72	0.00897689
234.9000	-0.58408	269.774	0.00926012
234.8000	-0.543384	269.817	0.00954922
234.7000	-0.467211	269.868	0.00989689
234.6000	-0.519189	269.929	0.0104316
234.5000	-0.500631	269.975	0.010543
234.4000	-0.47719	270.018	0.0105805
234.3000	-0.47549	270.048	0.0104858
234.2000	-0.51607	270.094	0.0106921
234.1000	-0.56223	270.144	0.0109289
234.0000	-0.481943	270.214	0.0111407
233.9000	-0.486847	270.256	0.0111531
233.8000	-0.454902	270.298	0.0112215
233.7000	-0.459865	270.333	0.0112279
233.6000	-0.534895	270.385	0.0114005
233.5000	-0.468115	270.446	0.011564
233.4000	-0.574107	270.505	0.0118329
233.3000	-0.647418	270.552	0.0118846
233.2000	-0.647241	270.597	0.0120312
233.1000	-0.582117	270.635	0.0121338
233.0000	-0.619592	270.67	0.0122076
232.9000	-0.62913	270.699	0.0122058
232.8000	-0.660903	270.746	0.0123088
232.7000	-0.65172	270.782	0.0124134
232.6000	-0.604835	270.82	0.0126133
232.5000	-0.606346	270.86	0.0127474
232.4000	-0.560184	270.894	0.0128206
232.3000	-0.493016	270.935	0.0128657
232.2000	-0.500237	270.959	0.0129289
232.1000	-0.475577	270.98	0.0129275
232.0000	-0.522313	271.019	0.0131621
231.9000	-0.576313	271.07	0.0132857
231.8000	-0.559927	271.115	0.0133163
231.7000	-0.553225	271.173	0.0135697
231.6000	-0.57877	271.224	0.0138436
231.5000	-0.5714	271.265	0.014179
231.4000	-0.487234	271.282	0.0141826
231.3000	-0.565805	271.303	0.0140266
231.2000	-0.583685	271.338	0.0139329
231.1000	-0.590802	271.364	0.0140017
231.0000	-0.577306	271.424	0.0145226
230.9000	-0.540951	271.488	0.0150503
230.8000	-0.57831	271.532	0.0153442
230.7000	-0.563647	271.569	0.01521
230.6000	-0.575403	271.602	0.0150443
230.5000	-0.608208	271.656	0.0152932
230.4000	-0.523623	271.717	0.0155935
230.3000	-0.615763	271.761	0.0158628
230.2000	-0.6353	271.809	0.0160746
230.1000	-0.707986	271.845	0.0160329
230.0000	-0.730457	271.884	0.0160946
229.9000	-0.750351	271.944	0.0166225
229.8000	-0.753568	271.996	0.0170798
229.7000	-0.73543	272.045	0.0174293
229.6000	-0.773762	272.09	0.0175625
229.5000	-0.882975	272.133	0.0176567
229.4000	-0.783923	272.177	0.0175922
229.3000	-0.748958	272.223	0.0176259
229.2000	-0.799539	272.28	0.0179091
229.1000	-0.853502	272.332	0.0181619
229.0000	-0.831898	272.381	0.0182737
228.9000	-0.804165	272.431	0.0182839
228.8000	-0.786666	272.485	0.0184222
228.7000	-0.845036	272.551	0.0188404
228.6000	-0.798556	272.647	0.0193517
228.5000	-0.892244	272.726	0.0198908
228.4000	-0.953523	272.774	0.0199553
228.3000	-0.996237	272.809	0.0197148
228.2000	-1.0076	272.871	0.0196996
228.1000	-1.04493	272.924	0.0198335
228.0000	-1.13111	273	0.0203751
227.9000	-1.20128	273.074	0.0207269
227.8000	-1.20128	273.139	0.0208394
227.7000	-1.19011	273.183	0.0205781
227.6000	-1.26413	273.213	0.0203667
227.5000	-1.2541	273.271	0.0203841
227.4000	-1.26683	273.342	0.0208598
227.3000	-1.17593	273.419	0.0215019
227.2000	-1.13549	273.479	0.0217141
227.1000	-1.11545	273.513	0.0214927
227.0000	-1.14785	273.559	0.0214049
226.9000	-1.11914	273.615	0.0215289
226.8000	-1.16924	273.701	0.0220137
226.7000	-1.1982	273.764	0.0223199
226.6000	-1.06769	273.806	0.0221238
226.5000	-1.10248	273.852	0.0219312
226.4000	-1.11427	273.914	0.0220428
226.3000	-1.11236	273.97	0.0222102
226.2000	-1.07139	274.044	0.0225296
226.1000	-1.12682	274.103	0.0226612
226.0000	-1.13052	274.147	0.0227837
225.9000	-1.16953	274.201	0.0229083
225.8000	-1.22986	274.255	0.0230357
225.7000	-1.26509	274.301	0.0231114
225.6000	-1.33793	274.366	0.0233901
225.5000	-1.37556	274.416	0.0235997
225.4000	-1.38497	274.46	0.0235509
225.3000	-1.28721	274.502	0.0235585
225.2000	-1.27566	274.533	0.0236128
225.1000	-1.19265	274.586	0.023781
225.0000	-1.14118	274.645	0.023974
224.9000	-1.13068	274.704	0.024306
224.8000	-1.15071	274.75	0.0243692
224.7000	-1.17811	274.806	0.0243542
224.6000	-1.11374	274.848	0.0241314
224.5000	-1.00866	274.895	0.0242266
224.4000	-1.00095	274.953	0.0244939
224.3000	-1.05481	275.016	0.0248801
224.2000	-1.04696	275.082	0.0251352
224.1000	-1.00827	275.131	0.0250953
224.0000	-1.05199	275.168	0.0248656
223.9000	-1.07573	275.204	0.0247491
223.8000	-1.11308	275.263	0.0248819
223.7000	-1.07943	275.341	0.0252973
223.6000	-1.05406	275.401	0.0255189
223.5000	-1.07492	275.456	0.0255053
223.4000	-1.02441	275.514	0.0256456
223.3000	-1.08795	275.559	0.0256401
223.2000	-1.13294	275.634	0.0259285
223.1000	-1.16622	275.686	0.0259613
223.0000	-1.15251	275.736	0.025966
222.9000	-1.07151	275.789	0.0260189
222.8000	-1.06791	275.835	0.0262122
222.7000	-1.10886	275.868	0.0261392
222.6000	-1.06537	275.92	0.0262024
222.5000	-0.975529	275.965	0.0261734
222.4000	-0.974611	276.003	0.0261298
222.3000	-0.973851	276.044	0.0260843
222.2000	-0.94865	276.101	0.026147
222.1000	-0.993876	276.154	0.026281
222.0000	-1.07623	276.207	0.0263389
221.9000	-1.18807	276.254	0.026173
221.8000	-1.21668	276.302	0.0261231
221.7000	-1.23739	276.342	0.026072
221.6000	-1.20314	276.395	0.0262428
221.5000	-1.15672	276.444	0.0264564
221.4000	-1.09959	276.488	0.0266051
221.3000	-1.19205	276.543	0.0268282
221.2000	-1.28605	276.592	0.0269353
221.1000	-1.35013	276.639	0.0270003
221.0000	-1.29268	276.68	0.026966
220.9000	-1.27149	276.716	0.0269477
220.8000	-1.2485	276.775	0.0271882
220.7000	-1.29222	276.829	0.0274172
220.6000	-1.26683	276.905	0.0278784
220.5000	-1.23688	276.948	0.0279791
220.4000	-1.27972	277.009	0.0281673
220.3000	-1.31111	277.042	0.0279775
220.2000	-1.31816	277.078	0.0279694
220.1000	-1.30869	277.121	0.0280392
220.0000	-1.25187	277.171	0.0282585
219.9000	-1.17547	277.21	0.0281414
219.8000	-1.15581	277.242	0.0280862
219.7000	-1.16736	277.284	0.02811
219.6000	-1.28077	277.309	0.0279482
219.5000	-1.36195	277.339	0.0279251
219.4000	-1.33356	277.392	0.0281692
219.3000	-1.33622	277.443	0.0283522
219.2000	-1.31901	277.508	0.0284397
219.1000	-1.30652	277.568	0.0287145
219.0000	-1.28861	277.64	0.0288988
218.9000	-1.18421	277.691	0.0289404
218.8000	-1.16015	277.761	0.0292749
218.7000	-1.11071	277.817	0.0293148
218.6000	-1.11749	277.856	0.0292686
218.5000	-1.07429	277.921	0.0294633
218.4000	-1.06808	277.973	0.0294921
218.3000	-1.0661	278.022	0.0295661
218.2000	-1.04187	278.08	0.0295886
218.1000	-0.931724	278.116	0.0296132
218.0000	-0.966627	278.169	0.0296564
217.9000	-0.89361	278.225	0.0297541
217.8000	-0.924852	278.284	0.0298559
217.7000	-0.926533	278.348	0.0300401
217.6000	-1.06012	278.387	0.0300042
217.5000	-0.991371	278.442	0.0301377
217.4000	-0.968844	278.481	0.0302395
217.3000	-1.00283	278.554	0.0304266
217.2000	-0.991381	278.596	0.0304118
217.1000	-0.974537	278.645	0.0304836
217.0000	-1.01919	278.702	0.030627
216.9000	-0.960767	278.757	0.0307995
216.8000	-0.95249	278.807	0.0308414
216.7000	-0.977991	278.848	0.0309563
216.6000	-0.933645	278.897	0.0311807
216.5000	-0.85067	278.955	0.0312647
216.4000	-0.795911	279.011	0.0313955
216.3000	-0.774326	279.061	0.0315911
216.2000	-0.850156	279.104	0.0317811
216.1000	-0.75764	279.17	0.0321774
216.0000	-0.725754	279.209	0.0324705
215.9000	-0.775606	279.247	0.0325465
215.8000	-0.70465	279.276	0.0323879
215.7000	-0.791236	279.312	0.0322087
215.6000	-0.821759	279.358	0.0322176
215.5000	-0.755211	279.412	0.0322487
215.4000	-0.715217	279.469	0.0324303
215.3000	-0.701647	279.508	0.0325391
215.2000	-0.69758	279.553	0.0326652
215.1000	-0.681676	279.59	0.0327362
215.0000	-0.626282	279.633	0.0328755
214.9000	-0.622436	279.671	0.0328781
214.8000	-0.636555	279.714	0.0329639
214.7000	-0.690068	279.757	0.033114
214.6000	-0.664243	279.79	0.0333593
214.5000	-0.636029	279.817	0.0334386
214.4000	-0.654156	279.848	0.0335583
214.3000	-0.56917	279.89	0.0335733
214.2000	-0.543977	279.924	0.0334387
214.1000	-0.552668	279.957	0.0334018
214.0000	-0.586812	279.992	0.0334341
213.9000	-0.548759	280.021	0.0336264
213.8000	-0.463414	280.054	0.0336703
213.7000	-0.36492	280.091	0.0337323
213.6000	-0.244257	280.134	0.0338179
213.5000	-0.224686	280.181	0.033949
213.4000	-0.2977	280.232	0.0341546
213.3000	-0.271028	280.264	0.0343685
213.2000	-0.280069	280.301	0.0344139
213.1000	-0.351725	280.348	0.0347386
213.0000	-0.374837	280.402	0.0350082
212.9000	-0.306114	280.457	0.0351225
212.8000	-0.257966	280.496	0.0351521
212.7000	-0.288607	280.513	0.0349003
212.6000	-0.239759	280.556	0.0349112
212.5000	-0.22396	280.62	0.0352396
212.4000	-0.191384	280.684	0.0355767
212.3000	-0.208553	280.739	0.0358236
212.2000	-0.301264	280.785	0.0360751
212.1000	-0.27236	280.81	0.0362345
212.0000	-0.334148	280.842	0.0363742
211.9000	-0.286917	280.902	0.03655
211.8000	-0.216449	280.95	0.0365356
211.7000	-0.23392	280.974	0.0364861
211.6000	-0.284385	281.016	0.036751
211.5000	-0.237138	281.058	0.0370455
211.4000	-0.256954	281.1	0.0373654
211.3000	-0.23725	281.128	0.0374035
211.2000	-0.288797	281.169	0.0372885
211.1000	-0.271368	281.223	0.0373805
211.0000	-0.346474	281.263	0.0372995
210.9000	-0.256925	281.313	0.0376361
210.8000	-0.235031	281.361	0.0379553
210.7000	-0.260474	281.413	0.0379918
210.6000	-0.260287	281.463	0.037894
210.5000	-0.313081	281.507	0.0380198
210.4000	-0.418025	281.546	0.0381383
210.3000	-0.483026	281.577	0.0380915
210.2000	-0.516252	281.618	0.0381036
210.1000	-0.500762	281.655	0.038205
210.0000	-0.486668	281.708	0.0382887
209.9000	-0.566657	281.765	0.0386666
209.8000	-0.4691	281.789	0.0386322
209.7000	-0.416095	281.822	0.0384184
209.6000	-0.523963	281.866	0.0384915
209.5000	-0.593569	281.921	0.0387232
209.4000	-0.58594	281.986	0.039116
209.3000	-0.636828	282.046	0.039455
209.2000	-0.607445	282.096	0.039522
209.1000	-0.66137	282.131	0.0393991
209.0000	-0.638972	282.189	0.0394995
208.9000	-0.497466	282.24	0.0395782
208.8000	-0.562543	282.301	0.0398323
208.7000	-0.445353	282.353	0.0399539
208.6000	-0.5356	282.402	0.0401005
208.5000	-0.57223	282.438	0.0402416
208.4000	-0.656173	282.503	0.0405662
208.3000	-0.693094	282.569	0.040722
208.2000	-0.573573	282.631	0.04088
208.1000	-0.615342	282.686	0.0408798
208.0000	-0.657655	282.744	0.0408822
207.9000	-0.654794	282.835	0.0410745
207.8000	-0.628605	282.919	0.0413845
207.7000	-0.708012	282.976	0.0415834
207.6000	-0.656601	283.06	0.0416957
207.5000	-0.639917	283.129	0.0416873
207.4000	-0.682236	283.198	0.0417162
207.3000	-0.659487	283.248	0.0417607
207.2000	-0.721484	283.325	0.0418856
207.1000	-0.778033	283.413	0.0424532
207.0000	-0.761372	283.477	0.0427687
206.9000	-0.710464	283.568	0.0430732
206.8000	-0.737477	283.635	0.0433056
206.7000	-0.71231	283.714	0.0435973
206.6000	-0.826436	283.793	0.043766
206.5000	-0.870605	283.891	0.0441184
206.4000	-0.815574	283.971	0.0443536
206.3000	-0.721106	284.067	0.0444973
206.2000	-0.719014	284.138	0.0445085
206.1000	-0.760005	284.195	0.0445417
206.0000	-0.664334	284.32	0.0448229
205.9000	-0.646403	284.424	0.0452604
205.8000	-0.661613	284.522	0.0456104
205.7000	-0.626872	284.619	0.0460104
205.6000	-0.667029	284.685	0.0462829
205.5000	-0.627599	284.775	0.0465297
205.4000	-0.618578	284.871	0.0467348
205.3000	-0.601415	285.016	0.0472812
205.2000	-0.522832	285.124	0.0477374
205.1000	-0.602576	285.244	0.0482266
205.0000	-0.589295	285.333	0.0482455
204.9000	-0.571931	285.426	0.0483552
204.8000	-0.543947	285.535	0.0487674
204.7000	-0.433752	285.64	0.0492465
204.6000	-0.419868	285.753	0.0497192
204.5000	-0.462052	285.866	0.0501568
204.4000	-0.471489	285.991	0.0504969
204.3000	-0.498738	286.086	0.050827
204.2000	-0.447577	286.216	0.0514149
204.1000	-0.487448	286.361	0.0521108
204.0000	-0.469831	286.474	0.0525662
203.9000	-0.365856	286.586	0.0528718
203.8000	-0.431894	286.722	0.0532996
203.7000	-0.387489	286.866	0.0539707
203.6000	-0.429797	287.007	0.0544851
203.5000	-0.465655	287.141	0.0547337
203.4000	-0.408307	287.266	0.0548486
203.3000	-0.276908	287.396	0.0550649
203.2000	-0.27104	287.583	0.0558184
203.1000	-0.263157	287.786	0.0566029
203.0000	-0.361435	287.943	0.0570432
202.9000	-0.306139	288.091	0.0573152
202.8000	-0.33705	288.245	0.0577175
202.7000	-0.381687	288.405	0.0581173
202.6000	-0.410693	288.582	0.0587221
202.5000	-0.42512	288.753	0.0593006
202.4000	-0.442275	288.919	0.0596086
202.3000	-0.469788	289.139	0.0601282
202.2000	-0.473211	289.278	0.060474
202.1000	-0.435677	289.456	0.0608708
202.0000	-0.410664	289.648	0.0612328
201.9000	-0.316665	289.851	0.0615826
201.8000	-0.219511	290.061	0.0620845
201.7000	-0.304568	290.277	0.0628699
201.6000	-0.312637	290.556	0.0637672
201.5000	-0.243151	290.772	0.0642787
201.4000	-0.287151	291.052	0.0651556
201.3000	-0.178195	291.261	0.065502
201.2000	-0.126584	291.527	0.0663244
201.1000	-0.244695	291.742	0.0670367
201.0000	-0.13697	291.96	0.067578
200.9000	-0.16065	292.264	0.0683792
200.8000	-0.0894838	292.502	0.0690161
200.7000	-0.00343457	292.743	0.0696758
200.6000	0.13075	292.98	0.0702423
200.5000	0.124729	293.235	0.0709754
200.4000	0.148341	293.499	0.0718226
200.3000	0.160061	293.755	0.0725499
200.2000	0.225495	294.029	0.0734706
200.1000	0.239841	294.293	0.0742943
200.0000	0.22663	294.568	0.0751391
199.9000	0.274611	294.921	0.0762205
199.8000	0.506901	295.205	0.0770005
199.7000	0.532252	295.499	0.0776932
199.6000	0.580097	295.883	0.0788625
199.5000	0.696554	296.271	0.0797874
199.4000	0.831086	296.598	0.0806206
199.3000	0.889157	297.017	0.0816944
199.2000	0.822282	297.356	0.0825237
199.1000	0.860603	297.703	0.0833917
199.0000	0.907156	298.15	0.0846668
198.9000	0.875201	298.489	0.0856717
198.8000	0.9436	298.825	0.0867481
198.7000	1.03292	299.144	0.0875474
198.6000	0.965027	299.469	0.0883701
198.5000	0.99818	299.868	0.0894276
198.4000	0.98124	300.183	0.0902776
198.3000	1.14382	300.573	0.091369
198.2000	1.15549	300.996	0.0927372
198.1000	1.22794	301.425	0.0938644
198.0000	1.42334	301.859	0.0949103
197.9000	1.50956	302.211	0.0957834
197.8000	1.70979	302.572	0.0968571
197.7000	1.7296	302.94	0.0979328
197.6000	1.54602	303.391	0.0989983
197.5000	1.48734	303.766	0.0996999
197.4000	1.72336	304.257	0.100777
197.3000	1.77347	304.677	0.101729
197.2000	1.74858	305.235	0.102952
197.1000	1.79675	305.701	0.103776
197.0000	1.8129	306.321	0.104709
196.9000	1.76465	306.847	0.105568
196.8000	1.78038	307.539	0.106858
196.7000	1.76931	308.268	0.108369
196.6000	1.84916	308.823	0.109163
196.5000	1.93688	309.522	0.110429
196.4000	1.98394	310.195	0.111815
196.3000	1.96454	310.703	0.11285
196.2000	1.96264	311.297	0.114118
196.1000	2.10151	311.634	0.114868
196.0000	2.12991	312.163	0.116044
195.9000	2.10425	312.589	0.117045
195.8000	2.06382	313.12	0.118096
195.7000	2.1055	313.552	0.119126
195.6000	2.16205	314.095	0.120448
195.5000	2.29087	314.531	0.121488
195.4000	2.36157	314.877	0.122276
195.3000	2.27253	315.487	0.123553
195.2000	2.37775	315.985	0.124445
195.1000	2.40719	316.484	0.12525
195.0000	2.22173	317.156	0.126524
194.9000	2.25562	318.063	0.128204
194.8000	2.11785	319.268	0.129807
194.7000	2.38851	320.455	0.131318
194.6000	2.54722	322.019	0.133348
194.5000	2.51133	323.738	0.13487
194.4000	2.56523	325.289	0.136267
194.3000	2.66728	326.582	0.137786
194.2000	2.86621	328.282	0.140003
194.1000	2.76847	329.541	0.141708
194.0000	2.67424	330.639	0.143397
193.9000	2.58869	331.294	0.144516
193.8000	2.47672	332.067	0.145932
193.7000	2.73975	332.946	0.147782
193.6000	2.76273	333.516	0.148825
193.5000	2.76056	334.247	0.150185
193.4000	2.78054	334.837	0.151262
193.3000	2.72577	335.453	0.152407
193.2000	2.82064	336.456	0.153999
193.1000	2.73089	337.366	0.155331
193.0000	2.6539	338.357	0.156569
192.9000	2.47564	339.412	0.15782
192.8000	2.5889	340.551	0.158923
192.7000	2.45178	341.559	0.159976
192.6000	2.52643	343.218	0.161463
192.5000	2.32039	344.398	0.162344
192.4000	2.39439	345.924	0.163604
192.3000	2.52503	347.815	0.165203
192.2000	2.34201	349.355	0.166352
192.1000	2.28961	351.334	0.167888
192.0000	2.10882	352.575	0.169249
191.9000	2.14755	353.43	0.170486
191.8000	2.0378	354.491	0.172199
191.7000	1.78172	355.205	0.173278
191.6000	2.03268	355.856	0.17445
191.5000	1.86831	356.392	0.175426
191.4000	2.0683	357.281	0.176899
191.3000	2.32577	358.113	0.178001
191.2000	2.36769	359.028	0.178681
191.1000	2.19491	360.076	0.179365
191.0000	2.04746	361.294	0.180287
190.9000	2.30484	362.676	0.181112
190.8000	2.2552	364.254	0.18201
190.7000	2.23356	365.989	0.182738
190.6000	2.05263	367.901	0.183672
190.5000	2.26447	370.436	0.184601
190.4000	2.55456	372.707	0.18542
190.3000	2.43311	375.587	0.186334
190.2000	2.55102	378.549	0.187362
190.1000	2.76298	380.506	0.188054
190.0000	2.70781	383.297	0.189281
