# Supplementary material for: Study on the design, synthesis, and activity of anti-tumor staple peptides targeting MDM2/MDMX
Source: Front Chem. 2024 Jun 7;12:1403473. doi: 10.3389/fchem.2024.1403473 (PMC11190158; doi:10.3389/fchem.2024.1403473)
Supplement: Supplementary file 1 [file DataSheet1.ZIP › SM project raw data/SM series circular dichroism data/SM3-3.txt]

255.0000	-0.299449	265.515	-0.0209104
254.9000	-0.363738	265.549	-0.0210922
254.8000	-0.322942	265.581	-0.0210867
254.7000	-0.350196	265.618	-0.0210501
254.6000	-0.305428	265.652	-0.0210658
254.5000	-0.24267	265.686	-0.0211622
254.4000	-0.254399	265.704	-0.0212937
254.3000	-0.243284	265.728	-0.0211553
254.2000	-0.254935	265.75	-0.0210857
254.1000	-0.21001	265.772	-0.0211336
254.0000	-0.136418	265.812	-0.0210407
253.9000	-0.150169	265.857	-0.0208452
253.8000	-0.151236	265.896	-0.0205686
253.7000	-0.136749	265.918	-0.0204698
253.6000	-0.14171	265.929	-0.0205439
253.5000	-0.147261	265.959	-0.0204644
253.4000	-0.131536	265.997	-0.0202833
253.3000	-0.159548	266.033	-0.020068
253.2000	-0.0743361	266.063	-0.0198762
253.1000	-0.100211	266.089	-0.0199627
253.0000	-0.111589	266.101	-0.0201177
252.9000	-0.194674	266.112	-0.0201892
252.8000	-0.238651	266.134	-0.0203127
252.7000	-0.260083	266.192	-0.0198174
252.6000	-0.255454	266.216	-0.0197766
252.5000	-0.333835	266.229	-0.0198723
252.4000	-0.319445	266.237	-0.0200067
252.3000	-0.291897	266.268	-0.0196992
252.2000	-0.250268	266.292	-0.019483
252.1000	-0.202068	266.325	-0.0192221
252.0000	-0.250077	266.354	-0.0190683
251.9000	-0.237748	266.36	-0.019078
251.8000	-0.174762	266.372	-0.0190136
251.7000	-0.203932	266.41	-0.0186061
251.6000	-0.19612	266.437	-0.0184631
251.5000	-0.241242	266.479	-0.0181831
251.4000	-0.18718	266.498	-0.0181933
251.3000	-0.199303	266.497	-0.0183372
251.2000	-0.283433	266.513	-0.0181504
251.1000	-0.314653	266.57	-0.0177238
251.0000	-0.31024	266.614	-0.0174311
250.9000	-0.324055	266.653	-0.0172508
250.8000	-0.348802	266.669	-0.0171655
250.7000	-0.407163	266.672	-0.0171127
250.6000	-0.465526	266.678	-0.0170608
250.5000	-0.513119	266.702	-0.0168013
250.4000	-0.516279	266.733	-0.0166772
250.3000	-0.54889	266.754	-0.0165553
250.2000	-0.584244	266.754	-0.0167103
250.1000	-0.606656	266.746	-0.0167536
250.0000	-0.600667	266.75	-0.016732
249.9000	-0.621287	266.767	-0.0166056
249.8000	-0.656465	266.783	-0.0162904
249.7000	-0.695499	266.809	-0.0159575
249.6000	-0.599452	266.825	-0.015747
249.5000	-0.602885	266.829	-0.0157024
249.4000	-0.636144	266.835	-0.0157093
249.3000	-0.613501	266.865	-0.0153626
249.2000	-0.545681	266.884	-0.0150189
249.1000	-0.595866	266.897	-0.0148029
249.0000	-0.6546	266.901	-0.0147257
248.9000	-0.747078	266.918	-0.0144911
248.8000	-0.777991	266.934	-0.0142424
248.7000	-0.759352	266.944	-0.0140543
248.6000	-0.755873	266.965	-0.0137133
248.5000	-0.827026	266.974	-0.0136439
248.4000	-0.819975	266.965	-0.0138496
248.3000	-0.825391	266.964	-0.0138024
248.2000	-0.802436	266.966	-0.0138198
248.1000	-0.856686	266.979	-0.0137297
248.0000	-0.777004	267.004	-0.0133898
247.9000	-0.824157	267.009	-0.0134545
247.8000	-0.87739	267.016	-0.0135073
247.7000	-0.84473	267.022	-0.0134899
247.6000	-0.817826	267.033	-0.0133211
247.5000	-0.810033	267.046	-0.013049
247.4000	-0.808601	267.053	-0.0128464
247.3000	-0.694356	267.064	-0.0126748
247.2000	-0.668391	267.072	-0.0127756
247.1000	-0.639171	267.073	-0.0127068
247.0000	-0.671749	267.079	-0.0126452
246.9000	-0.616643	267.095	-0.0123132
246.8000	-0.580098	267.109	-0.012114
246.7000	-0.546975	267.119	-0.0119819
246.6000	-0.54465	267.126	-0.0119278
246.5000	-0.562406	267.139	-0.0118556
246.4000	-0.503698	267.136	-0.0118362
246.3000	-0.50057	267.147	-0.0116644
246.2000	-0.547125	267.165	-0.011291
246.1000	-0.477686	267.182	-0.0109985
246.0000	-0.479862	267.178	-0.0110212
245.9000	-0.566235	267.182	-0.0109931
245.8000	-0.594988	267.191	-0.0109317
245.7000	-0.516799	267.202	-0.0109565
245.6000	-0.521978	267.213	-0.0109143
245.5000	-0.536677	267.219	-0.0108209
245.4000	-0.607696	267.221	-0.0106663
245.3000	-0.645899	267.215	-0.0107538
245.2000	-0.605121	267.223	-0.010743
245.1000	-0.599009	267.235	-0.0105018
245.0000	-0.493616	267.243	-0.0102531
244.9000	-0.486752	267.247	-0.00998109
244.8000	-0.45543	267.243	-0.00996942
244.7000	-0.507568	267.239	-0.00992716
244.6000	-0.501003	267.24	-0.00977874
244.5000	-0.465331	267.228	-0.0096574
244.4000	-0.494027	267.204	-0.00949838
244.3000	-0.529913	267.18	-0.00953119
244.2000	-0.506952	267.175	-0.00954547
244.1000	-0.474137	267.171	-0.00964216
244.0000	-0.510386	267.163	-0.00968375
243.9000	-0.485023	267.146	-0.00973612
243.8000	-0.535017	267.127	-0.00968406
243.7000	-0.411783	267.13	-0.00943198
243.6000	-0.390992	267.135	-0.0092587
243.5000	-0.418283	267.14	-0.00929838
243.4000	-0.507967	267.148	-0.00917128
243.3000	-0.515075	267.147	-0.00913688
243.2000	-0.539024	267.131	-0.00923853
243.1000	-0.565564	267.145	-0.00896483
243.0000	-0.581243	267.156	-0.00883892
242.9000	-0.576223	267.167	-0.00890102
242.8000	-0.622397	267.171	-0.00899261
242.7000	-0.638374	267.184	-0.00892573
242.6000	-0.60004	267.174	-0.00907676
242.5000	-0.565707	267.17	-0.00904401
242.4000	-0.623168	267.17	-0.00886703
242.3000	-0.668873	267.166	-0.00892392
242.2000	-0.663385	267.176	-0.00879008
242.1000	-0.647714	267.178	-0.00881237
242.0000	-0.598179	267.202	-0.00855536
241.9000	-0.58835	267.228	-0.00826109
241.8000	-0.601274	267.246	-0.00808853
241.7000	-0.609076	267.27	-0.00791097
241.6000	-0.569284	267.282	-0.00774064
241.5000	-0.537115	267.306	-0.00749425
241.4000	-0.546373	267.336	-0.00725162
241.3000	-0.555391	267.363	-0.00708252
241.2000	-0.569105	267.398	-0.00685473
241.1000	-0.60869	267.432	-0.00663368
241.0000	-0.66161	267.456	-0.00647987
240.9000	-0.738331	267.481	-0.00631349
240.8000	-0.676198	267.511	-0.00603018
240.7000	-0.708472	267.555	-0.00564241
240.6000	-0.750982	267.591	-0.00537629
240.5000	-0.8117	267.625	-0.00512718
240.4000	-0.850664	267.647	-0.00491913
240.3000	-0.843819	267.676	-0.00454896
240.2000	-0.838012	267.706	-0.00420963
240.1000	-0.841611	267.769	-0.00354773
240.0000	-0.764268	267.813	-0.00324147
239.9000	-0.787745	267.842	-0.00315261
239.8000	-0.830505	267.864	-0.0030872
239.7000	-0.93616	267.887	-0.00293732
239.6000	-0.982934	267.927	-0.00238764
239.5000	-1.02098	267.963	-0.00201645
239.4000	-0.987336	268.008	-0.00160907
239.3000	-1.035	268.051	-0.00130829
239.2000	-1.06332	268.094	-0.00100577
239.1000	-1.02762	268.129	-0.000659435
239.0000	-1.00386	268.178	-9.36844E-005
238.9000	-1.02724	268.227	0.000281025
238.8000	-1.05975	268.261	0.000494257
238.7000	-1.09655	268.279	0.000574298
238.6000	-1.08733	268.311	0.000822901
238.5000	-1.12829	268.355	0.00120359
238.4000	-1.17984	268.397	0.00149184
238.3000	-1.17935	268.449	0.0018313
238.2000	-1.21128	268.481	0.00191501
238.1000	-1.23675	268.501	0.00194209
238.0000	-1.24044	268.524	0.00200865
237.9000	-1.19799	268.55	0.00230298
237.8000	-1.24193	268.598	0.0028326
237.7000	-1.22711	268.656	0.00345591
237.6000	-1.23853	268.706	0.00381038
237.5000	-1.23352	268.758	0.00421758
237.4000	-1.22324	268.795	0.00447999
237.3000	-1.20711	268.842	0.00499869
237.2000	-1.23435	268.895	0.00553184
237.1000	-1.2141	268.956	0.0059011
237.0000	-1.26892	269.013	0.00622546
236.9000	-1.27307	269.064	0.00640293
236.8000	-1.24182	269.103	0.006526
236.7000	-1.21437	269.128	0.0066424
236.6000	-1.30368	269.171	0.007024
236.5000	-1.20665	269.237	0.00757522
236.4000	-1.20605	269.314	0.00830367
236.3000	-1.13923	269.38	0.00885662
236.2000	-1.0653	269.444	0.00925289
236.1000	-1.12677	269.513	0.00978011
236.0000	-1.18881	269.574	0.0100955
235.9000	-1.2117	269.635	0.0105486
235.8000	-1.29447	269.7	0.011123
235.7000	-1.37099	269.752	0.0113577
235.6000	-1.38084	269.811	0.0116546
235.5000	-1.4606	269.863	0.0119322
235.4000	-1.48354	269.942	0.0124965
235.3000	-1.56423	270.02	0.0131778
235.2000	-1.58493	270.082	0.0136383
235.1000	-1.59307	270.127	0.014031
235.0000	-1.57019	270.192	0.0144312
234.9000	-1.62721	270.27	0.0149856
234.8000	-1.57088	270.333	0.0155142
234.7000	-1.5613	270.425	0.0163223
234.6000	-1.61914	270.501	0.017027
234.5000	-1.5658	270.572	0.0174323
234.4000	-1.50846	270.623	0.0175593
234.3000	-1.5694	270.694	0.0179363
234.2000	-1.60096	270.768	0.0184616
234.1000	-1.64101	270.853	0.0191104
234.0000	-1.59531	270.955	0.01968
233.9000	-1.62346	271.038	0.020162
233.8000	-1.61895	271.117	0.0206632
233.7000	-1.6413	271.195	0.0211541
233.6000	-1.66509	271.277	0.0216752
233.5000	-1.67818	271.389	0.0224128
233.4000	-1.7363	271.488	0.023148
233.3000	-1.82993	271.578	0.0236842
233.2000	-1.95473	271.659	0.0242518
233.1000	-1.94275	271.721	0.0246366
233.0000	-1.97166	271.78	0.0249698
232.9000	-2.03575	271.85	0.0254432
232.8000	-2.07501	271.944	0.0260763
232.7000	-2.08122	272.019	0.026629
232.6000	-2.0301	272.101	0.027339
232.5000	-2.05227	272.188	0.0280101
232.4000	-2.03987	272.247	0.028376
232.3000	-2.04848	272.339	0.0289884
232.2000	-2.06357	272.408	0.0295784
232.1000	-2.04032	272.474	0.0300841
232.0000	-2.02069	272.576	0.0310418
231.9000	-2.0152	272.667	0.0316147
231.8000	-1.998	272.723	0.0317653
231.7000	-2.04469	272.807	0.0323287
231.6000	-2.08835	272.902	0.0330949
231.5000	-2.1409	273.005	0.0341332
231.4000	-2.09826	273.067	0.0346532
231.3000	-2.20929	273.152	0.0352381
231.2000	-2.23831	273.224	0.0355534
231.1000	-2.29633	273.273	0.0358789
231.0000	-2.33103	273.352	0.0366227
230.9000	-2.26778	273.476	0.0378283
230.8000	-2.29361	273.55	0.0384622
230.7000	-2.27314	273.633	0.0388447
230.6000	-2.31579	273.699	0.039064
230.5000	-2.39145	273.769	0.0394899
230.4000	-2.40397	273.861	0.0401416
230.3000	-2.45758	273.969	0.0411324
230.2000	-2.55845	274.08	0.042061
230.1000	-2.60555	274.181	0.0427559
230.0000	-2.66359	274.262	0.0432919
229.9000	-2.76314	274.337	0.0439934
229.8000	-2.75099	274.434	0.0449487
229.7000	-2.68825	274.538	0.045924
229.6000	-2.68022	274.63	0.0465929
229.5000	-2.73754	274.716	0.0471721
229.4000	-2.72113	274.778	0.0473062
229.3000	-2.72138	274.853	0.0476677
229.2000	-2.80944	274.931	0.048178
229.1000	-2.8363	275.035	0.0490258
229.0000	-2.8499	275.147	0.0498434
228.9000	-2.80695	275.247	0.050413
228.8000	-2.77823	275.315	0.0507118
228.7000	-2.83955	275.399	0.0513327
228.6000	-2.89245	275.532	0.0522535
228.5000	-2.98693	275.659	0.0533342
228.4000	-3.05767	275.777	0.0541823
228.3000	-3.04549	275.869	0.05458
228.2000	-3.0655	275.952	0.0547991
228.1000	-3.10185	276.022	0.055122
228.0000	-3.13984	276.118	0.0558814
227.9000	-3.16473	276.226	0.0566195
227.8000	-3.12122	276.342	0.05729
227.7000	-3.09539	276.452	0.0577655
227.6000	-3.21605	276.532	0.0581313
227.5000	-3.35255	276.62	0.0584765
227.4000	-3.35928	276.716	0.0592327
227.3000	-3.40275	276.827	0.060244
227.2000	-3.40049	276.95	0.0611571
227.1000	-3.37194	277.041	0.0615804
227.0000	-3.35738	277.125	0.0619202
226.9000	-3.30423	277.188	0.0621062
226.8000	-3.29834	277.309	0.0629876
226.7000	-3.3799	277.399	0.0635952
226.6000	-3.32435	277.497	0.0640078
226.5000	-3.32438	277.586	0.0643071
226.4000	-3.34915	277.666	0.064618
226.3000	-3.38359	277.764	0.0652379
226.2000	-3.32547	277.851	0.0656986
226.1000	-3.33054	277.949	0.0662615
226.0000	-3.33383	278.018	0.0666564
225.9000	-3.38513	278.102	0.0671174
225.8000	-3.38359	278.183	0.0675336
225.7000	-3.43537	278.256	0.0679089
225.6000	-3.44486	278.342	0.0684268
225.5000	-3.5263	278.413	0.0688594
225.4000	-3.56289	278.509	0.0693955
225.3000	-3.53085	278.595	0.0698937
225.2000	-3.50751	278.651	0.0702104
225.1000	-3.42424	278.724	0.0706039
225.0000	-3.40231	278.799	0.0709688
224.9000	-3.51526	278.884	0.0715864
224.8000	-3.57877	278.968	0.0720727
224.7000	-3.63326	279.035	0.0721717
224.6000	-3.60812	279.107	0.0722879
224.5000	-3.56309	279.176	0.072616
224.4000	-3.54754	279.247	0.0730166
224.3000	-3.52179	279.332	0.0736403
224.2000	-3.47788	279.4	0.0739184
224.1000	-3.44411	279.461	0.074003
224.0000	-3.52305	279.525	0.0740774
223.9000	-3.56567	279.6	0.0743717
223.8000	-3.60788	279.672	0.0746443
223.7000	-3.5484	279.774	0.0753294
223.6000	-3.62869	279.851	0.0757296
223.5000	-3.68561	279.917	0.0758263
223.4000	-3.65823	279.973	0.0759388
223.3000	-3.70744	280.033	0.0760976
223.2000	-3.64557	280.11	0.0763985
223.1000	-3.70674	280.177	0.07659
223.0000	-3.67637	280.243	0.0767669
222.9000	-3.63703	280.306	0.0769297
222.8000	-3.72302	280.366	0.0772578
222.7000	-3.80079	280.405	0.0772469
222.6000	-3.75018	280.469	0.0774411
222.5000	-3.77158	280.528	0.0775615
222.4000	-3.76389	280.576	0.0776248
222.3000	-3.72196	280.628	0.0776892
222.2000	-3.72472	280.708	0.0780066
222.1000	-3.67069	280.764	0.0781692
222.0000	-3.71548	280.824	0.0782917
221.9000	-3.79097	280.882	0.078243
221.8000	-3.78557	280.946	0.0783648
221.7000	-3.80366	281.012	0.0785983
221.6000	-3.72474	281.073	0.0788521
221.5000	-3.64454	281.133	0.0791742
221.4000	-3.54698	281.186	0.079419
221.3000	-3.59928	281.234	0.0795614
221.2000	-3.74636	281.296	0.0797944
221.1000	-3.82581	281.362	0.0800733
221.0000	-3.83636	281.406	0.0800601
220.9000	-3.8693	281.464	0.0802779
220.8000	-3.78163	281.535	0.0806493
220.7000	-3.8001	281.598	0.0809756
220.6000	-3.74939	281.665	0.081313
220.5000	-3.79277	281.716	0.0815017
220.4000	-3.93628	281.768	0.081576
220.3000	-3.89996	281.805	0.081425
220.2000	-3.88547	281.874	0.0817918
220.1000	-3.91327	281.935	0.0820373
220.0000	-3.8169	281.986	0.0822764
219.9000	-3.86828	282.037	0.0822771
219.8000	-3.82041	282.073	0.0822615
219.7000	-3.83542	282.118	0.0823223
219.6000	-3.91566	282.169	0.0824351
219.5000	-3.89674	282.23	0.0827649
219.4000	-3.92315	282.294	0.0831033
219.3000	-3.89556	282.351	0.0833543
219.2000	-3.87346	282.429	0.0835735
219.1000	-3.89394	282.472	0.0836495
219.0000	-3.91264	282.541	0.083791
218.9000	-3.83639	282.6	0.0839098
218.8000	-3.8416	282.669	0.0842196
218.7000	-3.8507	282.725	0.0842665
218.6000	-3.84397	282.766	0.0842249
218.5000	-3.78429	282.828	0.0843758
218.4000	-3.72808	282.879	0.0843829
218.3000	-3.72214	282.933	0.0845099
218.2000	-3.7394	282.999	0.084616
218.1000	-3.71032	283.038	0.084652
218.0000	-3.65895	283.083	0.0846066
217.9000	-3.65475	283.13	0.0845958
217.8000	-3.64022	283.191	0.0847121
217.7000	-3.56734	283.247	0.0847962
217.6000	-3.69018	283.285	0.0847343
217.5000	-3.72372	283.352	0.0850046
217.4000	-3.65771	283.389	0.0850815
217.3000	-3.64485	283.443	0.0850345
217.2000	-3.56521	283.496	0.085137
217.1000	-3.65707	283.558	0.0853521
217.0000	-3.69694	283.611	0.0854362
216.9000	-3.68978	283.665	0.0855844
216.8000	-3.70767	283.728	0.0857684
216.7000	-3.72666	283.777	0.085962
216.6000	-3.69908	283.83	0.0862173
216.5000	-3.71464	283.891	0.086331
216.4000	-3.66082	283.942	0.0863983
216.3000	-3.60405	283.995	0.0866146
216.2000	-3.61085	284.035	0.0867673
216.1000	-3.45076	284.09	0.0870332
216.0000	-3.46782	284.128	0.08731
215.9000	-3.51711	284.178	0.0875116
215.8000	-3.55325	284.24	0.0877034
215.7000	-3.55482	284.312	0.0879262
215.6000	-3.65604	284.383	0.0882076
215.5000	-3.6475	284.435	0.0882102
215.4000	-3.66594	284.476	0.0881983
215.3000	-3.6647	284.514	0.0882929
215.2000	-3.64247	284.551	0.0883231
215.1000	-3.66045	284.583	0.0883383
215.0000	-3.70671	284.64	0.0886129
214.9000	-3.73035	284.702	0.0888857
214.8000	-3.81928	284.766	0.0891916
214.7000	-3.89851	284.807	0.0893086
214.6000	-3.94032	284.84	0.089553
214.5000	-3.9726	284.887	0.089845
214.4000	-3.95198	284.927	0.0900618
214.3000	-4.04642	284.976	0.0901467
214.2000	-3.98706	285.029	0.0902166
214.1000	-3.88583	285.06	0.0901418
214.0000	-3.85071	285.099	0.0902181
213.9000	-3.89446	285.15	0.0906519
213.8000	-3.88676	285.196	0.0908366
213.7000	-3.79879	285.237	0.0909346
213.6000	-3.72254	285.289	0.0911151
213.5000	-3.66752	285.333	0.0912058
213.4000	-3.69736	285.381	0.0913678
213.3000	-3.68955	285.406	0.0914953
213.2000	-3.66731	285.434	0.0914335
213.1000	-3.72481	285.466	0.091582
213.0000	-3.74044	285.514	0.0917857
212.9000	-3.80087	285.571	0.0919087
212.8000	-3.81909	285.61	0.091938
212.7000	-3.82153	285.643	0.0918582
212.6000	-3.81179	285.682	0.0918109
212.5000	-3.77787	285.726	0.0919079
212.4000	-3.7923	285.768	0.0919984
212.3000	-3.84976	285.799	0.091972
212.2000	-3.87507	285.843	0.0921894
212.1000	-3.78356	285.889	0.09257
212.0000	-3.79675	285.937	0.0928832
211.9000	-3.83258	286.02	0.093304
211.8000	-3.82015	286.078	0.0933964
211.7000	-3.83093	286.112	0.0934482
211.6000	-3.83171	286.155	0.0937169
211.5000	-3.77566	286.202	0.0940589
211.4000	-3.72912	286.269	0.0946461
211.3000	-3.68019	286.315	0.09488
211.2000	-3.66906	286.377	0.0949852
211.1000	-3.63971	286.43	0.0950663
211.0000	-3.64008	286.478	0.0950602
210.9000	-3.62583	286.53	0.0954173
210.8000	-3.67496	286.598	0.0959479
210.7000	-3.74825	286.67	0.0961995
210.6000	-3.78339	286.742	0.0963241
210.5000	-3.77198	286.816	0.0967773
210.4000	-3.85925	286.878	0.0971322
210.3000	-3.93995	286.925	0.0972594
210.2000	-3.97194	286.982	0.097443
210.1000	-3.981	287.035	0.0977192
210.0000	-3.98084	287.107	0.0979959
209.9000	-4.0506	287.194	0.0986951
209.8000	-4.00811	287.256	0.0990739
209.7000	-4.02871	287.359	0.0996205
209.6000	-4.06379	287.427	0.099957
209.5000	-4.07228	287.489	0.100245
209.4000	-4.07949	287.568	0.100773
209.3000	-4.13739	287.646	0.101307
209.2000	-4.11667	287.751	0.10196
209.1000	-4.18142	287.82	0.102209
209.0000	-4.08012	287.917	0.102732
208.9000	-4.06475	287.991	0.10304
208.8000	-4.1349	288.083	0.103623
208.7000	-4.12584	288.177	0.104193
208.6000	-4.16777	288.261	0.104718
208.5000	-4.1124	288.329	0.105205
208.4000	-4.15591	288.405	0.105627
208.3000	-4.16607	288.492	0.106008
208.2000	-4.09535	288.58	0.106435
208.1000	-4.16177	288.675	0.106863
208.0000	-4.27563	288.776	0.107327
207.9000	-4.31187	288.898	0.10784
207.8000	-4.32489	289.028	0.108633
207.7000	-4.3376	289.135	0.109359
207.6000	-4.3501	289.27	0.110018
207.5000	-4.29073	289.387	0.110525
207.4000	-4.27651	289.496	0.110969
207.3000	-4.31414	289.566	0.111229
207.2000	-4.28153	289.659	0.111516
207.1000	-4.33498	289.761	0.112211
207.0000	-4.29805	289.846	0.112738
206.9000	-4.21663	289.993	0.113637
206.8000	-4.20657	290.117	0.114475
206.7000	-4.12697	290.229	0.115111
206.6000	-4.18987	290.349	0.115709
206.5000	-4.24518	290.468	0.116272
206.4000	-4.24091	290.605	0.117098
206.3000	-4.20799	290.793	0.118227
206.2000	-4.21258	290.945	0.119098
206.1000	-4.25563	291.052	0.119668
206.0000	-4.08686	291.226	0.120453
205.9000	-4.00521	291.385	0.121466
205.8000	-4.01355	291.549	0.122506
205.7000	-4.0263	291.711	0.12358
205.6000	-4.0362	291.835	0.12447
205.5000	-4.01806	291.973	0.125216
205.4000	-3.98113	292.124	0.125994
205.3000	-3.89963	292.338	0.127262
205.2000	-3.83356	292.52	0.128483
205.1000	-3.90544	292.751	0.130143
205.0000	-3.94148	292.915	0.130958
204.9000	-3.85694	293.085	0.131881
204.8000	-3.70245	293.273	0.133115
204.7000	-3.61611	293.467	0.134527
204.6000	-3.53849	293.68	0.136043
204.5000	-3.48871	293.87	0.137286
204.4000	-3.47676	294.048	0.138163
204.3000	-3.45289	294.185	0.138928
204.2000	-3.38457	294.376	0.140128
204.1000	-3.40073	294.651	0.14218
204.0000	-3.29506	294.876	0.143822
203.9000	-3.18898	295.118	0.14548
203.8000	-3.13008	295.36	0.147011
203.7000	-3.06973	295.584	0.148498
203.6000	-3.14228	295.824	0.150039
203.5000	-3.19337	296.073	0.151477
203.4000	-3.07771	296.337	0.153046
203.3000	-2.96798	296.59	0.154536
203.2000	-2.82803	296.901	0.156566
203.1000	-2.78856	297.204	0.158353
203.0000	-2.80972	297.48	0.16002
202.9000	-2.66432	297.786	0.161934
202.8000	-2.73153	298.096	0.163948
202.7000	-2.69285	298.375	0.165556
202.6000	-2.60261	298.668	0.167348
202.5000	-2.52976	298.958	0.169138
202.4000	-2.41716	299.266	0.170905
202.3000	-2.26054	299.686	0.173464
202.2000	-2.27371	299.936	0.17494
202.1000	-2.30014	300.261	0.176834
202.0000	-2.22535	300.589	0.178573
201.9000	-2.06711	300.915	0.180151
201.8000	-1.93392	301.266	0.182058
201.7000	-1.85333	301.629	0.184332
201.6000	-1.87221	302.089	0.187029
201.5000	-1.69325	302.439	0.188871
201.4000	-1.74169	302.884	0.191391
201.3000	-1.69668	303.251	0.193317
201.2000	-1.54775	303.744	0.196429
201.1000	-1.46836	304.14	0.198948
201.0000	-1.41716	304.521	0.201116
200.9000	-1.33112	305.003	0.203662
200.8000	-1.25017	305.391	0.205776
200.7000	-1.23478	305.785	0.20793
200.6000	-1.11776	306.201	0.210267
200.5000	-1.0187	306.632	0.212728
200.4000	-0.804299	307.057	0.215149
200.3000	-0.605829	307.473	0.217427
200.2000	-0.556056	307.884	0.21965
200.1000	-0.422817	308.31	0.222044
200.0000	-0.385724	308.741	0.224399
199.9000	-0.202162	309.307	0.227531
199.8000	0.0543805	309.746	0.229788
199.7000	0.0594901	310.172	0.231711
199.6000	0.217452	310.742	0.234629
199.5000	0.308243	311.35	0.237643
199.4000	0.490125	311.845	0.240055
199.3000	0.537101	312.469	0.243048
199.2000	0.601759	312.965	0.245322
199.1000	0.723219	313.464	0.247596
199.0000	0.975633	314.095	0.250547
198.9000	1.10304	314.582	0.2529
198.8000	1.1991	315.086	0.255529
198.7000	1.41731	315.583	0.257987
198.6000	1.46482	316.069	0.260284
198.5000	1.59518	316.669	0.263196
198.4000	1.56278	317.153	0.265611
198.3000	1.90334	317.764	0.268741
198.2000	2.12571	318.383	0.271878
198.1000	2.23559	319.013	0.274823
198.0000	2.43875	319.655	0.277746
197.9000	2.58429	320.173	0.280101
197.8000	2.7103	320.7	0.282665
197.7000	2.87183	321.219	0.285066
197.6000	3.04957	321.904	0.288242
197.5000	3.09365	322.441	0.290367
197.4000	3.31873	323.132	0.293175
197.3000	3.32964	323.72	0.295584
197.2000	3.55839	324.502	0.298741
197.1000	3.62613	325.161	0.301235
197.0000	3.73631	326.022	0.304222
196.9000	3.77712	326.72	0.306504
196.8000	3.90055	327.62	0.309463
196.7000	3.96607	328.553	0.312601
196.6000	4.0947	329.291	0.314874
196.5000	4.32731	330.203	0.317856
196.4000	4.35333	331.093	0.32099
196.3000	4.50237	331.768	0.32337
196.2000	4.54787	332.562	0.326251
196.1000	4.72354	333.031	0.328097
196.0000	4.867	333.786	0.331166
195.9000	4.98455	334.392	0.333672
195.8000	5.16514	335.112	0.336251
195.7000	5.23417	335.679	0.338339
195.6000	5.23075	336.408	0.341146
195.5000	5.46247	337	0.343438
195.4000	5.47519	337.449	0.345011
195.3000	5.46445	338.225	0.347529
195.2000	5.52267	338.856	0.349413
195.1000	5.69745	339.506	0.35137
195.0000	5.85897	340.367	0.354054
194.9000	6.04037	341.488	0.35724
194.8000	6.2031	342.95	0.360591
194.7000	6.39813	344.331	0.363234
194.6000	6.55197	346.182	0.367049
194.5000	6.74663	348.209	0.370446
194.4000	6.77826	349.997	0.373142
194.3000	7.12497	351.459	0.375471
194.2000	7.29981	353.445	0.379333
194.1000	7.26614	354.948	0.382542
194.0000	7.39325	356.234	0.385309
193.9000	7.42753	357.009	0.387138
193.8000	7.50859	357.919	0.389348
193.7000	7.8	358.964	0.39219
193.6000	7.8677	359.65	0.393963
193.5000	7.81343	360.498	0.395948
193.4000	7.77084	361.19	0.397601
193.3000	7.59428	361.902	0.399237
193.2000	7.61869	363.088	0.401892
193.1000	7.83752	364.136	0.403928
193.0000	8.03839	365.263	0.405802
192.9000	8.05814	366.473	0.407811
192.8000	8.17452	367.79	0.409827
192.7000	8.16843	368.938	0.411529
192.6000	7.93115	370.786	0.413707
192.5000	7.65426	372.087	0.414967
192.4000	7.61782	373.78	0.416796
192.3000	7.98445	375.868	0.419016
192.2000	7.9565	377.591	0.420853
192.1000	8.1172	379.795	0.423189
192.0000	7.96232	381.164	0.424938
191.9000	8.26915	382.093	0.426308
191.8000	8.37094	383.281	0.428494
191.7000	8.12407	384.088	0.429958
191.6000	8.01694	384.82	0.43145
191.5000	8.14338	385.413	0.4326
191.4000	8.38143	386.391	0.434319
191.3000	8.22483	387.311	0.435695
191.2000	8.05802	388.337	0.436787
191.1000	7.62792	389.503	0.437863
191.0000	7.61412	390.825	0.438968
190.9000	7.91498	392.324	0.439985
190.8000	8.14291	394.034	0.441085
190.7000	8.0056	395.939	0.442254
190.6000	7.75733	398.029	0.443583
190.5000	7.56541	400.769	0.444775
190.4000	7.8029	403.226	0.445856
190.3000	7.58806	406.337	0.447041
190.2000	7.82589	409.5	0.448063
190.1000	7.78538	411.575	0.448627
190.0000	7.51101	414.539	0.44971
