# Supplementary material for: Study on the design, synthesis, and activity of anti-tumor staple peptides targeting MDM2/MDMX
Source: Front Chem. 2024 Jun 7;12:1403473. doi: 10.3389/fchem.2024.1403473 (PMC11190158; doi:10.3389/fchem.2024.1403473)
Supplement: Supplementary file 1 [file DataSheet1.ZIP › SM project raw data/SM series circular dichroism data/M3-1.txt]

255.0000	0.196826	264.941	-0.02764
254.9000	0.14324	264.984	-0.0277161
254.8000	0.0902335	265.044	-0.02738
254.7000	0.073306	265.086	-0.0272853
254.6000	0.120731	265.114	-0.0273681
254.5000	0.156756	265.146	-0.0274847
254.4000	0.144724	265.19	-0.0273032
254.3000	0.126029	265.236	-0.0269146
254.2000	0.117948	265.272	-0.0266801
254.1000	0.129865	265.292	-0.0267538
254.0000	0.123829	265.321	-0.0267807
253.9000	0.0716233	265.345	-0.0268329
253.8000	0.0927127	265.365	-0.026785
253.7000	0.0993037	265.384	-0.0267163
253.6000	0.126469	265.407	-0.0266576
253.5000	0.0508128	265.431	-0.0266399
253.4000	0.0421676	265.459	-0.0265801
253.3000	-0.0109984	265.497	-0.0263469
253.2000	-0.0515899	265.52	-0.0262301
253.1000	-0.0543408	265.544	-0.0263444
253.0000	-0.0904349	265.561	-0.0264403
252.9000	-0.15333	265.59	-0.026301
252.8000	-0.103144	265.608	-0.0264654
252.7000	-0.0880583	265.631	-0.0263721
252.6000	-0.0984721	265.648	-0.0264224
252.5000	-0.169192	265.654	-0.0266022
252.4000	-0.142674	265.661	-0.0267475
252.3000	-0.120179	265.679	-0.0265814
252.2000	-0.0800761	265.706	-0.0263359
252.1000	-0.0315051	265.743	-0.026027
252.0000	-0.0330795	265.76	-0.0260216
251.9000	-0.0738477	265.778	-0.0258837
251.8000	-0.0766912	265.801	-0.0256892
251.7000	-0.141123	265.827	-0.025425
251.6000	-0.164011	265.85	-0.0253215
251.5000	-0.165284	265.864	-0.0253722
251.4000	-0.182679	265.886	-0.0253399
251.3000	-0.168394	265.893	-0.025392
251.2000	-0.187832	265.911	-0.0251899
251.1000	-0.20921	265.928	-0.0252219
251.0000	-0.224868	265.95	-0.0251868
250.9000	-0.19013	265.966	-0.0252689
250.8000	-0.199722	265.986	-0.0251398
250.7000	-0.279673	266.004	-0.0249125
250.6000	-0.324061	266.025	-0.0246878
250.5000	-0.340291	266.035	-0.0245926
250.4000	-0.318552	266.054	-0.024606
250.3000	-0.304635	266.067	-0.0245706
250.2000	-0.303349	266.085	-0.0245167
250.1000	-0.351329	266.091	-0.0244018
250.0000	-0.340267	266.091	-0.0244333
249.9000	-0.326284	266.101	-0.024382
249.8000	-0.291185	266.12	-0.0240263
249.7000	-0.30177	266.15	-0.0236453
249.6000	-0.24823	266.171	-0.0233866
249.5000	-0.243619	266.193	-0.0231301
249.4000	-0.24855	266.21	-0.0230103
249.3000	-0.199702	266.219	-0.0229016
249.2000	-0.156602	266.242	-0.0225029
249.1000	-0.237746	266.265	-0.022182
249.0000	-0.292137	266.285	-0.0219137
248.9000	-0.379823	266.293	-0.0217755
248.8000	-0.507413	266.286	-0.0218004
248.7000	-0.492987	266.3	-0.0215772
248.6000	-0.499629	266.32	-0.0212414
248.5000	-0.540699	266.337	-0.0210847
248.4000	-0.540593	266.355	-0.020958
248.3000	-0.480428	266.359	-0.0208592
248.2000	-0.453332	266.365	-0.0208316
248.1000	-0.46727	266.36	-0.0209538
248.0000	-0.427503	266.372	-0.0207572
247.9000	-0.476368	266.369	-0.0209227
247.8000	-0.498072	266.374	-0.021005
247.7000	-0.453353	266.379	-0.0209865
247.6000	-0.425851	266.388	-0.0208408
247.5000	-0.430176	266.389	-0.0207153
247.4000	-0.411007	266.392	-0.0205536
247.3000	-0.330212	266.403	-0.020391
247.2000	-0.357179	266.417	-0.020424
247.1000	-0.350632	266.425	-0.0202625
247.0000	-0.391623	266.429	-0.0202237
246.9000	-0.406508	266.426	-0.0201172
246.8000	-0.34504	266.428	-0.0200544
246.7000	-0.336675	266.432	-0.0200021
246.6000	-0.343099	266.439	-0.0199351
246.5000	-0.412812	266.449	-0.0199019
246.4000	-0.383088	266.446	-0.0198841
246.3000	-0.344677	266.45	-0.0197871
246.2000	-0.369583	266.454	-0.0195869
246.1000	-0.385796	266.445	-0.019597
246.0000	-0.358841	266.444	-0.0195813
245.9000	-0.431092	266.451	-0.0195206
245.8000	-0.351962	266.451	-0.0195655
245.7000	-0.258537	266.448	-0.0197438
245.6000	-0.189945	266.452	-0.0197932
245.5000	-0.173662	266.456	-0.0197185
245.4000	-0.185035	266.465	-0.0194807
245.3000	-0.222118	266.464	-0.0195134
245.2000	-0.211946	266.463	-0.0196079
245.1000	-0.216674	266.456	-0.0195788
245.0000	-0.137997	266.459	-0.0193938
244.9000	-0.167528	266.468	-0.0190693
244.8000	-0.118819	266.472	-0.0189538
244.7000	-0.129546	266.473	-0.0188587
244.6000	-0.137309	266.474	-0.0187061
244.5000	-0.102475	266.478	-0.0184032
244.4000	-0.131945	266.473	-0.0180263
244.3000	-0.199355	266.482	-0.0176691
244.2000	-0.175483	266.49	-0.0175294
244.1000	-0.144589	266.478	-0.0177202
244.0000	-0.131601	266.454	-0.0179539
243.9000	-0.119277	266.439	-0.0179817
243.8000	-0.126583	266.434	-0.017765
243.7000	-0.0684189	266.433	-0.0175641
243.6000	-0.078297	266.448	-0.0172733
243.5000	-0.0675174	266.471	-0.0171077
243.4000	-0.0767308	266.47	-0.0170731
243.3000	-0.141699	266.475	-0.0169672
243.2000	-0.103616	266.473	-0.0169157
243.1000	-0.0782284	266.479	-0.0167253
243.0000	-0.0975277	266.498	-0.016506
242.9000	-0.109395	266.494	-0.0167461
242.8000	-0.132242	266.504	-0.016771
242.7000	-0.137891	266.501	-0.0168891
242.6000	-0.130546	266.499	-0.0169539
242.5000	-0.165313	266.52	-0.0166235
242.4000	-0.236343	266.527	-0.016365
242.3000	-0.239757	266.524	-0.0164009
242.2000	-0.226631	266.518	-0.0164569
242.1000	-0.231029	266.514	-0.0165483
242.0000	-0.177207	266.53	-0.0163846
241.9000	-0.191289	266.546	-0.016213
241.8000	-0.234614	266.552	-0.0161778
241.7000	-0.206317	266.55	-0.0163027
241.6000	-0.216607	266.553	-0.0162322
241.5000	-0.191268	266.572	-0.0160556
241.4000	-0.18842	266.583	-0.0160247
241.3000	-0.21102	266.594	-0.0160514
241.2000	-0.218162	266.609	-0.0160519
241.1000	-0.240186	266.612	-0.0161801
241.0000	-0.238343	266.608	-0.0163591
240.9000	-0.246102	266.634	-0.0161847
240.8000	-0.1946	266.664	-0.0158917
240.7000	-0.250537	266.706	-0.0155328
240.6000	-0.255361	266.727	-0.0154396
240.5000	-0.272954	266.74	-0.0154377
240.4000	-0.2775	266.75	-0.0153615
240.3000	-0.23518	266.763	-0.0151842
240.2000	-0.253956	266.783	-0.0149545
240.1000	-0.154515	266.818	-0.0146127
240.0000	-0.123553	266.844	-0.0145286
239.9000	-0.124635	266.866	-0.0145196
239.8000	-0.12559	266.891	-0.0144132
239.7000	-0.262149	266.925	-0.0141404
239.6000	-0.243717	266.955	-0.013703
239.5000	-0.228889	266.999	-0.0132324
239.4000	-0.194928	267.029	-0.013003
239.3000	-0.168716	267.048	-0.0129811
239.2000	-0.225612	267.065	-0.0129807
239.1000	-0.19225	267.094	-0.0126967
239.0000	-0.250688	267.125	-0.0123374
238.9000	-0.213355	267.154	-0.0121965
238.8000	-0.225004	267.179	-0.0120872
238.7000	-0.169148	267.196	-0.0120183
238.6000	-0.185233	267.219	-0.0118704
238.5000	-0.169776	267.234	-0.0118309
238.4000	-0.183236	267.248	-0.0118601
238.3000	-0.12821	267.267	-0.0119066
238.2000	-0.140005	267.278	-0.0120691
238.1000	-0.150394	267.295	-0.0120664
238.0000	-0.118994	267.325	-0.0119224
237.9000	-0.0614327	267.352	-0.0116195
237.8000	-0.071887	267.371	-0.0114182
237.7000	-0.0678124	267.396	-0.0111793
237.6000	-0.0668803	267.405	-0.0113018
237.5000	-0.105634	267.423	-0.0112925
237.4000	-0.0414214	267.451	-0.0111225
237.3000	0.00778282	267.482	-0.0107949
237.2000	0.00653493	267.517	-0.010465
237.1000	0.021411	267.557	-0.010339
237.0000	-0.0318007	267.576	-0.0104564
236.9000	-0.0556074	267.6	-0.0105941
236.8000	-0.0681809	267.629	-0.0105818
236.7000	-0.119474	267.662	-0.0103716
236.6000	-0.166806	267.705	-0.00997769
236.5000	-0.127838	267.749	-0.0096913
236.4000	-0.155141	267.759	-0.00973227
236.3000	-0.0537628	267.773	-0.00977951
236.2000	-0.0595026	267.793	-0.0098827
236.1000	-0.119577	267.818	-0.00986759
236.0000	-0.170081	267.855	-0.00983701
235.9000	-0.174294	267.887	-0.00971303
235.8000	-0.169542	267.908	-0.00964809
235.7000	-0.190158	267.927	-0.00979177
235.6000	-0.21408	267.964	-0.00974146
235.5000	-0.341755	268.019	-0.00942988
235.4000	-0.385061	268.069	-0.00920253
235.3000	-0.457747	268.104	-0.00901303
235.2000	-0.409952	268.134	-0.00891871
235.1000	-0.397155	268.167	-0.00866659
235.0000	-0.353466	268.212	-0.0084987
234.9000	-0.364716	268.26	-0.00827391
234.8000	-0.382779	268.304	-0.00796325
234.7000	-0.354754	268.351	-0.00767078
234.6000	-0.384734	268.365	-0.00767197
234.5000	-0.421861	268.418	-0.00748078
234.4000	-0.402171	268.477	-0.00726548
234.3000	-0.410026	268.548	-0.0068785
234.2000	-0.42654	268.6	-0.00659183
234.1000	-0.449293	268.635	-0.006531
234.0000	-0.507146	268.682	-0.0065725
233.9000	-0.523368	268.72	-0.00661651
233.8000	-0.497162	268.767	-0.0064823
233.7000	-0.459507	268.816	-0.0063092
233.6000	-0.395154	268.861	-0.00621858
233.5000	-0.331582	268.923	-0.00603842
233.4000	-0.338505	268.963	-0.00599576
233.3000	-0.412645	268.996	-0.0060979
233.2000	-0.440315	269.04	-0.00595829
233.1000	-0.414446	269.077	-0.00585538
233.0000	-0.430557	269.128	-0.00560738
232.9000	-0.443255	269.175	-0.00539653
232.8000	-0.367048	269.216	-0.00536212
232.7000	-0.357641	269.249	-0.00529644
232.6000	-0.33151	269.284	-0.00512447
232.5000	-0.270998	269.325	-0.00496826
232.4000	-0.255719	269.363	-0.00485276
232.3000	-0.16677	269.408	-0.0047627
232.2000	-0.155552	269.441	-0.00458245
232.1000	-0.101902	269.466	-0.00454456
232.0000	-0.0417303	269.493	-0.00444307
231.9000	-0.00399416	269.522	-0.00457058
231.8000	0.0821919	269.545	-0.00479413
231.7000	0.0702684	269.594	-0.0046344
231.6000	0.0384323	269.636	-0.00446587
231.5000	-0.011321	269.671	-0.00419999
231.4000	0.0285926	269.702	-0.00403448
231.3000	-0.0335425	269.734	-0.00405194
231.2000	-0.00419485	269.773	-0.00410631
231.1000	-0.000347391	269.816	-0.00385041
231.0000	0.0130414	269.837	-0.00377287
230.9000	0.064237	269.847	-0.00386356
230.8000	-0.0151255	269.863	-0.00389067
230.7000	0.0236331	269.912	-0.00388498
230.6000	-0.017492	269.953	-0.00394696
230.5000	-0.0207972	269.992	-0.00387255
230.4000	-1.75788E-005	270.03	-0.00382339
230.3000	-0.038199	270.063	-0.00369734
230.2000	-0.0666269	270.103	-0.00357427
230.1000	-0.110914	270.136	-0.00363558
230.0000	-0.200454	270.18	-0.00352653
229.9000	-0.297428	270.207	-0.00336951
229.8000	-0.274997	270.23	-0.00324236
229.7000	-0.202457	270.28	-0.00288438
229.6000	-0.190791	270.318	-0.00281907
229.5000	-0.198274	270.359	-0.00275553
229.4000	-0.16609	270.397	-0.00287799
229.3000	-0.196875	270.446	-0.00281644
229.2000	-0.219583	270.484	-0.00274301
229.1000	-0.237723	270.53	-0.00255216
229.0000	-0.178144	270.581	-0.00241834
228.9000	-0.134739	270.641	-0.00229367
228.8000	-0.141742	270.687	-0.00223684
228.7000	-0.161056	270.735	-0.00202042
228.6000	-0.15644	270.799	-0.00187931
228.5000	-0.196641	270.869	-0.00143057
228.4000	-0.307934	270.948	-0.00100587
228.3000	-0.272746	271.008	-0.000967277
228.2000	-0.262186	271.062	-0.00106758
228.1000	-0.292498	271.108	-0.00100691
228.0000	-0.325867	271.168	-0.000642613
227.9000	-0.326157	271.244	-0.000255269
227.8000	-0.331246	271.306	-0.000180995
227.7000	-0.303692	271.365	-0.00027017
227.6000	-0.318167	271.415	-0.000238364
227.5000	-0.343698	271.472	-0.000245183
227.4000	-0.373166	271.511	-0.000118641
227.3000	-0.285815	271.548	5.33456E-005
227.2000	-0.236655	271.602	0.000207002
227.1000	-0.212799	271.648	0.000130531
227.0000	-0.232623	271.706	0.000179767
226.9000	-0.162081	271.772	0.000415323
226.8000	-0.125821	271.834	0.000640653
226.7000	-0.136187	271.89	0.000874303
226.6000	-0.0461834	271.937	0.000725972
226.5000	-0.0375685	271.993	0.00065379
226.4000	-0.0217825	272.06	0.000832245
226.3000	-0.0189648	272.119	0.00103552
226.2000	-0.0384803	272.163	0.00102041
226.1000	-0.011051	272.211	0.00101951
226.0000	0.0178507	272.242	0.00100166
225.9000	0.0101681	272.296	0.00113282
225.8000	-0.0198766	272.342	0.00116662
225.7000	-0.0517052	272.395	0.00132206
225.6000	-0.159992	272.442	0.00139992
225.5000	-0.232437	272.483	0.00151124
225.4000	-0.270887	272.527	0.00147075
225.3000	-0.252058	272.567	0.00145259
225.2000	-0.172915	272.59	0.00141018
225.1000	-0.0818937	272.617	0.00129381
225.0000	-0.0321866	272.649	0.00117972
224.9000	-0.0972379	272.693	0.0013396
224.8000	-0.122035	272.732	0.00133285
224.7000	-0.130635	272.775	0.00117344
224.6000	-0.144075	272.816	0.000944731
224.5000	-0.0411633	272.858	0.000984595
224.4000	-0.0182485	272.898	0.00104445
224.3000	-0.0599585	272.953	0.0013484
224.2000	-0.0806167	273.014	0.00155358
224.1000	0.013537	273.071	0.00160643
224.0000	-0.0487063	273.119	0.00150756
223.9000	-0.110199	273.173	0.00159126
223.8000	-0.115885	273.219	0.00158219
223.7000	0.0115005	273.294	0.00197998
223.6000	-0.074907	273.328	0.00190344
223.5000	-0.0742057	273.37	0.00173766
223.4000	-0.028869	273.41	0.00167579
223.3000	-0.0274925	273.471	0.00185436
223.2000	-0.11153	273.54	0.00208461
223.1000	-0.184757	273.591	0.00211535
223.0000	-0.102651	273.615	0.00182728
222.9000	-0.0652945	273.652	0.00170308
222.8000	-0.0881003	273.69	0.00179858
222.7000	-0.13047	273.758	0.00212413
222.6000	-0.175259	273.817	0.0022704
222.5000	-0.172255	273.867	0.00230489
222.4000	-0.197717	273.902	0.00223701
222.3000	-0.166373	273.934	0.00208514
222.2000	-0.0467237	274.008	0.00235461
222.1000	-0.0244482	274.076	0.00265783
222.0000	-0.0569307	274.146	0.00291351
221.9000	-0.162049	274.198	0.00280663
221.8000	-0.19543	274.247	0.00277773
221.7000	-0.223556	274.283	0.00268062
221.6000	-0.222319	274.347	0.00298005
221.5000	-0.186908	274.415	0.00340965
221.4000	-0.212372	274.46	0.003572
221.3000	-0.176449	274.498	0.00361593
221.2000	-0.324438	274.517	0.0033703
221.1000	-0.370234	274.566	0.00347284
221.0000	-0.32463	274.615	0.00352145
220.9000	-0.341958	274.671	0.00373896
220.8000	-0.300906	274.715	0.00382258
220.7000	-0.288444	274.756	0.00389514
220.6000	-0.279802	274.805	0.00405067
220.5000	-0.320806	274.839	0.00405579
220.4000	-0.421215	274.872	0.00393606
220.3000	-0.427527	274.928	0.00400285
220.2000	-0.520911	274.974	0.00411655
220.1000	-0.556542	275.014	0.00415454
220.0000	-0.456431	275.044	0.00414839
219.9000	-0.37971	275.093	0.00414526
219.8000	-0.327702	275.126	0.00410812
219.7000	-0.274526	275.181	0.00428501
219.6000	-0.303717	275.237	0.00446988
219.5000	-0.339222	275.277	0.00457721
219.4000	-0.346957	275.319	0.00468174
219.3000	-0.280992	275.346	0.00460165
219.2000	-0.242377	275.396	0.00452981
219.1000	-0.251095	275.454	0.00477685
219.0000	-0.200463	275.509	0.00477178
218.9000	-0.206145	275.528	0.00446092
218.8000	-0.291262	275.56	0.00436351
218.7000	-0.29796	275.628	0.00455152
218.6000	-0.274704	275.69	0.00476139
218.5000	-0.184771	275.748	0.00487959
218.4000	-0.141455	275.773	0.00461255
218.3000	-0.176349	275.805	0.00449737
218.2000	-0.157239	275.88	0.0047185
218.1000	-0.142292	275.922	0.00481327
218.0000	-0.0727906	275.977	0.00488074
217.9000	-0.0475076	276.012	0.00474999
217.8000	-0.078705	276.042	0.004518
217.7000	-0.0933813	276.079	0.00440837
217.6000	-0.192993	276.147	0.00470291
217.5000	-0.201586	276.228	0.0051366
217.4000	-0.168057	276.27	0.00527463
217.3000	-0.157506	276.334	0.00536186
217.2000	-0.138585	276.373	0.00531561
217.1000	-0.179101	276.42	0.00537877
217.0000	-0.155734	276.47	0.00543711
216.9000	-0.186901	276.528	0.00564841
216.8000	-0.191892	276.603	0.00598763
216.7000	-0.232223	276.623	0.00585599
216.6000	-0.164432	276.648	0.00581496
216.5000	-0.27502	276.689	0.00571606
216.4000	-0.259911	276.742	0.00581433
216.3000	-0.199279	276.794	0.00603278
216.2000	-0.228883	276.825	0.00608906
216.1000	-0.165792	276.86	0.00614775
216.0000	-0.147097	276.889	0.00633022
215.9000	-0.197491	276.923	0.00635888
215.8000	-0.186013	276.959	0.00628383
215.7000	-0.274981	277.02	0.00639005
215.6000	-0.284595	277.068	0.00643017
215.5000	-0.155452	277.12	0.00643518
215.4000	-0.114984	277.152	0.00634549
215.3000	-0.0730262	277.174	0.00626802
215.2000	-0.0136069	277.209	0.00628012
215.1000	0.00723118	277.257	0.00648105
215.0000	0.0562217	277.307	0.00669339
214.9000	0.0473465	277.34	0.00665346
214.8000	0.033365	277.351	0.00638495
214.7000	0.0452073	277.381	0.00637764
214.6000	0.0549891	277.417	0.00667192
214.5000	0.0808685	277.462	0.00694725
214.4000	0.0486795	277.497	0.00711749
214.3000	0.050129	277.533	0.00706724
214.2000	0.121123	277.551	0.00674897
214.1000	0.114472	277.572	0.00657389
214.0000	0.109474	277.604	0.00658848
213.9000	0.133928	277.65	0.00697157
213.8000	0.187135	277.698	0.0071899
213.7000	0.227587	277.734	0.00724981
213.6000	0.328509	277.754	0.00707953
213.5000	0.419648	277.782	0.00699328
213.4000	0.40757	277.804	0.00688194
213.3000	0.443685	277.839	0.00711745
213.2000	0.432477	277.883	0.00725083
213.1000	0.432535	277.916	0.00741614
213.0000	0.381938	277.938	0.00733751
212.9000	0.323063	277.967	0.00716164
212.8000	0.357169	278.005	0.00718878
212.7000	0.372494	278.057	0.00732368
212.6000	0.426874	278.096	0.00729013
212.5000	0.470149	278.15	0.00751972
212.4000	0.475975	278.191	0.00759441
212.3000	0.417393	278.216	0.0075145
212.2000	0.428909	278.24	0.00751622
212.1000	0.475754	278.271	0.00774672
212.0000	0.39343	278.315	0.00802428
211.9000	0.353397	278.376	0.00822381
211.8000	0.337806	278.406	0.00801561
211.7000	0.299233	278.42	0.00784525
211.6000	0.304596	278.444	0.007909
211.5000	0.303031	278.486	0.00820193
211.4000	0.283388	278.524	0.00848939
211.3000	0.216991	278.556	0.00856986
211.2000	0.255436	278.584	0.00831989
211.1000	0.304809	278.615	0.00816087
211.0000	0.298256	278.65	0.00802497
210.9000	0.355808	278.697	0.00833104
210.8000	0.362283	278.743	0.00862686
210.7000	0.324542	278.775	0.00844842
210.6000	0.36359	278.791	0.00796955
210.5000	0.400856	278.821	0.00794095
210.4000	0.412504	278.866	0.00812837
210.3000	0.345241	278.919	0.00832727
210.2000	0.316535	278.965	0.00840629
210.1000	0.342394	278.997	0.00846273
210.0000	0.339074	279.028	0.00829145
209.9000	0.312999	279.047	0.00825092
209.8000	0.41264	279.072	0.00822741
209.7000	0.467374	279.136	0.00837213
209.6000	0.423937	279.184	0.00849757
209.5000	0.405252	279.235	0.00868161
209.4000	0.445692	279.266	0.00869102
209.3000	0.376581	279.292	0.00865925
209.2000	0.413524	279.339	0.00869411
209.1000	0.360478	279.38	0.00864876
209.0000	0.442983	279.441	0.00879288
208.9000	0.494762	279.485	0.00878825
208.8000	0.434495	279.526	0.00882769
208.7000	0.484576	279.568	0.00884323
208.6000	0.428665	279.613	0.0089509
208.5000	0.35555	279.649	0.00909208
208.4000	0.351394	279.703	0.00929312
208.3000	0.382843	279.765	0.00940991
208.2000	0.465612	279.822	0.00952256
208.1000	0.384384	279.871	0.00946479
208.0000	0.368246	279.914	0.0092997
207.9000	0.273166	279.981	0.00922983
207.8000	0.305423	280.059	0.00948507
207.7000	0.314934	280.107	0.00958102
207.6000	0.317596	280.178	0.00955938
207.5000	0.405731	280.231	0.0093857
207.4000	0.374823	280.302	0.0094373
207.3000	0.315611	280.359	0.00956938
207.2000	0.263078	280.413	0.00945228
207.1000	0.172823	280.471	0.00967554
207.0000	0.215933	280.516	0.00979297
206.9000	0.19098	280.587	0.00987543
206.8000	0.11828	280.66	0.0101905
206.7000	0.0917611	280.746	0.0105588
206.6000	0.0523887	280.812	0.0105971
206.5000	-0.033255	280.87	0.0105106
206.4000	-0.0696632	280.927	0.0104962
206.3000	0.0328126	281.014	0.010546
206.2000	-0.027256	281.099	0.0107158
206.1000	-0.086251	281.16	0.0108052
206.0000	-0.0455459	281.243	0.0106301
205.9000	-0.050797	281.298	0.0105326
205.8000	-0.101199	281.369	0.0105997
205.7000	-0.142343	281.468	0.0110248
205.6000	-0.173324	281.541	0.0113866
205.5000	-0.18372	281.627	0.0115934
205.4000	-0.127629	281.696	0.0115112
205.3000	-0.134851	281.792	0.0115255
205.2000	0.000375852	281.888	0.0118566
205.1000	-0.061911	282.008	0.0123612
205.0000	-0.116793	282.088	0.0122938
204.9000	-0.0834622	282.175	0.0123467
204.8000	-0.0286313	282.265	0.0125581
204.7000	0.0355226	282.368	0.0130125
204.6000	0.022359	282.474	0.0134256
204.5000	-0.0223172	282.583	0.0138312
204.4000	0.0165785	282.691	0.0139898
204.3000	-0.0647219	282.756	0.0140029
204.2000	-0.0492199	282.863	0.014349
204.1000	-0.105484	283	0.0149656
204.0000	-0.12655	283.11	0.0154116
203.9000	-0.183642	283.225	0.0157524
203.8000	-0.119511	283.346	0.0160312
203.7000	-0.0631754	283.455	0.0163326
203.6000	-0.0279022	283.572	0.0165974
203.5000	-0.0947805	283.683	0.0166033
203.4000	-0.0783124	283.804	0.0166963
203.3000	-0.0192764	283.943	0.0170175
203.2000	0.0653141	284.102	0.0174831
203.1000	-0.0011962	284.27	0.0179025
203.0000	-0.00101497	284.41	0.0181763
202.9000	-0.046257	284.558	0.0184614
202.8000	-0.0574284	284.712	0.018883
202.7000	-0.124107	284.889	0.0194839
202.6000	-0.100084	285.045	0.0198865
202.5000	-0.0785451	285.202	0.0203224
202.4000	-0.088573	285.354	0.0204996
202.3000	-0.0678329	285.554	0.0208247
202.2000	-0.116366	285.693	0.0211834
202.1000	-0.178339	285.858	0.0214532
202.0000	-0.1267	286.036	0.0216835
201.9000	-0.137869	286.208	0.0217152
201.8000	-0.0810468	286.388	0.0219091
201.7000	-0.124631	286.578	0.0224428
201.6000	-0.296029	286.822	0.0229885
201.5000	-0.224765	287.014	0.023252
201.4000	-0.342884	287.26	0.0237874
201.3000	-0.313702	287.432	0.0237526
201.2000	-0.355269	287.676	0.024379
201.1000	-0.404978	287.885	0.0250401
201.0000	-0.388669	288.081	0.0253782
200.9000	-0.355838	288.327	0.0255841
200.8000	-0.244938	288.536	0.0259288
200.7000	-0.20425	288.75	0.0263204
200.6000	-0.198255	288.964	0.0266563
200.5000	-0.282147	289.192	0.027134
200.4000	-0.298945	289.423	0.0276617
200.3000	-0.203698	289.669	0.0283078
200.2000	-0.259802	289.92	0.0290079
200.1000	-0.163532	290.166	0.0296705
200.0000	-0.250645	290.417	0.030298
199.9000	-0.155509	290.726	0.0309471
199.8000	-0.0647989	290.984	0.0314772
199.7000	-0.0623839	291.242	0.0318245
199.6000	-0.0311748	291.587	0.0326188
199.5000	0.0867758	291.929	0.0330909
199.4000	0.136706	292.216	0.0335269
199.3000	0.147459	292.599	0.0342749
199.2000	0.0909395	292.925	0.0350012
199.1000	0.0866293	293.255	0.0357443
199.0000	0.121703	293.665	0.0366836
198.9000	0.0715517	293.955	0.0372059
198.8000	0.0725788	294.254	0.0379258
198.7000	0.0689325	294.554	0.0385642
198.6000	0.0230852	294.86	0.0392247
198.5000	0.271223	295.238	0.0401086
198.4000	0.172153	295.518	0.0406355
198.3000	0.342673	295.874	0.0414148
198.2000	0.366941	296.269	0.0425438
198.1000	0.397603	296.662	0.0433469
198.0000	0.543403	297.066	0.0441325
197.9000	0.551534	297.397	0.0448293
197.8000	0.604832	297.713	0.0454764
197.7000	0.561265	298.058	0.0463543
197.6000	0.483898	298.498	0.0473822
197.5000	0.43269	298.862	0.0480103
197.4000	0.414213	299.313	0.0487365
197.3000	0.379647	299.7	0.0493976
197.2000	0.471646	300.206	0.050154
197.1000	0.370313	300.636	0.050667
197.0000	0.378687	301.23	0.0514121
196.9000	0.298616	301.737	0.0521579
196.8000	0.334732	302.385	0.053073
196.7000	0.262228	303.04	0.0539244
196.6000	0.278706	303.57	0.054531
196.5000	0.260445	304.243	0.0556356
196.4000	0.201494	304.868	0.0566143
196.3000	0.312718	305.329	0.0572379
196.2000	0.240317	305.863	0.0579707
196.1000	0.40125	306.16	0.0583526
196.0000	0.451058	306.678	0.0594941
195.9000	0.457716	307.089	0.0604082
195.8000	0.388033	307.584	0.0611704
195.7000	0.389979	307.966	0.0617487
195.6000	0.43324	308.455	0.0625926
195.5000	0.536195	308.88	0.0635951
195.4000	0.554168	309.209	0.064249
195.3000	0.450952	309.767	0.0650865
195.2000	0.503139	310.218	0.0655768
195.1000	0.547086	310.693	0.066217
195.0000	0.472152	311.326	0.0671867
194.9000	0.523483	312.181	0.0684846
194.8000	0.637379	313.327	0.0696797
194.7000	0.919865	314.446	0.0706779
194.6000	0.981932	315.944	0.0722878
194.5000	1.10592	317.594	0.0733924
194.4000	1.16259	319.087	0.0744607
194.3000	1.32327	320.327	0.0756494
194.2000	1.36797	321.942	0.0772884
194.1000	1.28527	323.164	0.0788239
194.0000	1.28579	324.225	0.0803256
193.9000	1.19973	324.857	0.0813194
193.8000	1.20498	325.584	0.0824064
193.7000	1.30973	326.428	0.0840514
193.6000	1.29607	326.971	0.0849321
193.5000	1.29538	327.676	0.0861531
193.4000	1.1454	328.234	0.0870101
193.3000	1.20745	328.828	0.0880322
193.2000	1.40676	329.8	0.0894824
193.1000	1.35802	330.678	0.0906514
193.0000	1.34238	331.605	0.0914306
192.9000	1.28029	332.625	0.0925107
192.8000	1.35124	333.747	0.0936372
192.7000	1.2908	334.735	0.0946573
192.6000	1.32411	336.334	0.0958282
192.5000	1.18715	337.472	0.0965067
192.4000	1.14376	338.946	0.0975157
192.3000	1.08653	340.762	0.0987046
192.2000	0.806228	342.256	0.0996603
192.1000	0.787843	344.188	0.101073
192.0000	0.545248	345.407	0.102429
191.9000	0.593737	346.235	0.103552
191.8000	0.592421	347.249	0.104988
191.7000	0.486338	347.934	0.105911
191.6000	0.743369	348.567	0.107015
191.5000	0.619641	349.079	0.107851
191.4000	0.717675	349.924	0.109066
191.3000	0.755403	350.71	0.109878
191.2000	0.869948	351.597	0.110435
191.1000	0.548522	352.611	0.110978
191.0000	0.580107	353.778	0.111629
190.9000	0.699051	355.119	0.112292
190.8000	0.81867	356.638	0.112903
190.7000	0.651908	358.344	0.113647
190.6000	0.407509	360.221	0.114564
190.5000	0.435037	362.694	0.11534
190.4000	0.529114	364.927	0.11618
190.3000	0.5613	367.744	0.11698
190.2000	0.28197	370.636	0.117849
190.1000	0.211899	372.548	0.11845
190.0000	0.224986	375.283	0.119606
