# Supplementary material for: Study on the design, synthesis, and activity of anti-tumor staple peptides targeting MDM2/MDMX
Source: Front Chem. 2024 Jun 7;12:1403473. doi: 10.3389/fchem.2024.1403473 (PMC11190158; doi:10.3389/fchem.2024.1403473)
Supplement: Supplementary file 1 [file DataSheet1.ZIP › SM project raw data/SM series circular dichroism data/SM3-8.txt]

255.0000	-0.0383248	265.95	-0.0158249
254.9000	-0.0900061	265.969	-0.0161721
254.8000	-0.0932014	266.001	-0.0161723
254.7000	-0.0459516	266.052	-0.0159719
254.6000	-0.0558077	266.099	-0.0158374
254.5000	0.00974997	266.121	-0.0160747
254.4000	0.00257614	266.145	-0.0161373
254.3000	0.0379225	266.172	-0.015959
254.2000	0.0248969	266.214	-0.0156555
254.1000	0.02373	266.25	-0.0155535
254.0000	0.0617927	266.293	-0.0154159
253.9000	-0.0157978	266.322	-0.0154081
253.8000	0.0374787	266.347	-0.015309
253.7000	-0.00506427	266.382	-0.0150513
253.6000	0.0211853	266.409	-0.0149333
253.5000	-0.0361873	266.449	-0.0147443
253.4000	-0.0390216	266.482	-0.0146207
253.3000	-0.116093	266.496	-0.014662
253.2000	-0.0992826	266.512	-0.0146315
253.1000	-0.0933376	266.525	-0.0148773
253.0000	-0.0693081	266.549	-0.0148839
252.9000	-0.162301	266.582	-0.0147043
252.8000	-0.180008	266.623	-0.0146046
252.7000	-0.143839	266.634	-0.0146495
252.6000	-0.161911	266.644	-0.0147821
252.5000	-0.200212	266.66	-0.0148498
252.4000	-0.103984	266.69	-0.0147189
252.3000	-0.0673192	266.735	-0.0142448
252.2000	-0.0375238	266.765	-0.0139682
252.1000	-0.0881574	266.775	-0.0139682
252.0000	-0.135763	266.79	-0.0139845
251.9000	-0.156375	266.816	-0.0137646
251.8000	-0.132556	266.855	-0.01338
251.7000	-0.10058	266.897	-0.0129328
251.6000	-0.0894376	266.917	-0.0128673
251.5000	-0.0994496	266.945	-0.0127555
251.4000	-0.123018	266.961	-0.0127866
251.3000	-0.110296	266.971	-0.0128048
251.2000	-0.0622809	267.002	-0.0124472
251.1000	-0.0663537	267.043	-0.0122084
251.0000	-0.137869	267.054	-0.0122983
250.9000	-0.123965	267.063	-0.0124687
250.8000	-0.0992481	267.059	-0.012611
250.7000	-0.127617	267.068	-0.0124998
250.6000	-0.15235	267.09	-0.0122525
250.5000	-0.18429	267.124	-0.0118878
250.4000	-0.15411	267.135	-0.0119926
250.3000	-0.146981	267.149	-0.0119459
250.2000	-0.120552	267.161	-0.0119657
250.1000	-0.202065	267.173	-0.0117674
250.0000	-0.217803	267.2	-0.0114936
249.9000	-0.24703	267.213	-0.0114038
249.8000	-0.251838	267.23	-0.0110783
249.7000	-0.239154	267.234	-0.0110009
249.6000	-0.163414	267.237	-0.0109453
249.5000	-0.18981	267.247	-0.0108302
249.4000	-0.232129	267.262	-0.0107433
249.3000	-0.183949	267.278	-0.0105482
249.2000	-0.165657	267.273	-0.0104765
249.1000	-0.23507	267.277	-0.0103798
249.0000	-0.300738	267.296	-0.0101205
248.9000	-0.455744	267.314	-0.00986786
248.8000	-0.455768	267.329	-0.00963203
248.7000	-0.355559	267.318	-0.00969601
248.6000	-0.362709	267.313	-0.00966358
248.5000	-0.38379	267.312	-0.00971007
248.4000	-0.392044	267.314	-0.00977906
248.3000	-0.398525	267.336	-0.0094732
248.2000	-0.418005	267.338	-0.00949086
248.1000	-0.432411	267.342	-0.00949483
248.0000	-0.397034	267.337	-0.00951605
247.9000	-0.418895	267.344	-0.00955459
247.8000	-0.402174	267.357	-0.00954446
247.7000	-0.381075	267.365	-0.00948542
247.6000	-0.375059	267.381	-0.00926911
247.5000	-0.411179	267.393	-0.00900439
247.4000	-0.426249	267.405	-0.00873864
247.3000	-0.355091	267.418	-0.00855657
247.2000	-0.357789	267.421	-0.00871769
247.1000	-0.358668	267.423	-0.00862444
247.0000	-0.417556	267.429	-0.00856807
246.9000	-0.442552	267.418	-0.00855965
246.8000	-0.314677	267.407	-0.00864233
246.7000	-0.291942	267.397	-0.00875171
246.6000	-0.346162	267.408	-0.00864205
246.5000	-0.405398	267.418	-0.00860353
246.4000	-0.386833	267.437	-0.00833223
246.3000	-0.440714	267.439	-0.00825413
246.2000	-0.410203	267.433	-0.00816675
246.1000	-0.390992	267.416	-0.00827527
246.0000	-0.437627	267.41	-0.00832343
245.9000	-0.475184	267.438	-0.00801646
245.8000	-0.476942	267.454	-0.00786846
245.7000	-0.395577	267.453	-0.00803483
245.6000	-0.294825	267.45	-0.00815323
245.5000	-0.28825	267.452	-0.00810493
245.4000	-0.394776	267.454	-0.00796088
245.3000	-0.506616	267.46	-0.00790245
245.2000	-0.434821	267.466	-0.00790871
245.1000	-0.499391	267.465	-0.00781581
245.0000	-0.456679	267.445	-0.00789563
244.9000	-0.465075	267.455	-0.00756346
244.8000	-0.403444	267.464	-0.00738866
244.7000	-0.40307	267.486	-0.00705261
244.6000	-0.427289	267.481	-0.00697056
244.5000	-0.435175	267.47	-0.0068324
244.4000	-0.478777	267.458	-0.00654326
244.3000	-0.535654	267.452	-0.00636953
244.2000	-0.531898	267.452	-0.00632202
244.1000	-0.471251	267.459	-0.00628618
244.0000	-0.473647	267.451	-0.00632768
243.9000	-0.430486	267.449	-0.00621524
243.8000	-0.371202	267.441	-0.00601838
243.7000	-0.30836	267.441	-0.00581342
243.6000	-0.261343	267.456	-0.00552778
243.5000	-0.287371	267.489	-0.00524109
243.4000	-0.368318	267.503	-0.00503871
243.3000	-0.387399	267.516	-0.00483275
243.2000	-0.349624	267.527	-0.00463224
243.1000	-0.300614	267.529	-0.00449298
243.0000	-0.255995	267.551	-0.00423271
242.9000	-0.300623	267.581	-0.0040818
242.8000	-0.267994	267.615	-0.00382786
242.7000	-0.227574	267.628	-0.00374962
242.6000	-0.277208	267.614	-0.00395912
242.5000	-0.298418	267.619	-0.00382397
242.4000	-0.434863	267.662	-0.0031387
242.3000	-0.422978	267.699	-0.00272045
242.2000	-0.390191	267.73	-0.00233541
242.1000	-0.368436	267.757	-0.00206808
242.0000	-0.374739	267.787	-0.00174271
241.9000	-0.334124	267.819	-0.00138167
241.8000	-0.335394	267.872	-0.000806116
241.7000	-0.29997	267.911	-0.000446696
241.6000	-0.268579	267.937	-0.000117128
241.5000	-0.265339	267.962	0.000128938
241.4000	-0.217577	267.996	0.000426855
241.3000	-0.220434	268.038	0.000765294
241.2000	-0.220284	268.089	0.00117812
241.1000	-0.266836	268.134	0.00153619
241.0000	-0.258944	268.173	0.0018552
240.9000	-0.261718	268.208	0.00213696
240.8000	-0.247348	268.245	0.00250749
240.7000	-0.281225	268.29	0.00290129
240.6000	-0.359525	268.332	0.0032329
240.5000	-0.382781	268.374	0.00357576
240.4000	-0.456213	268.422	0.00409102
240.3000	-0.467102	268.468	0.00464961
240.2000	-0.483217	268.513	0.00516682
240.1000	-0.407171	268.586	0.00594559
240.0000	-0.387201	268.627	0.00621287
239.9000	-0.406571	268.669	0.00644183
239.8000	-0.427894	268.731	0.00697657
239.7000	-0.553254	268.78	0.00742035
239.6000	-0.626435	268.841	0.00821774
239.5000	-0.686653	268.899	0.00884359
239.4000	-0.624666	268.992	0.00981201
239.3000	-0.608154	269.065	0.0104512
239.2000	-0.576648	269.111	0.0107875
239.1000	-0.572168	269.151	0.0111935
239.0000	-0.650501	269.205	0.0118114
238.9000	-0.63209	269.26	0.0122585
238.8000	-0.643212	269.317	0.0127293
238.7000	-0.639843	269.372	0.0132427
238.6000	-0.687346	269.421	0.0136844
238.5000	-0.753557	269.455	0.0139485
238.4000	-0.838705	269.512	0.0144076
238.3000	-0.847314	269.569	0.0148043
238.2000	-0.896345	269.637	0.0153017
238.1000	-0.967227	269.706	0.0158982
238.0000	-1.0149	269.752	0.0162305
237.9000	-0.967556	269.809	0.016881
237.8000	-1.04769	269.868	0.0175376
237.7000	-1.13007	269.93	0.0182035
237.6000	-1.16271	269.978	0.0185304
237.5000	-1.21803	270.039	0.0190302
237.4000	-1.18551	270.102	0.0195941
237.3000	-1.20141	270.172	0.0203828
237.2000	-1.2941	270.241	0.0210925
237.1000	-1.29918	270.297	0.0214073
237.0000	-1.36645	270.358	0.0217682
236.9000	-1.41786	270.423	0.0221102
236.8000	-1.42101	270.484	0.0224824
236.7000	-1.43494	270.561	0.0232035
236.6000	-1.48685	270.644	0.0240428
236.5000	-1.51265	270.719	0.0246893
236.4000	-1.61152	270.778	0.0252095
236.3000	-1.55378	270.84	0.0257117
236.2000	-1.56453	270.909	0.0261652
236.1000	-1.61188	270.968	0.0265741
236.0000	-1.64996	271.023	0.026814
235.9000	-1.64825	271.077	0.0271763
235.8000	-1.75196	271.13	0.0276156
235.7000	-1.82985	271.199	0.0280458
235.6000	-1.8431	271.272	0.0284935
235.5000	-1.96409	271.344	0.0290007
235.4000	-1.97258	271.417	0.0294903
235.3000	-2.06013	271.489	0.0301037
235.2000	-2.08328	271.557	0.0306229
235.1000	-2.03423	271.626	0.0312886
235.0000	-2.04055	271.696	0.0317384
234.9000	-2.08018	271.772	0.0322735
234.8000	-2.0892	271.816	0.032584
234.7000	-2.08521	271.885	0.033128
234.6000	-2.18719	271.964	0.0338656
234.5000	-2.24196	272.047	0.0343922
234.4000	-2.22497	272.136	0.0349525
234.3000	-2.22958	272.226	0.0355417
234.2000	-2.26204	272.309	0.0361703
234.1000	-2.36921	272.384	0.0366913
234.0000	-2.41457	272.482	0.0372225
233.9000	-2.40776	272.569	0.0377464
233.8000	-2.44646	272.662	0.0384003
233.7000	-2.47726	272.764	0.0391674
233.6000	-2.54253	272.849	0.0397086
233.5000	-2.57532	272.965	0.0404921
233.4000	-2.64992	273.045	0.0409972
233.3000	-2.74472	273.138	0.0415698
233.2000	-2.80228	273.221	0.0421493
233.1000	-2.77177	273.285	0.0425551
233.0000	-2.8127	273.342	0.0428681
232.9000	-2.86929	273.404	0.0432452
232.8000	-2.92163	273.489	0.0437756
232.7000	-2.94476	273.564	0.0443221
232.6000	-2.96812	273.644	0.0450007
232.5000	-3.02925	273.734	0.0456974
232.4000	-3.03599	273.795	0.0460826
232.3000	-3.00767	273.878	0.0465987
232.2000	-3.00197	273.937	0.0470661
232.1000	-3.04184	274	0.0475264
232.0000	-3.02685	274.085	0.0482818
231.9000	-3.02986	274.179	0.0488999
231.8000	-3.03791	274.258	0.0493095
231.7000	-3.14468	274.33	0.0497241
231.6000	-3.16955	274.412	0.0503443
231.5000	-3.2318	274.504	0.0512521
231.4000	-3.24077	274.571	0.0518237
231.3000	-3.3693	274.642	0.0522434
231.2000	-3.44059	274.703	0.052434
231.1000	-3.4216	274.757	0.0528139
231.0000	-3.4293	274.826	0.0534306
230.9000	-3.40472	274.914	0.0542288
230.8000	-3.51732	274.979	0.05475
230.7000	-3.58558	275.064	0.0551507
230.6000	-3.58239	275.139	0.0554695
230.5000	-3.58967	275.208	0.0558796
230.4000	-3.62169	275.281	0.0563129
230.3000	-3.6401	275.354	0.0569026
230.2000	-3.71199	275.44	0.0575304
230.1000	-3.72875	275.51	0.0578878
230.0000	-3.81009	275.588	0.0583732
229.9000	-3.82928	275.661	0.0590474
229.8000	-3.8328	275.711	0.0594719
229.7000	-3.82026	275.756	0.0597733
229.6000	-3.83572	275.833	0.0602671
229.5000	-3.91786	275.921	0.0608596
229.4000	-3.93745	276.01	0.0613066
229.3000	-3.90155	276.088	0.0616922
229.2000	-3.95828	276.158	0.0621153
229.1000	-4.02879	276.229	0.0625751
229.0000	-4.08286	276.309	0.0630294
228.9000	-4.1271	276.39	0.0633795
228.8000	-4.13273	276.462	0.0637209
228.7000	-4.11994	276.537	0.0642314
228.6000	-4.17579	276.651	0.0649399
228.5000	-4.2799	276.734	0.0655134
228.4000	-4.33324	276.813	0.0659165
228.3000	-4.2644	276.898	0.066231
228.2000	-4.31922	276.977	0.0664
228.1000	-4.40627	277.028	0.0665088
228.0000	-4.40067	277.085	0.0668318
227.9000	-4.3755	277.174	0.0673438
227.8000	-4.38546	277.265	0.0677358
227.7000	-4.3663	277.348	0.0679068
227.6000	-4.4333	277.398	0.0679237
227.5000	-4.42122	277.459	0.0679567
227.4000	-4.40135	277.509	0.0681941
227.3000	-4.42275	277.576	0.068706
227.2000	-4.42553	277.661	0.0691971
227.1000	-4.44163	277.746	0.0695337
227.0000	-4.47017	277.817	0.0697289
226.9000	-4.43077	277.876	0.0698736
226.8000	-4.4605	277.951	0.0702332
226.7000	-4.50782	278.003	0.0703992
226.6000	-4.45228	278.074	0.0705217
226.5000	-4.53301	278.159	0.0707682
226.4000	-4.57352	278.244	0.0711271
226.3000	-4.56331	278.298	0.0712588
226.2000	-4.59124	278.342	0.0712391
226.1000	-4.63727	278.389	0.0712219
226.0000	-4.6491	278.42	0.0711874
225.9000	-4.6728	278.473	0.0712992
225.8000	-4.76519	278.547	0.0716384
225.7000	-4.77322	278.61	0.0718963
225.6000	-4.77364	278.647	0.071851
225.5000	-4.90729	278.699	0.0720781
225.4000	-4.9459	278.755	0.0721542
225.3000	-4.93962	278.818	0.0723931
225.2000	-4.89985	278.863	0.0725995
225.1000	-4.83305	278.93	0.0729236
225.0000	-4.80416	278.986	0.0730675
224.9000	-4.87485	279.033	0.0732626
224.8000	-4.88083	279.08	0.0733279
224.7000	-4.90171	279.136	0.0733015
224.6000	-4.95416	279.204	0.0733705
224.5000	-4.94563	279.257	0.073525
224.4000	-4.91933	279.307	0.0736961
224.3000	-4.93459	279.362	0.0739835
224.2000	-4.95875	279.419	0.0741228
224.1000	-4.94797	279.477	0.0741858
224.0000	-4.9672	279.54	0.0742433
223.9000	-5.0066	279.587	0.0742316
223.8000	-5.02225	279.626	0.0741344
223.7000	-4.98249	279.682	0.0742929
223.6000	-5.06105	279.727	0.0743476
223.5000	-5.0971	279.771	0.0741929
223.4000	-5.03348	279.814	0.074156
223.3000	-5.05355	279.859	0.0741436
223.2000	-5.16738	279.923	0.0743034
223.1000	-5.1535	279.974	0.0743068
223.0000	-5.10045	280.036	0.0744512
222.9000	-5.06547	280.102	0.0746445
222.8000	-5.02321	280.161	0.0749665
222.7000	-5.06844	280.209	0.0750568
222.6000	-4.99995	280.271	0.0752161
222.5000	-4.91676	280.309	0.075108
222.4000	-4.94659	280.356	0.0751605
222.3000	-4.97827	280.429	0.0754677
222.2000	-4.88172	280.49	0.075571
222.1000	-4.80297	280.528	0.0755273
222.0000	-4.80839	280.56	0.0753429
221.9000	-4.92485	280.601	0.0750958
221.8000	-4.93802	280.653	0.0750988
221.7000	-4.97691	280.719	0.0753267
221.6000	-4.96907	280.763	0.0753912
221.5000	-4.9425	280.799	0.0754423
221.4000	-4.95035	280.845	0.0756158
221.3000	-4.94232	280.903	0.075865
221.2000	-5.04731	280.971	0.0761639
221.1000	-5.10589	281.018	0.0762374
221.0000	-5.04256	281.054	0.076133
220.9000	-5.06266	281.101	0.0762336
220.8000	-5.02821	281.152	0.0763782
220.7000	-5.05337	281.208	0.0766209
220.6000	-4.98571	281.29	0.0771279
220.5000	-5.00045	281.344	0.0773562
220.4000	-5.06182	281.394	0.0774077
220.3000	-4.98691	281.44	0.0773568
220.2000	-4.99606	281.502	0.0776429
220.1000	-4.97374	281.568	0.0779571
220.0000	-4.82475	281.615	0.0781387
219.9000	-4.73429	281.644	0.0778941
219.8000	-4.74072	281.676	0.0778413
219.7000	-4.71548	281.713	0.07781
219.6000	-4.81264	281.766	0.0779427
219.5000	-4.86962	281.818	0.0781711
219.4000	-4.89733	281.872	0.0784072
219.3000	-4.81177	281.908	0.0784198
219.2000	-4.7917	281.957	0.0783256
219.1000	-4.78857	281.992	0.0783077
219.0000	-4.81055	282.067	0.0785138
218.9000	-4.73682	282.134	0.078731
218.8000	-4.77894	282.2	0.0790003
218.7000	-4.86373	282.26	0.0790962
218.6000	-4.80058	282.3	0.0790377
218.5000	-4.76583	282.353	0.0790947
218.4000	-4.67196	282.42	0.0792749
218.3000	-4.66796	282.475	0.0794182
218.2000	-4.58507	282.53	0.0794064
218.1000	-4.54336	282.562	0.0793633
218.0000	-4.53195	282.594	0.079165
217.9000	-4.52722	282.635	0.0791025
217.8000	-4.60878	282.691	0.0791566
217.7000	-4.62788	282.75	0.0792725
217.6000	-4.63605	282.796	0.0793082
217.5000	-4.6016	282.846	0.0793787
217.4000	-4.64865	282.882	0.0794521
217.3000	-4.66264	282.94	0.0794465
217.2000	-4.64645	282.98	0.0794151
217.1000	-4.66849	283.036	0.0795569
217.0000	-4.70405	283.093	0.0796932
216.9000	-4.69734	283.143	0.0797915
216.8000	-4.7536	283.202	0.0799407
216.7000	-4.78071	283.242	0.0800295
216.6000	-4.71883	283.288	0.0802131
216.5000	-4.67975	283.34	0.0802251
216.4000	-4.66177	283.381	0.0801852
216.3000	-4.5602	283.427	0.0803218
216.2000	-4.57101	283.462	0.080423
216.1000	-4.46903	283.507	0.0805783
216.0000	-4.439	283.552	0.0809249
215.9000	-4.43401	283.596	0.0810672
215.8000	-4.40009	283.665	0.08134
215.7000	-4.43981	283.728	0.0814525
215.6000	-4.44715	283.767	0.0813852
215.5000	-4.38724	283.812	0.0813075
215.4000	-4.27675	283.858	0.0813592
215.3000	-4.29245	283.903	0.0815341
215.2000	-4.21294	283.973	0.081918
215.1000	-4.19273	284.011	0.0820101
215.0000	-4.14253	284.06	0.0821996
214.9000	-4.17392	284.102	0.0822483
214.8000	-4.18838	284.151	0.0823942
214.7000	-4.22146	284.205	0.0826503
214.6000	-4.19331	284.246	0.0829847
214.5000	-4.12036	284.301	0.0833657
214.4000	-4.05148	284.347	0.0836522
214.3000	-4.11481	284.4	0.0837816
214.2000	-4.08099	284.457	0.0838972
214.1000	-4.05095	284.504	0.0839979
214.0000	-4.05426	284.547	0.0841238
213.9000	-4.02462	284.597	0.0845521
213.8000	-3.97545	284.647	0.0847741
213.7000	-3.90799	284.698	0.0849831
213.6000	-3.84884	284.74	0.08505
213.5000	-3.85473	284.802	0.0853366
213.4000	-3.82632	284.855	0.0855675
213.3000	-3.84137	284.895	0.0858575
213.2000	-3.81288	284.953	0.086129
213.1000	-3.81722	285.005	0.0864916
213.0000	-3.78987	285.073	0.0869185
212.9000	-3.82829	285.142	0.0871716
212.8000	-3.81215	285.207	0.0874944
212.7000	-3.90208	285.251	0.0875376
212.6000	-3.92528	285.309	0.0876952
212.5000	-3.95307	285.373	0.0880145
212.4000	-3.92964	285.437	0.0883472
212.3000	-4.00274	285.488	0.0885471
212.2000	-4.05597	285.546	0.088921
212.1000	-4.00416	285.595	0.0893362
212.0000	-4.11761	285.652	0.0897475
211.9000	-4.10759	285.723	0.0900339
211.8000	-4.1236	285.788	0.0902
211.7000	-4.15663	285.841	0.090464
211.6000	-4.22177	285.903	0.0909449
211.5000	-4.21067	285.973	0.0915345
211.4000	-4.30634	286.034	0.0920592
211.3000	-4.33701	286.087	0.0923717
211.2000	-4.40142	286.154	0.0925403
211.1000	-4.45304	286.231	0.0928701
211.0000	-4.38175	286.312	0.0932336
210.9000	-4.29044	286.374	0.0936984
210.8000	-4.32227	286.424	0.0940354
210.7000	-4.35538	286.516	0.0944984
210.6000	-4.38421	286.585	0.0945999
210.5000	-4.48232	286.668	0.0951504
210.4000	-4.58491	286.757	0.095802
210.3000	-4.64071	286.829	0.0962078
210.2000	-4.66297	286.887	0.0964047
210.1000	-4.72542	286.947	0.0967556
210.0000	-4.76476	287.031	0.0971562
209.9000	-4.83816	287.121	0.0978898
209.8000	-4.81932	287.192	0.0983677
209.7000	-4.8817	287.286	0.0988224
209.6000	-4.90144	287.355	0.0991616
209.5000	-5.02442	287.435	0.09965
209.4000	-4.99239	287.526	0.100316
209.3000	-5.05772	287.625	0.101073
209.2000	-4.93276	287.743	0.101875
209.1000	-5.05167	287.823	0.102237
209.0000	-4.9529	287.942	0.102999
208.9000	-4.92148	288.044	0.103626
208.8000	-5.04625	288.147	0.104322
208.7000	-5.00463	288.245	0.104934
208.6000	-5.02979	288.35	0.105691
208.5000	-5.1295	288.428	0.106282
208.4000	-5.24033	288.523	0.106925
208.3000	-5.30268	288.629	0.107508
208.2000	-5.19447	288.736	0.108137
208.1000	-5.26351	288.846	0.108729
208.0000	-5.31876	288.959	0.109323
207.9000	-5.27163	289.1	0.110039
207.8000	-5.27806	289.235	0.110894
207.7000	-5.33896	289.346	0.111667
207.6000	-5.36206	289.509	0.112625
207.5000	-5.3476	289.632	0.113191
207.4000	-5.34198	289.763	0.113876
207.3000	-5.43555	289.865	0.114479
207.2000	-5.40828	289.975	0.114954
207.1000	-5.4312	290.092	0.115813
207.0000	-5.43018	290.193	0.116516
206.9000	-5.37581	290.369	0.117724
206.8000	-5.35629	290.508	0.11873
206.7000	-5.4095	290.636	0.119532
206.6000	-5.44243	290.776	0.120343
206.5000	-5.48263	290.909	0.121051
206.4000	-5.34702	291.048	0.121914
206.3000	-5.2788	291.237	0.123048
206.2000	-5.30392	291.394	0.123966
206.1000	-5.27939	291.501	0.124539
206.0000	-5.2845	291.682	0.125397
205.9000	-5.20277	291.844	0.126441
205.8000	-5.12581	292.003	0.127429
205.7000	-5.11636	292.168	0.12853
205.6000	-5.12815	292.291	0.129411
205.5000	-5.06938	292.46	0.130487
205.4000	-4.99306	292.632	0.131489
205.3000	-4.96934	292.822	0.132487
205.2000	-4.83955	292.989	0.133544
205.1000	-4.82977	293.218	0.135183
205.0000	-4.86926	293.41	0.136301
204.9000	-4.87124	293.595	0.137376
204.8000	-4.72759	293.77	0.13847
204.7000	-4.63664	293.966	0.139897
204.6000	-4.60144	294.161	0.141217
204.5000	-4.60338	294.368	0.142641
204.4000	-4.52637	294.577	0.143846
204.3000	-4.49201	294.736	0.14484
204.2000	-4.42359	294.942	0.146205
204.1000	-4.40284	295.207	0.148146
204.0000	-4.18922	295.424	0.149697
203.9000	-4.08447	295.661	0.151296
203.8000	-3.92741	295.896	0.152756
203.7000	-3.88683	296.132	0.154362
203.6000	-3.96831	296.375	0.15593
203.5000	-3.86565	296.614	0.157267
203.4000	-3.74366	296.874	0.158783
203.3000	-3.73936	297.129	0.160287
203.2000	-3.55638	297.455	0.162471
203.1000	-3.49253	297.792	0.164617
203.0000	-3.56959	298.074	0.166339
202.9000	-3.49379	298.367	0.168107
202.8000	-3.4637	298.682	0.170171
202.7000	-3.41915	298.992	0.172111
202.6000	-3.35123	299.282	0.173865
202.5000	-3.24874	299.592	0.175853
202.4000	-3.21627	299.9	0.177618
202.3000	-3.10986	300.305	0.180013
202.2000	-3.02309	300.565	0.181593
202.1000	-2.99326	300.919	0.183781
202.0000	-2.89749	301.27	0.185755
201.9000	-2.71661	301.62	0.18758
201.8000	-2.6076	301.981	0.189594
201.7000	-2.47715	302.346	0.191875
201.6000	-2.40855	302.826	0.194778
201.5000	-2.26148	303.213	0.197001
201.4000	-2.27678	303.688	0.199819
201.3000	-2.17873	304.071	0.201898
201.2000	-2.13996	304.552	0.204872
201.1000	-2.09738	304.953	0.207437
201.0000	-1.94026	305.356	0.209829
200.9000	-1.8486	305.869	0.212686
200.8000	-1.76244	306.274	0.214964
200.7000	-1.6086	306.686	0.217301
200.6000	-1.46604	307.108	0.21968
200.5000	-1.29599	307.55	0.222252
200.4000	-1.07494	307.99	0.224812
200.3000	-1.01258	308.437	0.227409
200.2000	-0.893822	308.877	0.229924
200.1000	-0.660976	309.336	0.232639
200.0000	-0.555817	309.805	0.235366
199.9000	-0.400092	310.394	0.238724
199.8000	-0.169121	310.869	0.241334
199.7000	-0.00749109	311.349	0.243809
199.6000	0.158418	311.955	0.247071
199.5000	0.376323	312.585	0.250287
199.4000	0.518129	313.109	0.252978
199.3000	0.720353	313.788	0.256505
199.2000	0.853538	314.329	0.259228
199.1000	1.0777	314.857	0.261778
199.0000	1.25577	315.519	0.265015
198.9000	1.30567	316.052	0.267814
198.8000	1.36405	316.583	0.270695
198.7000	1.58158	317.109	0.273432
198.6000	1.65034	317.626	0.276024
198.5000	1.98392	318.254	0.279188
198.4000	2.1833	318.778	0.281983
198.3000	2.43286	319.441	0.285602
198.2000	2.60098	320.108	0.2892
198.1000	2.97836	320.773	0.292474
198.0000	3.24946	321.447	0.295681
197.9000	3.27545	322.003	0.298398
197.8000	3.37211	322.578	0.301408
197.7000	3.47468	323.147	0.304279
197.6000	3.58244	323.865	0.307757
197.5000	3.6962	324.443	0.310256
197.4000	3.9395	325.191	0.313592
197.3000	4.15386	325.823	0.316408
197.2000	4.41841	326.642	0.319883
197.1000	4.38623	327.316	0.322493
197.0000	4.54041	328.205	0.32571
196.9000	4.67156	328.947	0.328378
196.8000	4.90911	329.904	0.331854
196.7000	5.0686	330.88	0.335349
196.6000	5.18913	331.655	0.337943
196.5000	5.37435	332.616	0.341346
196.4000	5.3966	333.535	0.344707
196.3000	5.58624	334.232	0.347263
196.2000	5.75639	335.064	0.350461
196.1000	5.91818	335.542	0.352368
196.0000	6.12423	336.326	0.355671
195.9000	6.35388	336.946	0.358269
195.8000	6.71665	337.708	0.361205
195.7000	6.73135	338.325	0.36374
195.6000	6.8566	339.105	0.366986
195.5000	6.98705	339.727	0.36953
195.4000	6.97335	340.198	0.371281
195.3000	7.01234	341.01	0.374092
195.2000	7.30628	341.689	0.376382
195.1000	7.43424	342.385	0.378734
195.0000	7.38049	343.291	0.381787
194.9000	7.73143	344.452	0.385277
194.8000	8.00535	345.976	0.389105
194.7000	8.12669	347.449	0.392517
194.6000	8.29196	349.363	0.396787
194.5000	8.39832	351.436	0.400467
194.4000	8.47016	353.3	0.403741
194.3000	8.66375	354.833	0.40661
194.2000	8.84354	356.838	0.410497
194.1000	8.73861	358.372	0.413885
194.0000	8.94476	359.718	0.417103
193.9000	9.06886	360.524	0.419156
193.8000	9.13288	361.448	0.42143
193.7000	9.29446	362.531	0.424533
193.6000	9.43379	363.242	0.426477
193.5000	9.62687	364.13	0.428759
193.4000	9.71813	364.856	0.430667
193.3000	9.55709	365.601	0.432549
193.2000	9.63599	366.81	0.435312
193.1000	9.6581	367.888	0.437534
193.0000	9.7925	369.047	0.439607
192.9000	9.70262	370.29	0.441823
192.8000	9.69799	371.648	0.4441
192.7000	9.62515	372.815	0.445871
192.6000	9.52355	374.718	0.448392
192.5000	9.47291	376.064	0.449948
192.4000	9.40337	377.799	0.452005
192.3000	9.58283	379.926	0.454398
192.2000	9.51349	381.663	0.456227
192.1000	9.63303	383.92	0.458849
192.0000	9.71508	385.323	0.460778
191.9000	9.82753	386.279	0.462315
191.8000	10.0534	387.458	0.464332
191.7000	9.94572	388.289	0.465927
191.6000	10.1504	389.06	0.467696
191.5000	9.98001	389.681	0.469038
191.4000	10.0972	390.672	0.470791
191.3000	10.1253	391.6	0.472161
191.2000	10.1847	392.662	0.473478
191.1000	10.0383	393.872	0.474838
191.0000	9.77669	395.235	0.476177
190.9000	9.612	396.786	0.477508
190.8000	9.62788	398.523	0.478706
190.7000	9.40028	400.461	0.479997
190.6000	9.57986	402.578	0.481374
190.5000	9.37322	405.357	0.482674
190.4000	9.43686	407.843	0.483796
190.3000	9.50701	410.964	0.484827
190.2000	9.44494	414.149	0.48578
190.1000	9.29009	416.224	0.486188
190.0000	9.30514	419.2	0.487134
