# Supplementary material for: Study on the design, synthesis, and activity of anti-tumor staple peptides targeting MDM2/MDMX
Source: Front Chem. 2024 Jun 7;12:1403473. doi: 10.3389/fchem.2024.1403473 (PMC11190158; doi:10.3389/fchem.2024.1403473)
Supplement: Supplementary file 1 [file DataSheet1.ZIP › SM project raw data/SM series high-resolution mass spectrometry originals/SM3-5.d/AcqData/AcqMethod.xml]

<DataFileMethodReport xmlns="http://tempuri.org/DataFileReport.xsd">
  <MethodReport>
    <Version>5.0</Version>
    <MethodName>high resoltion compound-pos.m</MethodName>
    <MethodPath>D:\MassHunter\methods\high resoltion compound-pos.m</MethodPath>
    <RCDevicesXml>&lt;?xml version="1.0" standalone="yes"?&gt;
&lt;DSRdlReport xmlns="http://tempuri.org/DSRdlReport.xsd"&gt;
  &lt;ReportInfo&gt;
    &lt;FooterText&gt;D:\MassHunter\methods\high resoltion compound-pos.m&lt;/FooterText&gt;
    &lt;Version&gt;5.0&lt;/Version&gt;
  &lt;/ReportInfo&gt;
  &lt;MethodInfo&gt;
    &lt;Version&gt;5.0&lt;/Version&gt;
    &lt;MethodName&gt;high resoltion compound-pos.m&lt;/MethodName&gt;
    &lt;MethodPath&gt;D:\MassHunter\methods\high resoltion compound-pos.m&lt;/MethodPath&gt;
    &lt;MethodDescription&gt;Default Method&lt;/MethodDescription&gt;
  &lt;/MethodInfo&gt;
  &lt;Device&gt;
    &lt;Name&gt;HiP Sampler&lt;/Name&gt;
  &lt;/Device&gt;
  &lt;Device&gt;
    &lt;Name&gt;Binary Pump&lt;/Name&gt;
  &lt;/Device&gt;
  &lt;Device&gt;
    &lt;Name&gt;Column Comp.&lt;/Name&gt;
  &lt;/Device&gt;
  &lt;Device&gt;
    &lt;Name&gt;Q-TOF&lt;/Name&gt;
  &lt;/Device&gt;
  &lt;Section&gt;
    &lt;ModuleDisplayName&gt;HiP Sampler&lt;/ModuleDisplayName&gt;
    &lt;ModuleType&gt;G4226A&lt;/ModuleType&gt;
    &lt;DeviceType&gt;HiP Sampler&lt;/DeviceType&gt;
    &lt;Ordinal&gt;1&lt;/Ordinal&gt;
    &lt;SectionName&gt;Auxiliary&lt;/SectionName&gt;
    &lt;SectionID&gt;Auxiliary&lt;/SectionID&gt;
    &lt;SectionType&gt;Section&lt;/SectionType&gt;
    &lt;ParameterName&gt;Auxiliary&lt;/ParameterName&gt;
    &lt;ParameterID&gt;Auxiliary&lt;/ParameterID&gt;
    &lt;ParameterValue /&gt;
  &lt;/Section&gt;
  &lt;Section&gt;
    &lt;ModuleDisplayName&gt;HiP Sampler&lt;/ModuleDisplayName&gt;
    &lt;ModuleType&gt;G4226A&lt;/ModuleType&gt;
    &lt;DeviceType&gt;HiP Sampler&lt;/DeviceType&gt;
    &lt;Ordinal&gt;1&lt;/Ordinal&gt;
    &lt;ParentSectionName&gt;Auxiliary&lt;/ParentSectionName&gt;
    &lt;ParentSectionID&gt;Auxiliary&lt;/ParentSectionID&gt;
    &lt;SectionType&gt;SectionParameter&lt;/SectionType&gt;
    &lt;ParameterName&gt;Draw Speed&lt;/ParameterName&gt;
    &lt;ParameterID&gt;Auxiliary_DrawSpeed&lt;/ParameterID&gt;
    &lt;ParameterUnit&gt;µL/min&lt;/ParameterUnit&gt;
    &lt;ParameterValue&gt;100.0&lt;/ParameterValue&gt;
  &lt;/Section&gt;
  &lt;Section&gt;
    &lt;ModuleDisplayName&gt;HiP Sampler&lt;/ModuleDisplayName&gt;
    &lt;ModuleType&gt;G4226A&lt;/ModuleType&gt;
    &lt;DeviceType&gt;HiP Sampler&lt;/DeviceType&gt;
    &lt;Ordinal&gt;1&lt;/Ordinal&gt;
    &lt;ParentSectionName&gt;Auxiliary&lt;/ParentSectionName&gt;
    &lt;ParentSectionID&gt;Auxiliary&lt;/ParentSectionID&gt;
    &lt;SectionType&gt;SectionParameter&lt;/SectionType&gt;
    &lt;ParameterName&gt;Eject Speed&lt;/ParameterName&gt;
    &lt;ParameterID&gt;Auxiliary_EjectSpeed&lt;/ParameterID&gt;
    &lt;ParameterUnit&gt;µL/min&lt;/ParameterUnit&gt;
    &lt;ParameterValue&gt;100.0&lt;/ParameterValue&gt;
  &lt;/Section&gt;
  &lt;Section&gt;
    &lt;ModuleDisplayName&gt;HiP Sampler&lt;/ModuleDisplayName&gt;
    &lt;ModuleType&gt;G4226A&lt;/ModuleType&gt;
    &lt;DeviceType&gt;HiP Sampler&lt;/DeviceType&gt;
    &lt;Ordinal&gt;1&lt;/Ordinal&gt;
    &lt;ParentSectionName&gt;Auxiliary&lt;/ParentSectionName&gt;
    &lt;ParentSectionID&gt;Auxiliary&lt;/ParentSectionID&gt;
    &lt;SectionType&gt;SectionParameter&lt;/SectionType&gt;
    &lt;ParameterName&gt;Draw Position Offset&lt;/ParameterName&gt;
    &lt;ParameterID&gt;Auxiliary_DrawPositionOffset&lt;/ParameterID&gt;
    &lt;ParameterUnit&gt;mm&lt;/ParameterUnit&gt;
    &lt;ParameterValue&gt;0.0&lt;/ParameterValue&gt;
  &lt;/Section&gt;
  &lt;Section&gt;
    &lt;ModuleDisplayName&gt;HiP Sampler&lt;/ModuleDisplayName&gt;
    &lt;ModuleType&gt;G4226A&lt;/ModuleType&gt;
    &lt;DeviceType&gt;HiP Sampler&lt;/DeviceType&gt;
    &lt;Ordinal&gt;1&lt;/Ordinal&gt;
    &lt;ParentSectionName&gt;Auxiliary&lt;/ParentSectionName&gt;
    &lt;ParentSectionID&gt;Auxiliary&lt;/ParentSectionID&gt;
    &lt;SectionType&gt;SectionParameter&lt;/SectionType&gt;
    &lt;ParameterName&gt;Wait Time After Drawing&lt;/ParameterName&gt;
    &lt;ParameterID&gt;Auxiliary_WaitTimeAfterDrawing&lt;/ParameterID&gt;
    &lt;ParameterUnit&gt;s&lt;/ParameterUnit&gt;
    &lt;ParameterValue&gt;2.0&lt;/ParameterValue&gt;
  &lt;/Section&gt;
  &lt;Section&gt;
    &lt;ModuleDisplayName&gt;HiP Sampler&lt;/ModuleDisplayName&gt;
    &lt;ModuleType&gt;G4226A&lt;/ModuleType&gt;
    &lt;DeviceType&gt;HiP Sampler&lt;/DeviceType&gt;
    &lt;Ordinal&gt;1&lt;/Ordinal&gt;
    &lt;ParentSectionName&gt;Auxiliary&lt;/ParentSectionName&gt;
    &lt;ParentSectionID&gt;Auxiliary&lt;/ParentSectionID&gt;
    &lt;SectionType&gt;SectionParameter&lt;/SectionType&gt;
    &lt;ParameterName&gt;Sample Flush Out Factor&lt;/ParameterName&gt;
    &lt;ParameterID&gt;Auxiliary_SampleFlushOutFactor&lt;/ParameterID&gt;
    &lt;ParameterUnit /&gt;
    &lt;ParameterValue&gt;5.0&lt;/ParameterValue&gt;
  &lt;/Section&gt;
  &lt;Section&gt;
    &lt;ModuleDisplayName&gt;HiP Sampler&lt;/ModuleDisplayName&gt;
    &lt;ModuleType&gt;G4226A&lt;/ModuleType&gt;
    &lt;DeviceType&gt;HiP Sampler&lt;/DeviceType&gt;
    &lt;Ordinal&gt;1&lt;/Ordinal&gt;
    &lt;ParentSectionName&gt;Auxiliary&lt;/ParentSectionName&gt;
    &lt;ParentSectionID&gt;Auxiliary&lt;/ParentSectionID&gt;
    &lt;SectionType&gt;SectionParameter&lt;/SectionType&gt;
    &lt;ParameterName&gt;Vial/Well bottom sensing&lt;/ParameterName&gt;
    &lt;ParameterID&gt;Auxiliary_DrawPositionDetectionEnabled&lt;/ParameterID&gt;
    &lt;ParameterValue&gt;No&lt;/ParameterValue&gt;
  &lt;/Section&gt;
  &lt;Section&gt;
    &lt;ModuleDisplayName&gt;HiP Sampler&lt;/ModuleDisplayName&gt;
    &lt;ModuleType&gt;G4226A&lt;/ModuleType&gt;
    &lt;DeviceType&gt;HiP Sampler&lt;/DeviceType&gt;
    &lt;Ordinal&gt;1&lt;/Ordinal&gt;
    &lt;SectionName&gt;Injection&lt;/SectionName&gt;
    &lt;SectionID&gt;Injection&lt;/SectionID&gt;
    &lt;SectionType&gt;Section&lt;/SectionType&gt;
    &lt;ParameterName&gt;Injection&lt;/ParameterName&gt;
    &lt;ParameterID&gt;Injection&lt;/ParameterID&gt;
    &lt;ParameterValue /&gt;
  &lt;/Section&gt;
  &lt;Section&gt;
    &lt;ModuleDisplayName&gt;HiP Sampler&lt;/ModuleDisplayName&gt;
    &lt;ModuleType&gt;G4226A&lt;/ModuleType&gt;
    &lt;DeviceType&gt;HiP Sampler&lt;/DeviceType&gt;
    &lt;Ordinal&gt;1&lt;/Ordinal&gt;
    &lt;ParentSectionName&gt;Injection&lt;/ParentSectionName&gt;
    &lt;ParentSectionID&gt;Injection&lt;/ParentSectionID&gt;
    &lt;SectionName&gt;Needle Wash&lt;/SectionName&gt;
    &lt;SectionID&gt;Injection_NeedleWash&lt;/SectionID&gt;
    &lt;SectionType&gt;SectionSection&lt;/SectionType&gt;
    &lt;ParameterName&gt;Needle Wash&lt;/ParameterName&gt;
    &lt;ParameterID&gt;Injection_NeedleWash&lt;/ParameterID&gt;
    &lt;ParameterValue /&gt;
  &lt;/Section&gt;
  &lt;Section&gt;
    &lt;ModuleDisplayName&gt;HiP Sampler&lt;/ModuleDisplayName&gt;
    &lt;ModuleType&gt;G4226A&lt;/ModuleType&gt;
    &lt;DeviceType&gt;HiP Sampler&lt;/DeviceType&gt;
    &lt;Ordinal&gt;1&lt;/Ordinal&gt;
    &lt;ParentSectionName&gt;Injection&lt;/ParentSectionName&gt;
    &lt;ParentSectionID&gt;Injection&lt;/ParentSectionID&gt;
    &lt;SectionName&gt;Needle Wash&lt;/SectionName&gt;
    &lt;SectionID&gt;Injection_NeedleWash&lt;/SectionID&gt;
    &lt;SectionType&gt;SectionParameter&lt;/SectionType&gt;
    &lt;ParameterName&gt;Needle Wash Location&lt;/ParameterName&gt;
    &lt;ParameterID&gt;Injection_NeedleWash_NeedleWashLocation&lt;/ParameterID&gt;
    &lt;ParameterValue&gt;Flush Port&lt;/ParameterValue&gt;
  &lt;/Section&gt;
  &lt;Section&gt;
    &lt;ModuleDisplayName&gt;HiP Sampler&lt;/ModuleDisplayName&gt;
    &lt;ModuleType&gt;G4226A&lt;/ModuleType&gt;
    &lt;DeviceType&gt;HiP Sampler&lt;/DeviceType&gt;
    &lt;Ordinal&gt;1&lt;/Ordinal&gt;
    &lt;ParentSectionName&gt;Injection&lt;/ParentSectionName&gt;
    &lt;ParentSectionID&gt;Injection&lt;/ParentSectionID&gt;
    &lt;SectionName&gt;Needle Wash&lt;/SectionName&gt;
    &lt;SectionID&gt;Injection_NeedleWash&lt;/SectionID&gt;
    &lt;SectionType&gt;SectionParameter&lt;/SectionType&gt;
    &lt;ParameterName&gt;Wash Time&lt;/ParameterName&gt;
    &lt;ParameterID&gt;Injection_NeedleWash_WashTime&lt;/ParameterID&gt;
    &lt;ParameterUnit&gt;s&lt;/ParameterUnit&gt;
    &lt;ParameterValue&gt;10.0&lt;/ParameterValue&gt;
  &lt;/Section&gt;
  &lt;Section&gt;
    &lt;ModuleDisplayName&gt;HiP Sampler&lt;/ModuleDisplayName&gt;
    &lt;ModuleType&gt;G4226A&lt;/ModuleType&gt;
    &lt;DeviceType&gt;HiP Sampler&lt;/DeviceType&gt;
    &lt;Ordinal&gt;1&lt;/Ordinal&gt;
    &lt;ParentSectionName&gt;Injection&lt;/ParentSectionName&gt;
    &lt;ParentSectionID&gt;Injection&lt;/ParentSectionID&gt;
    &lt;SectionType&gt;SectionParameter&lt;/SectionType&gt;
    &lt;ParameterName&gt;Injection Mode&lt;/ParameterName&gt;
    &lt;ParameterID&gt;Injection_InjectionMode&lt;/ParameterID&gt;
    &lt;ParameterValue&gt;Injection with needle wash&lt;/ParameterValue&gt;
  &lt;/Section&gt;
  &lt;Section&gt;
    &lt;ModuleDisplayName&gt;HiP Sampler&lt;/ModuleDisplayName&gt;
    &lt;ModuleType&gt;G4226A&lt;/ModuleType&gt;
    &lt;DeviceType&gt;HiP Sampler&lt;/DeviceType&gt;
    &lt;Ordinal&gt;1&lt;/Ordinal&gt;
    &lt;ParentSectionName&gt;Injection&lt;/ParentSectionName&gt;
    &lt;ParentSectionID&gt;Injection&lt;/ParentSectionID&gt;
    &lt;SectionType&gt;SectionParameter&lt;/SectionType&gt;
    &lt;ParameterName&gt;Injection Volume&lt;/ParameterName&gt;
    &lt;ParameterID&gt;Injection_InjectionVolume&lt;/ParameterID&gt;
    &lt;ParameterUnit&gt;µL&lt;/ParameterUnit&gt;
    &lt;ParameterValue&gt;1.00&lt;/ParameterValue&gt;
  &lt;/Section&gt;
  &lt;Section&gt;
    &lt;ModuleDisplayName&gt;HiP Sampler&lt;/ModuleDisplayName&gt;
    &lt;ModuleType&gt;G4226A&lt;/ModuleType&gt;
    &lt;DeviceType&gt;HiP Sampler&lt;/DeviceType&gt;
    &lt;Ordinal&gt;1&lt;/Ordinal&gt;
    &lt;SectionName&gt;High throughput&lt;/SectionName&gt;
    &lt;SectionID&gt;HighThroughput&lt;/SectionID&gt;
    &lt;SectionType&gt;Section&lt;/SectionType&gt;
    &lt;ParameterName&gt;High throughput&lt;/ParameterName&gt;
    &lt;ParameterID&gt;HighThroughput&lt;/ParameterID&gt;
    &lt;ParameterValue /&gt;
  &lt;/Section&gt;
  &lt;Section&gt;
    &lt;ModuleDisplayName&gt;HiP Sampler&lt;/ModuleDisplayName&gt;
    &lt;ModuleType&gt;G4226A&lt;/ModuleType&gt;
    &lt;DeviceType&gt;HiP Sampler&lt;/DeviceType&gt;
    &lt;Ordinal&gt;1&lt;/Ordinal&gt;
    &lt;ParentSectionName&gt;High throughput&lt;/ParentSectionName&gt;
    &lt;ParentSectionID&gt;HighThroughput&lt;/ParentSectionID&gt;
    &lt;SectionName&gt;Overlapped Injection&lt;/SectionName&gt;
    &lt;SectionID&gt;HighThroughput_OverlappedInjection&lt;/SectionID&gt;
    &lt;SectionType&gt;SectionSection&lt;/SectionType&gt;
    &lt;ParameterName&gt;Overlapped Injection&lt;/ParameterName&gt;
    &lt;ParameterID&gt;HighThroughput_OverlappedInjection&lt;/ParameterID&gt;
    &lt;ParameterValue /&gt;
  &lt;/Section&gt;
  &lt;Section&gt;
    &lt;ModuleDisplayName&gt;HiP Sampler&lt;/ModuleDisplayName&gt;
    &lt;ModuleType&gt;G4226A&lt;/ModuleType&gt;
    &lt;DeviceType&gt;HiP Sampler&lt;/DeviceType&gt;
    &lt;Ordinal&gt;1&lt;/Ordinal&gt;
    &lt;ParentSectionName&gt;High throughput&lt;/ParentSectionName&gt;
    &lt;ParentSectionID&gt;HighThroughput&lt;/ParentSectionID&gt;
    &lt;SectionName&gt;Overlapped Injection&lt;/SectionName&gt;
    &lt;SectionID&gt;HighThroughput_OverlappedInjection&lt;/SectionID&gt;
    &lt;SectionType&gt;SectionParameter&lt;/SectionType&gt;
    &lt;ParameterName&gt;Enable Overlapped Injection&lt;/ParameterName&gt;
    &lt;ParameterID&gt;HighThroughput_OverlappedInjection_OverlapEnabled&lt;/ParameterID&gt;
    &lt;ParameterValue&gt;No&lt;/ParameterValue&gt;
  &lt;/Section&gt;
  &lt;Section&gt;
    &lt;ModuleDisplayName&gt;HiP Sampler&lt;/ModuleDisplayName&gt;
    &lt;ModuleType&gt;G4226A&lt;/ModuleType&gt;
    &lt;DeviceType&gt;HiP Sampler&lt;/DeviceType&gt;
    &lt;Ordinal&gt;1&lt;/Ordinal&gt;
    &lt;ParentSectionName&gt;High throughput&lt;/ParentSectionName&gt;
    &lt;ParentSectionID&gt;HighThroughput&lt;/ParentSectionID&gt;
    &lt;SectionType&gt;SectionParameter&lt;/SectionType&gt;
    &lt;ParameterName&gt;Automatic Delay Volume Reduction&lt;/ParameterName&gt;
    &lt;ParameterID&gt;HighThroughput_ValveToBypassAfterInjectionEnabled&lt;/ParameterID&gt;
    &lt;ParameterValue&gt;No&lt;/ParameterValue&gt;
  &lt;/Section&gt;
  &lt;Section&gt;
    &lt;ModuleDisplayName&gt;HiP Sampler&lt;/ModuleDisplayName&gt;
    &lt;ModuleType&gt;G4226A&lt;/ModuleType&gt;
    &lt;DeviceType&gt;HiP Sampler&lt;/DeviceType&gt;
    &lt;Ordinal&gt;1&lt;/Ordinal&gt;
    &lt;SectionName&gt;Valve Switching&lt;/SectionName&gt;
    &lt;SectionID&gt;ValveSwitching&lt;/SectionID&gt;
    &lt;SectionType&gt;Section&lt;/SectionType&gt;
    &lt;ParameterName&gt;Valve Switching&lt;/ParameterName&gt;
    &lt;ParameterID&gt;ValveSwitching&lt;/ParameterID&gt;
    &lt;ParameterValue /&gt;
  &lt;/Section&gt;
  &lt;Section&gt;
    &lt;ModuleDisplayName&gt;HiP Sampler&lt;/ModuleDisplayName&gt;
    &lt;ModuleType&gt;G4226A&lt;/ModuleType&gt;
    &lt;DeviceType&gt;HiP Sampler&lt;/DeviceType&gt;
    &lt;Ordinal&gt;1&lt;/Ordinal&gt;
    &lt;ParentSectionName&gt;Valve Switching&lt;/ParentSectionName&gt;
    &lt;ParentSectionID&gt;ValveSwitching&lt;/ParentSectionID&gt;
    &lt;SectionName&gt;Valve Switch Time 1&lt;/SectionName&gt;
    &lt;SectionID&gt;ValveSwitching_ValveSwitchTime1&lt;/SectionID&gt;
    &lt;SectionType&gt;SectionSection&lt;/SectionType&gt;
    &lt;ParameterName&gt;Valve Switch Time 1&lt;/ParameterName&gt;
    &lt;ParameterID&gt;ValveSwitching_ValveSwitchTime1&lt;/ParameterID&gt;
    &lt;ParameterValue /&gt;
  &lt;/Section&gt;
  &lt;Section&gt;
    &lt;ModuleDisplayName&gt;HiP Sampler&lt;/ModuleDisplayName&gt;
    &lt;ModuleType&gt;G4226A&lt;/ModuleType&gt;
    &lt;DeviceType&gt;HiP Sampler&lt;/DeviceType&gt;
    &lt;Ordinal&gt;1&lt;/Ordinal&gt;
    &lt;ParentSectionName&gt;Valve Switching&lt;/ParentSectionName&gt;
    &lt;ParentSectionID&gt;ValveSwitching&lt;/ParentSectionID&gt;
    &lt;SectionName&gt;Valve Switch Time 1&lt;/SectionName&gt;
    &lt;SectionID&gt;ValveSwitching_ValveSwitchTime1&lt;/SectionID&gt;
    &lt;SectionType&gt;SectionParameter&lt;/SectionType&gt;
    &lt;ParameterName&gt;Switch Time 1 Enabled&lt;/ParameterName&gt;
    &lt;ParameterID&gt;ValveSwitching_ValveSwitchTime1_SwitchTimeEnabled&lt;/ParameterID&gt;
    &lt;ParameterValue&gt;No&lt;/ParameterValue&gt;
  &lt;/Section&gt;
  &lt;Section&gt;
    &lt;ModuleDisplayName&gt;HiP Sampler&lt;/ModuleDisplayName&gt;
    &lt;ModuleType&gt;G4226A&lt;/ModuleType&gt;
    &lt;DeviceType&gt;HiP Sampler&lt;/DeviceType&gt;
    &lt;Ordinal&gt;1&lt;/Ordinal&gt;
    &lt;ParentSectionName&gt;Valve Switching&lt;/ParentSectionName&gt;
    &lt;ParentSectionID&gt;ValveSwitching&lt;/ParentSectionID&gt;
    &lt;SectionName&gt;Valve Switch Time 2&lt;/SectionName&gt;
    &lt;SectionID&gt;ValveSwitching_ValveSwitchTime2&lt;/SectionID&gt;
    &lt;SectionType&gt;SectionSection&lt;/SectionType&gt;
    &lt;ParameterName&gt;Valve Switch Time 2&lt;/ParameterName&gt;
    &lt;ParameterID&gt;ValveSwitching_ValveSwitchTime2&lt;/ParameterID&gt;
    &lt;ParameterValue /&gt;
  &lt;/Section&gt;
  &lt;Section&gt;
    &lt;ModuleDisplayName&gt;HiP Sampler&lt;/ModuleDisplayName&gt;
    &lt;ModuleType&gt;G4226A&lt;/ModuleType&gt;
    &lt;DeviceType&gt;HiP Sampler&lt;/DeviceType&gt;
    &lt;Ordinal&gt;1&lt;/Ordinal&gt;
    &lt;ParentSectionName&gt;Valve Switching&lt;/ParentSectionName&gt;
    &lt;ParentSectionID&gt;ValveSwitching&lt;/ParentSectionID&gt;
    &lt;SectionName&gt;Valve Switch Time 2&lt;/SectionName&gt;
    &lt;SectionID&gt;ValveSwitching_ValveSwitchTime2&lt;/SectionID&gt;
    &lt;SectionType&gt;SectionParameter&lt;/SectionType&gt;
    &lt;ParameterName&gt;Switch Time 2 Enabled&lt;/ParameterName&gt;
    &lt;ParameterID&gt;ValveSwitching_ValveSwitchTime2_SwitchTimeEnabled&lt;/ParameterID&gt;
    &lt;ParameterValue&gt;No&lt;/ParameterValue&gt;
  &lt;/Section&gt;
  &lt;Section&gt;
    &lt;ModuleDisplayName&gt;HiP Sampler&lt;/ModuleDisplayName&gt;
    &lt;ModuleType&gt;G4226A&lt;/ModuleType&gt;
    &lt;DeviceType&gt;HiP Sampler&lt;/DeviceType&gt;
    &lt;Ordinal&gt;1&lt;/Ordinal&gt;
    &lt;ParentSectionName&gt;Valve Switching&lt;/ParentSectionName&gt;
    &lt;ParentSectionID&gt;ValveSwitching&lt;/ParentSectionID&gt;
    &lt;SectionName&gt;Valve Switch Time 3&lt;/SectionName&gt;
    &lt;SectionID&gt;ValveSwitching_ValveSwitchTime3&lt;/SectionID&gt;
    &lt;SectionType&gt;SectionSection&lt;/SectionType&gt;
    &lt;ParameterName&gt;Valve Switch Time 3&lt;/ParameterName&gt;
    &lt;ParameterID&gt;ValveSwitching_ValveSwitchTime3&lt;/ParameterID&gt;
    &lt;ParameterValue /&gt;
  &lt;/Section&gt;
  &lt;Section&gt;
    &lt;ModuleDisplayName&gt;HiP Sampler&lt;/ModuleDisplayName&gt;
    &lt;ModuleType&gt;G4226A&lt;/ModuleType&gt;
    &lt;DeviceType&gt;HiP Sampler&lt;/DeviceType&gt;
    &lt;Ordinal&gt;1&lt;/Ordinal&gt;
    &lt;ParentSectionName&gt;Valve Switching&lt;/ParentSectionName&gt;
    &lt;ParentSectionID&gt;ValveSwitching&lt;/ParentSectionID&gt;
    &lt;SectionName&gt;Valve Switch Time 3&lt;/SectionName&gt;
    &lt;SectionID&gt;ValveSwitching_ValveSwitchTime3&lt;/SectionID&gt;
    &lt;SectionType&gt;SectionParameter&lt;/SectionType&gt;
    &lt;ParameterName&gt;Switch Time 3 Enabled&lt;/ParameterName&gt;
    &lt;ParameterID&gt;ValveSwitching_ValveSwitchTime3_SwitchTimeEnabled&lt;/ParameterID&gt;
    &lt;ParameterValue&gt;No&lt;/ParameterValue&gt;
  &lt;/Section&gt;
  &lt;Section&gt;
    &lt;ModuleDisplayName&gt;HiP Sampler&lt;/ModuleDisplayName&gt;
    &lt;ModuleType&gt;G4226A&lt;/ModuleType&gt;
    &lt;DeviceType&gt;HiP Sampler&lt;/DeviceType&gt;
    &lt;Ordinal&gt;1&lt;/Ordinal&gt;
    &lt;ParentSectionName&gt;Valve Switching&lt;/ParentSectionName&gt;
    &lt;ParentSectionID&gt;ValveSwitching&lt;/ParentSectionID&gt;
    &lt;SectionName&gt;Valve Switch Time 4&lt;/SectionName&gt;
    &lt;SectionID&gt;ValveSwitching_ValveSwitchTime4&lt;/SectionID&gt;
    &lt;SectionType&gt;SectionSection&lt;/SectionType&gt;
    &lt;ParameterName&gt;Valve Switch Time 4&lt;/ParameterName&gt;
    &lt;ParameterID&gt;ValveSwitching_ValveSwitchTime4&lt;/ParameterID&gt;
    &lt;ParameterValue /&gt;
  &lt;/Section&gt;
  &lt;Section&gt;
    &lt;ModuleDisplayName&gt;HiP Sampler&lt;/ModuleDisplayName&gt;
    &lt;ModuleType&gt;G4226A&lt;/ModuleType&gt;
    &lt;DeviceType&gt;HiP Sampler&lt;/DeviceType&gt;
    &lt;Ordinal&gt;1&lt;/Ordinal&gt;
    &lt;ParentSectionName&gt;Valve Switching&lt;/ParentSectionName&gt;
    &lt;ParentSectionID&gt;ValveSwitching&lt;/ParentSectionID&gt;
    &lt;SectionName&gt;Valve Switch Time 4&lt;/SectionName&gt;
    &lt;SectionID&gt;ValveSwitching_ValveSwitchTime4&lt;/SectionID&gt;
    &lt;SectionType&gt;SectionParameter&lt;/SectionType&gt;
    &lt;ParameterName&gt;Switch Time 4 Enabled&lt;/ParameterName&gt;
    &lt;ParameterID&gt;ValveSwitching_ValveSwitchTime4_SwitchTimeEnabled&lt;/ParameterID&gt;
    &lt;ParameterValue&gt;No&lt;/ParameterValue&gt;
  &lt;/Section&gt;
  &lt;Section&gt;
    &lt;ModuleDisplayName&gt;HiP Sampler&lt;/ModuleDisplayName&gt;
    &lt;ModuleType&gt;G4226A&lt;/ModuleType&gt;
    &lt;DeviceType&gt;HiP Sampler&lt;/DeviceType&gt;
    &lt;Ordinal&gt;1&lt;/Ordinal&gt;
    &lt;ParentSectionName&gt;Valve Switching&lt;/ParentSectionName&gt;
    &lt;ParentSectionID&gt;ValveSwitching&lt;/ParentSectionID&gt;
    &lt;SectionType&gt;SectionParameter&lt;/SectionType&gt;
    &lt;ParameterName&gt;Valve Movements&lt;/ParameterName&gt;
    &lt;ParameterID&gt;ValveSwitching_ValveMovements&lt;/ParameterID&gt;
    &lt;ParameterUnit /&gt;
    &lt;ParameterValue&gt;0&lt;/ParameterValue&gt;
  &lt;/Section&gt;
  &lt;Section&gt;
    &lt;ModuleDisplayName&gt;HiP Sampler&lt;/ModuleDisplayName&gt;
    &lt;ModuleType&gt;G4226A&lt;/ModuleType&gt;
    &lt;DeviceType&gt;HiP Sampler&lt;/DeviceType&gt;
    &lt;Ordinal&gt;1&lt;/Ordinal&gt;
    &lt;SectionName&gt;Stop Time&lt;/SectionName&gt;
    &lt;SectionID&gt;StopTime&lt;/SectionID&gt;
    &lt;SectionType&gt;Section&lt;/SectionType&gt;
    &lt;ParameterName&gt;Stop Time&lt;/ParameterName&gt;
    &lt;ParameterID&gt;StopTime&lt;/ParameterID&gt;
    &lt;ParameterValue /&gt;
  &lt;/Section&gt;
  &lt;Section&gt;
    &lt;ModuleDisplayName&gt;HiP Sampler&lt;/ModuleDisplayName&gt;
    &lt;ModuleType&gt;G4226A&lt;/ModuleType&gt;
    &lt;DeviceType&gt;HiP Sampler&lt;/DeviceType&gt;
    &lt;Ordinal&gt;1&lt;/Ordinal&gt;
    &lt;ParentSectionName&gt;Stop Time&lt;/ParentSectionName&gt;
    &lt;ParentSectionID&gt;StopTime&lt;/ParentSectionID&gt;
    &lt;SectionType&gt;SectionParameter&lt;/SectionType&gt;
    &lt;ParameterName&gt;Stoptime Mode&lt;/ParameterName&gt;
    &lt;ParameterID&gt;StopTime_StopTimeMode&lt;/ParameterID&gt;
    &lt;ParameterValue&gt;As pump/No limit&lt;/ParameterValue&gt;
  &lt;/Section&gt;
  &lt;Section&gt;
    &lt;ModuleDisplayName&gt;HiP Sampler&lt;/ModuleDisplayName&gt;
    &lt;ModuleType&gt;G4226A&lt;/ModuleType&gt;
    &lt;DeviceType&gt;HiP Sampler&lt;/DeviceType&gt;
    &lt;Ordinal&gt;1&lt;/Ordinal&gt;
    &lt;SectionName&gt;Post Time&lt;/SectionName&gt;
    &lt;SectionID&gt;PostTime&lt;/SectionID&gt;
    &lt;SectionType&gt;Section&lt;/SectionType&gt;
    &lt;ParameterName&gt;Post Time&lt;/ParameterName&gt;
    &lt;ParameterID&gt;PostTime&lt;/ParameterID&gt;
    &lt;ParameterValue /&gt;
  &lt;/Section&gt;
  &lt;Section&gt;
    &lt;ModuleDisplayName&gt;HiP Sampler&lt;/ModuleDisplayName&gt;
    &lt;ModuleType&gt;G4226A&lt;/ModuleType&gt;
    &lt;DeviceType&gt;HiP Sampler&lt;/DeviceType&gt;
    &lt;Ordinal&gt;1&lt;/Ordinal&gt;
    &lt;ParentSectionName&gt;Post Time&lt;/ParentSectionName&gt;
    &lt;ParentSectionID&gt;PostTime&lt;/ParentSectionID&gt;
    &lt;SectionType&gt;SectionParameter&lt;/SectionType&gt;
    &lt;ParameterName&gt;Posttime Mode&lt;/ParameterName&gt;
    &lt;ParameterID&gt;PostTime_PostTimeMode&lt;/ParameterID&gt;
    &lt;ParameterValue&gt;Off&lt;/ParameterValue&gt;
  &lt;/Section&gt;
  &lt;Section&gt;
    &lt;ModuleDisplayName&gt;HiP Sampler&lt;/ModuleDisplayName&gt;
    &lt;ModuleType&gt;G4226A&lt;/ModuleType&gt;
    &lt;DeviceType&gt;HiP Sampler&lt;/DeviceType&gt;
    &lt;Ordinal&gt;1&lt;/Ordinal&gt;
    &lt;SectionName&gt;Timetable&lt;/SectionName&gt;
    &lt;SectionID&gt;Timetable&lt;/SectionID&gt;
    &lt;SectionType&gt;Section&lt;/SectionType&gt;
    &lt;ParameterName&gt;Timetable&lt;/ParameterName&gt;
    &lt;ParameterID&gt;Timetable&lt;/ParameterID&gt;
    &lt;ParameterValue /&gt;
  &lt;/Section&gt;
  &lt;Section&gt;
    &lt;ModuleDisplayName&gt;Binary Pump&lt;/ModuleDisplayName&gt;
    &lt;ModuleType&gt;G4220A&lt;/ModuleType&gt;
    &lt;DeviceType&gt;Binary Pump&lt;/DeviceType&gt;
    &lt;Ordinal&gt;1&lt;/Ordinal&gt;
    &lt;SectionName&gt;Stroke A&lt;/SectionName&gt;
    &lt;SectionID&gt;StrokeA&lt;/SectionID&gt;
    &lt;SectionType&gt;Section&lt;/SectionType&gt;
    &lt;ParameterName&gt;Stroke A&lt;/ParameterName&gt;
    &lt;ParameterID&gt;StrokeA&lt;/ParameterID&gt;
    &lt;ParameterValue /&gt;
  &lt;/Section&gt;
  &lt;Section&gt;
    &lt;ModuleDisplayName&gt;Binary Pump&lt;/ModuleDisplayName&gt;
    &lt;ModuleType&gt;G4220A&lt;/ModuleType&gt;
    &lt;DeviceType&gt;Binary Pump&lt;/DeviceType&gt;
    &lt;Ordinal&gt;1&lt;/Ordinal&gt;
    &lt;ParentSectionName&gt;Stroke A&lt;/ParentSectionName&gt;
    &lt;ParentSectionID&gt;StrokeA&lt;/ParentSectionID&gt;
    &lt;SectionType&gt;SectionParameter&lt;/SectionType&gt;
    &lt;ParameterName&gt;Automatic Stroke Calculation A&lt;/ParameterName&gt;
    &lt;ParameterID&gt;StrokeA_AutomaticStrokeCalculation&lt;/ParameterID&gt;
    &lt;ParameterValue&gt;Yes&lt;/ParameterValue&gt;
  &lt;/Section&gt;
  &lt;Section&gt;
    &lt;ModuleDisplayName&gt;Binary Pump&lt;/ModuleDisplayName&gt;
    &lt;ModuleType&gt;G4220A&lt;/ModuleType&gt;
    &lt;DeviceType&gt;Binary Pump&lt;/DeviceType&gt;
    &lt;Ordinal&gt;1&lt;/Ordinal&gt;
    &lt;SectionName&gt;Stop Time&lt;/SectionName&gt;
    &lt;SectionID&gt;StopTime&lt;/SectionID&gt;
    &lt;SectionType&gt;Section&lt;/SectionType&gt;
    &lt;ParameterName&gt;Stop Time&lt;/ParameterName&gt;
    &lt;ParameterID&gt;StopTime&lt;/ParameterID&gt;
    &lt;ParameterValue /&gt;
  &lt;/Section&gt;
  &lt;Section&gt;
    &lt;ModuleDisplayName&gt;Binary Pump&lt;/ModuleDisplayName&gt;
    &lt;ModuleType&gt;G4220A&lt;/ModuleType&gt;
    &lt;DeviceType&gt;Binary Pump&lt;/DeviceType&gt;
    &lt;Ordinal&gt;1&lt;/Ordinal&gt;
    &lt;ParentSectionName&gt;Stop Time&lt;/ParentSectionName&gt;
    &lt;ParentSectionID&gt;StopTime&lt;/ParentSectionID&gt;
    &lt;SectionType&gt;SectionParameter&lt;/SectionType&gt;
    &lt;ParameterName&gt;Stoptime Mode&lt;/ParameterName&gt;
    &lt;ParameterID&gt;StopTime_StopTimeMode&lt;/ParameterID&gt;
    &lt;ParameterValue&gt;No limit&lt;/ParameterValue&gt;
  &lt;/Section&gt;
  &lt;Section&gt;
    &lt;ModuleDisplayName&gt;Binary Pump&lt;/ModuleDisplayName&gt;
    &lt;ModuleType&gt;G4220A&lt;/ModuleType&gt;
    &lt;DeviceType&gt;Binary Pump&lt;/DeviceType&gt;
    &lt;Ordinal&gt;1&lt;/Ordinal&gt;
    &lt;SectionName&gt;Post Time&lt;/SectionName&gt;
    &lt;SectionID&gt;PostTime&lt;/SectionID&gt;
    &lt;SectionType&gt;Section&lt;/SectionType&gt;
    &lt;ParameterName&gt;Post Time&lt;/ParameterName&gt;
    &lt;ParameterID&gt;PostTime&lt;/ParameterID&gt;
    &lt;ParameterValue /&gt;
  &lt;/Section&gt;
  &lt;Section&gt;
    &lt;ModuleDisplayName&gt;Binary Pump&lt;/ModuleDisplayName&gt;
    &lt;ModuleType&gt;G4220A&lt;/ModuleType&gt;
    &lt;DeviceType&gt;Binary Pump&lt;/DeviceType&gt;
    &lt;Ordinal&gt;1&lt;/Ordinal&gt;
    &lt;ParentSectionName&gt;Post Time&lt;/ParentSectionName&gt;
    &lt;ParentSectionID&gt;PostTime&lt;/ParentSectionID&gt;
    &lt;SectionType&gt;SectionParameter&lt;/SectionType&gt;
    &lt;ParameterName&gt;Posttime Mode&lt;/ParameterName&gt;
    &lt;ParameterID&gt;PostTime_PostTimeMode&lt;/ParameterID&gt;
    &lt;ParameterValue&gt;Off&lt;/ParameterValue&gt;
  &lt;/Section&gt;
  &lt;Section&gt;
    &lt;ModuleDisplayName&gt;Binary Pump&lt;/ModuleDisplayName&gt;
    &lt;ModuleType&gt;G4220A&lt;/ModuleType&gt;
    &lt;DeviceType&gt;Binary Pump&lt;/DeviceType&gt;
    &lt;Ordinal&gt;1&lt;/Ordinal&gt;
    &lt;SectionType&gt;Parameter&lt;/SectionType&gt;
    &lt;ParameterName&gt;Flow&lt;/ParameterName&gt;
    &lt;ParameterID&gt;Flow&lt;/ParameterID&gt;
    &lt;ParameterUnit&gt;mL/min&lt;/ParameterUnit&gt;
    &lt;ParameterValue&gt;0.300&lt;/ParameterValue&gt;
  &lt;/Section&gt;
  &lt;Section&gt;
    &lt;ModuleDisplayName&gt;Binary Pump&lt;/ModuleDisplayName&gt;
    &lt;ModuleType&gt;G4220A&lt;/ModuleType&gt;
    &lt;DeviceType&gt;Binary Pump&lt;/DeviceType&gt;
    &lt;Ordinal&gt;1&lt;/Ordinal&gt;
    &lt;SectionType&gt;Parameter&lt;/SectionType&gt;
    &lt;ParameterName&gt;Use Solvent Types&lt;/ParameterName&gt;
    &lt;ParameterID&gt;UseSolventTypes&lt;/ParameterID&gt;
    &lt;ParameterValue&gt;Yes&lt;/ParameterValue&gt;
  &lt;/Section&gt;
  &lt;Section&gt;
    &lt;ModuleDisplayName&gt;Binary Pump&lt;/ModuleDisplayName&gt;
    &lt;ModuleType&gt;G4220A&lt;/ModuleType&gt;
    &lt;DeviceType&gt;Binary Pump&lt;/DeviceType&gt;
    &lt;Ordinal&gt;1&lt;/Ordinal&gt;
    &lt;SectionType&gt;Parameter&lt;/SectionType&gt;
    &lt;ParameterName&gt;Stroke Mode&lt;/ParameterName&gt;
    &lt;ParameterID&gt;StrokeMode&lt;/ParameterID&gt;
    &lt;ParameterValue&gt;Synchronized&lt;/ParameterValue&gt;
  &lt;/Section&gt;
  &lt;Section&gt;
    &lt;ModuleDisplayName&gt;Binary Pump&lt;/ModuleDisplayName&gt;
    &lt;ModuleType&gt;G4220A&lt;/ModuleType&gt;
    &lt;DeviceType&gt;Binary Pump&lt;/DeviceType&gt;
    &lt;Ordinal&gt;1&lt;/Ordinal&gt;
    &lt;SectionType&gt;Parameter&lt;/SectionType&gt;
    &lt;ParameterName&gt;Low Pressure Limit&lt;/ParameterName&gt;
    &lt;ParameterID&gt;LowPressureLimit&lt;/ParameterID&gt;
    &lt;ParameterUnit&gt;bar&lt;/ParameterUnit&gt;
    &lt;ParameterValue&gt;0.00&lt;/ParameterValue&gt;
  &lt;/Section&gt;
  &lt;Section&gt;
    &lt;ModuleDisplayName&gt;Binary Pump&lt;/ModuleDisplayName&gt;
    &lt;ModuleType&gt;G4220A&lt;/ModuleType&gt;
    &lt;DeviceType&gt;Binary Pump&lt;/DeviceType&gt;
    &lt;Ordinal&gt;1&lt;/Ordinal&gt;
    &lt;SectionType&gt;Parameter&lt;/SectionType&gt;
    &lt;ParameterName&gt;High Pressure Limit&lt;/ParameterName&gt;
    &lt;ParameterID&gt;HighPressureLimit&lt;/ParameterID&gt;
    &lt;ParameterUnit&gt;bar&lt;/ParameterUnit&gt;
    &lt;ParameterValue&gt;1000.00&lt;/ParameterValue&gt;
  &lt;/Section&gt;
  &lt;Section&gt;
    &lt;ModuleDisplayName&gt;Binary Pump&lt;/ModuleDisplayName&gt;
    &lt;ModuleType&gt;G4220A&lt;/ModuleType&gt;
    &lt;DeviceType&gt;Binary Pump&lt;/DeviceType&gt;
    &lt;Ordinal&gt;1&lt;/Ordinal&gt;
    &lt;SectionType&gt;Parameter&lt;/SectionType&gt;
    &lt;ParameterName&gt;Max. Flow Ramp Up&lt;/ParameterName&gt;
    &lt;ParameterID&gt;MaximumFlowRamp&lt;/ParameterID&gt;
    &lt;ParameterUnit&gt;mL/min²&lt;/ParameterUnit&gt;
    &lt;ParameterValue&gt;100.000&lt;/ParameterValue&gt;
  &lt;/Section&gt;
  &lt;Section&gt;
    &lt;ModuleDisplayName&gt;Binary Pump&lt;/ModuleDisplayName&gt;
    &lt;ModuleType&gt;G4220A&lt;/ModuleType&gt;
    &lt;DeviceType&gt;Binary Pump&lt;/DeviceType&gt;
    &lt;Ordinal&gt;1&lt;/Ordinal&gt;
    &lt;SectionType&gt;Parameter&lt;/SectionType&gt;
    &lt;ParameterName&gt;Max. Flow Ramp Down&lt;/ParameterName&gt;
    &lt;ParameterID&gt;FlowRampDown&lt;/ParameterID&gt;
    &lt;ParameterUnit&gt;mL/min²&lt;/ParameterUnit&gt;
    &lt;ParameterValue&gt;100.000&lt;/ParameterValue&gt;
  &lt;/Section&gt;
  &lt;Section&gt;
    &lt;ModuleDisplayName&gt;Binary Pump&lt;/ModuleDisplayName&gt;
    &lt;ModuleType&gt;G4220A&lt;/ModuleType&gt;
    &lt;DeviceType&gt;Binary Pump&lt;/DeviceType&gt;
    &lt;Ordinal&gt;1&lt;/Ordinal&gt;
    &lt;SectionType&gt;Parameter&lt;/SectionType&gt;
    &lt;ParameterName&gt;Expected Mixer&lt;/ParameterName&gt;
    &lt;ParameterID&gt;ExpectedMixerType&lt;/ParameterID&gt;
    &lt;ParameterValue&gt;No check&lt;/ParameterValue&gt;
  &lt;/Section&gt;
  &lt;Section&gt;
    &lt;ModuleDisplayName&gt;Binary Pump&lt;/ModuleDisplayName&gt;
    &lt;ModuleType&gt;G4220A&lt;/ModuleType&gt;
    &lt;DeviceType&gt;Binary Pump&lt;/DeviceType&gt;
    &lt;Ordinal&gt;1&lt;/Ordinal&gt;
    &lt;SectionType&gt;Table&lt;/SectionType&gt;
    &lt;ParameterName&gt;Channel&lt;/ParameterName&gt;
    &lt;ParameterID&gt;SolventComposition_Channel&lt;/ParameterID&gt;
    &lt;ParameterValue&gt;A&lt;/ParameterValue&gt;
    &lt;TableName&gt;Solvent Composition&lt;/TableName&gt;
    &lt;TableID&gt;SolventComposition&lt;/TableID&gt;
    &lt;RowIndex&gt;0&lt;/RowIndex&gt;
  &lt;/Section&gt;
  &lt;Section&gt;
    &lt;ModuleDisplayName&gt;Binary Pump&lt;/ModuleDisplayName&gt;
    &lt;ModuleType&gt;G4220A&lt;/ModuleType&gt;
    &lt;DeviceType&gt;Binary Pump&lt;/DeviceType&gt;
    &lt;Ordinal&gt;1&lt;/Ordinal&gt;
    &lt;SectionType&gt;Table&lt;/SectionType&gt;
    &lt;ParameterName&gt;Ch. 1 Solv.&lt;/ParameterName&gt;
    &lt;ParameterID&gt;SolventComposition_Channel1ExtendedSolventType_Parameter&lt;/ParameterID&gt;
    &lt;ParameterValue&gt;100.0 % Methanol V.03&lt;/ParameterValue&gt;
    &lt;TableName&gt;Solvent Composition&lt;/TableName&gt;
    &lt;TableID&gt;SolventComposition&lt;/TableID&gt;
    &lt;RowIndex&gt;0&lt;/RowIndex&gt;
  &lt;/Section&gt;
  &lt;Section&gt;
    &lt;ModuleDisplayName&gt;Binary Pump&lt;/ModuleDisplayName&gt;
    &lt;ModuleType&gt;G4220A&lt;/ModuleType&gt;
    &lt;DeviceType&gt;Binary Pump&lt;/DeviceType&gt;
    &lt;Ordinal&gt;1&lt;/Ordinal&gt;
    &lt;SectionType&gt;Table&lt;/SectionType&gt;
    &lt;ParameterName&gt;Name 1&lt;/ParameterName&gt;
    &lt;ParameterID&gt;SolventComposition_Channel1UserName&lt;/ParameterID&gt;
    &lt;ParameterValue&gt;H2O&lt;/ParameterValue&gt;
    &lt;TableName&gt;Solvent Composition&lt;/TableName&gt;
    &lt;TableID&gt;SolventComposition&lt;/TableID&gt;
    &lt;RowIndex&gt;0&lt;/RowIndex&gt;
  &lt;/Section&gt;
  &lt;Section&gt;
    &lt;ModuleDisplayName&gt;Binary Pump&lt;/ModuleDisplayName&gt;
    &lt;ModuleType&gt;G4220A&lt;/ModuleType&gt;
    &lt;DeviceType&gt;Binary Pump&lt;/DeviceType&gt;
    &lt;Ordinal&gt;1&lt;/Ordinal&gt;
    &lt;SectionType&gt;Table&lt;/SectionType&gt;
    &lt;ParameterName&gt;Ch2 Solv.&lt;/ParameterName&gt;
    &lt;ParameterID&gt;SolventComposition_Channel2ExtendedSolventType_Parameter&lt;/ParameterID&gt;
    &lt;ParameterValue&gt;100.0 % Water V.03&lt;/ParameterValue&gt;
    &lt;TableName&gt;Solvent Composition&lt;/TableName&gt;
    &lt;TableID&gt;SolventComposition&lt;/TableID&gt;
    &lt;RowIndex&gt;0&lt;/RowIndex&gt;
  &lt;/Section&gt;
  &lt;Section&gt;
    &lt;ModuleDisplayName&gt;Binary Pump&lt;/ModuleDisplayName&gt;
    &lt;ModuleType&gt;G4220A&lt;/ModuleType&gt;
    &lt;DeviceType&gt;Binary Pump&lt;/DeviceType&gt;
    &lt;Ordinal&gt;1&lt;/Ordinal&gt;
    &lt;SectionType&gt;Table&lt;/SectionType&gt;
    &lt;ParameterName&gt;Name 2&lt;/ParameterName&gt;
    &lt;ParameterID&gt;SolventComposition_Channel2UserName&lt;/ParameterID&gt;
    &lt;ParameterValue&gt;H2O+FA&lt;/ParameterValue&gt;
    &lt;TableName&gt;Solvent Composition&lt;/TableName&gt;
    &lt;TableID&gt;SolventComposition&lt;/TableID&gt;
    &lt;RowIndex&gt;0&lt;/RowIndex&gt;
  &lt;/Section&gt;
  &lt;Section&gt;
    &lt;ModuleDisplayName&gt;Binary Pump&lt;/ModuleDisplayName&gt;
    &lt;ModuleType&gt;G4220A&lt;/ModuleType&gt;
    &lt;DeviceType&gt;Binary Pump&lt;/DeviceType&gt;
    &lt;Ordinal&gt;1&lt;/Ordinal&gt;
    &lt;SectionType&gt;Table&lt;/SectionType&gt;
    &lt;ParameterName&gt;Selected&lt;/ParameterName&gt;
    &lt;ParameterID&gt;SolventComposition_SelectedSolventChannel&lt;/ParameterID&gt;
    &lt;ParameterValue&gt;Ch. 2&lt;/ParameterValue&gt;
    &lt;TableName&gt;Solvent Composition&lt;/TableName&gt;
    &lt;TableID&gt;SolventComposition&lt;/TableID&gt;
    &lt;RowIndex&gt;0&lt;/RowIndex&gt;
  &lt;/Section&gt;
  &lt;Section&gt;
    &lt;ModuleDisplayName&gt;Binary Pump&lt;/ModuleDisplayName&gt;
    &lt;ModuleType&gt;G4220A&lt;/ModuleType&gt;
    &lt;DeviceType&gt;Binary Pump&lt;/DeviceType&gt;
    &lt;Ordinal&gt;1&lt;/Ordinal&gt;
    &lt;SectionType&gt;Table&lt;/SectionType&gt;
    &lt;ParameterName&gt;Used&lt;/ParameterName&gt;
    &lt;ParameterID&gt;SolventComposition_Used&lt;/ParameterID&gt;
    &lt;ParameterValue&gt;Yes&lt;/ParameterValue&gt;
    &lt;TableName&gt;Solvent Composition&lt;/TableName&gt;
    &lt;TableID&gt;SolventComposition&lt;/TableID&gt;
    &lt;RowIndex&gt;0&lt;/RowIndex&gt;
  &lt;/Section&gt;
  &lt;Section&gt;
    &lt;ModuleDisplayName&gt;Binary Pump&lt;/ModuleDisplayName&gt;
    &lt;ModuleType&gt;G4220A&lt;/ModuleType&gt;
    &lt;DeviceType&gt;Binary Pump&lt;/DeviceType&gt;
    &lt;Ordinal&gt;1&lt;/Ordinal&gt;
    &lt;SectionType&gt;Table&lt;/SectionType&gt;
    &lt;ParameterName&gt;Percent&lt;/ParameterName&gt;
    &lt;ParameterID&gt;SolventComposition_Percentage&lt;/ParameterID&gt;
    &lt;ParameterUnit&gt;%&lt;/ParameterUnit&gt;
    &lt;ParameterValue&gt;20.00&lt;/ParameterValue&gt;
    &lt;TableName&gt;Solvent Composition&lt;/TableName&gt;
    &lt;TableID&gt;SolventComposition&lt;/TableID&gt;
    &lt;RowIndex&gt;0&lt;/RowIndex&gt;
  &lt;/Section&gt;
  &lt;Section&gt;
    &lt;ModuleDisplayName&gt;Binary Pump&lt;/ModuleDisplayName&gt;
    &lt;ModuleType&gt;G4220A&lt;/ModuleType&gt;
    &lt;DeviceType&gt;Binary Pump&lt;/DeviceType&gt;
    &lt;Ordinal&gt;1&lt;/Ordinal&gt;
    &lt;SectionType&gt;Table&lt;/SectionType&gt;
    &lt;ParameterName&gt;Channel&lt;/ParameterName&gt;
    &lt;ParameterID&gt;SolventComposition_Channel&lt;/ParameterID&gt;
    &lt;ParameterValue&gt;B&lt;/ParameterValue&gt;
    &lt;TableName&gt;Solvent Composition&lt;/TableName&gt;
    &lt;TableID&gt;SolventComposition&lt;/TableID&gt;
    &lt;RowIndex&gt;1&lt;/RowIndex&gt;
  &lt;/Section&gt;
  &lt;Section&gt;
    &lt;ModuleDisplayName&gt;Binary Pump&lt;/ModuleDisplayName&gt;
    &lt;ModuleType&gt;G4220A&lt;/ModuleType&gt;
    &lt;DeviceType&gt;Binary Pump&lt;/DeviceType&gt;
    &lt;Ordinal&gt;1&lt;/Ordinal&gt;
    &lt;SectionType&gt;Table&lt;/SectionType&gt;
    &lt;ParameterName&gt;Ch. 1 Solv.&lt;/ParameterName&gt;
    &lt;ParameterID&gt;SolventComposition_Channel1ExtendedSolventType_Parameter&lt;/ParameterID&gt;
    &lt;ParameterValue&gt;100.0 % Acetonitrile V.03&lt;/ParameterValue&gt;
    &lt;TableName&gt;Solvent Composition&lt;/TableName&gt;
    &lt;TableID&gt;SolventComposition&lt;/TableID&gt;
    &lt;RowIndex&gt;1&lt;/RowIndex&gt;
  &lt;/Section&gt;
  &lt;Section&gt;
    &lt;ModuleDisplayName&gt;Binary Pump&lt;/ModuleDisplayName&gt;
    &lt;ModuleType&gt;G4220A&lt;/ModuleType&gt;
    &lt;DeviceType&gt;Binary Pump&lt;/DeviceType&gt;
    &lt;Ordinal&gt;1&lt;/Ordinal&gt;
    &lt;SectionType&gt;Table&lt;/SectionType&gt;
    &lt;ParameterName&gt;Name 1&lt;/ParameterName&gt;
    &lt;ParameterID&gt;SolventComposition_Channel1UserName&lt;/ParameterID&gt;
    &lt;ParameterValue&gt;ACN&lt;/ParameterValue&gt;
    &lt;TableName&gt;Solvent Composition&lt;/TableName&gt;
    &lt;TableID&gt;SolventComposition&lt;/TableID&gt;
    &lt;RowIndex&gt;1&lt;/RowIndex&gt;
  &lt;/Section&gt;
  &lt;Section&gt;
    &lt;ModuleDisplayName&gt;Binary Pump&lt;/ModuleDisplayName&gt;
    &lt;ModuleType&gt;G4220A&lt;/ModuleType&gt;
    &lt;DeviceType&gt;Binary Pump&lt;/DeviceType&gt;
    &lt;Ordinal&gt;1&lt;/Ordinal&gt;
    &lt;SectionType&gt;Table&lt;/SectionType&gt;
    &lt;ParameterName&gt;Ch2 Solv.&lt;/ParameterName&gt;
    &lt;ParameterID&gt;SolventComposition_Channel2ExtendedSolventType_Parameter&lt;/ParameterID&gt;
    &lt;ParameterValue&gt;100.0 % Acetonitrile V.03&lt;/ParameterValue&gt;
    &lt;TableName&gt;Solvent Composition&lt;/TableName&gt;
    &lt;TableID&gt;SolventComposition&lt;/TableID&gt;
    &lt;RowIndex&gt;1&lt;/RowIndex&gt;
  &lt;/Section&gt;
  &lt;Section&gt;
    &lt;ModuleDisplayName&gt;Binary Pump&lt;/ModuleDisplayName&gt;
    &lt;ModuleType&gt;G4220A&lt;/ModuleType&gt;
    &lt;DeviceType&gt;Binary Pump&lt;/DeviceType&gt;
    &lt;Ordinal&gt;1&lt;/Ordinal&gt;
    &lt;SectionType&gt;Table&lt;/SectionType&gt;
    &lt;ParameterName&gt;Name 2&lt;/ParameterName&gt;
    &lt;ParameterID&gt;SolventComposition_Channel2UserName&lt;/ParameterID&gt;
    &lt;ParameterValue&gt;Me&lt;/ParameterValue&gt;
    &lt;TableName&gt;Solvent Composition&lt;/TableName&gt;
    &lt;TableID&gt;SolventComposition&lt;/TableID&gt;
    &lt;RowIndex&gt;1&lt;/RowIndex&gt;
  &lt;/Section&gt;
  &lt;Section&gt;
    &lt;ModuleDisplayName&gt;Binary Pump&lt;/ModuleDisplayName&gt;
    &lt;ModuleType&gt;G4220A&lt;/ModuleType&gt;
    &lt;DeviceType&gt;Binary Pump&lt;/DeviceType&gt;
    &lt;Ordinal&gt;1&lt;/Ordinal&gt;
    &lt;SectionType&gt;Table&lt;/SectionType&gt;
    &lt;ParameterName&gt;Selected&lt;/ParameterName&gt;
    &lt;ParameterID&gt;SolventComposition_SelectedSolventChannel&lt;/ParameterID&gt;
    &lt;ParameterValue&gt;Ch. 2&lt;/ParameterValue&gt;
    &lt;TableName&gt;Solvent Composition&lt;/TableName&gt;
    &lt;TableID&gt;SolventComposition&lt;/TableID&gt;
    &lt;RowIndex&gt;1&lt;/RowIndex&gt;
  &lt;/Section&gt;
  &lt;Section&gt;
    &lt;ModuleDisplayName&gt;Binary Pump&lt;/ModuleDisplayName&gt;
    &lt;ModuleType&gt;G4220A&lt;/ModuleType&gt;
    &lt;DeviceType&gt;Binary Pump&lt;/DeviceType&gt;
    &lt;Ordinal&gt;1&lt;/Ordinal&gt;
    &lt;SectionType&gt;Table&lt;/SectionType&gt;
    &lt;ParameterName&gt;Used&lt;/ParameterName&gt;
    &lt;ParameterID&gt;SolventComposition_Used&lt;/ParameterID&gt;
    &lt;ParameterValue&gt;Yes&lt;/ParameterValue&gt;
    &lt;TableName&gt;Solvent Composition&lt;/TableName&gt;
    &lt;TableID&gt;SolventComposition&lt;/TableID&gt;
    &lt;RowIndex&gt;1&lt;/RowIndex&gt;
  &lt;/Section&gt;
  &lt;Section&gt;
    &lt;ModuleDisplayName&gt;Binary Pump&lt;/ModuleDisplayName&gt;
    &lt;ModuleType&gt;G4220A&lt;/ModuleType&gt;
    &lt;DeviceType&gt;Binary Pump&lt;/DeviceType&gt;
    &lt;Ordinal&gt;1&lt;/Ordinal&gt;
    &lt;SectionType&gt;Table&lt;/SectionType&gt;
    &lt;ParameterName&gt;Percent&lt;/ParameterName&gt;
    &lt;ParameterID&gt;SolventComposition_Percentage&lt;/ParameterID&gt;
    &lt;ParameterUnit&gt;%&lt;/ParameterUnit&gt;
    &lt;ParameterValue&gt;80.00&lt;/ParameterValue&gt;
    &lt;TableName&gt;Solvent Composition&lt;/TableName&gt;
    &lt;TableID&gt;SolventComposition&lt;/TableID&gt;
    &lt;RowIndex&gt;1&lt;/RowIndex&gt;
  &lt;/Section&gt;
  &lt;Section&gt;
    &lt;ModuleDisplayName&gt;Binary Pump&lt;/ModuleDisplayName&gt;
    &lt;ModuleType&gt;G4220A&lt;/ModuleType&gt;
    &lt;DeviceType&gt;Binary Pump&lt;/DeviceType&gt;
    &lt;Ordinal&gt;1&lt;/Ordinal&gt;
    &lt;SectionType&gt;Table&lt;/SectionType&gt;
    &lt;ParameterName&gt;Time&lt;/ParameterName&gt;
    &lt;ParameterID&gt;Time&lt;/ParameterID&gt;
    &lt;ParameterUnit&gt;min&lt;/ParameterUnit&gt;
    &lt;ParameterValue&gt;3.00&lt;/ParameterValue&gt;
    &lt;TableName&gt;Timetable&lt;/TableName&gt;
    &lt;TableID&gt;Timetable&lt;/TableID&gt;
    &lt;RowIndex&gt;0&lt;/RowIndex&gt;
  &lt;/Section&gt;
  &lt;Section&gt;
    &lt;ModuleDisplayName&gt;Binary Pump&lt;/ModuleDisplayName&gt;
    &lt;ModuleType&gt;G4220A&lt;/ModuleType&gt;
    &lt;DeviceType&gt;Binary Pump&lt;/DeviceType&gt;
    &lt;Ordinal&gt;1&lt;/Ordinal&gt;
    &lt;SectionType&gt;Table&lt;/SectionType&gt;
    &lt;ParameterName&gt;A&lt;/ParameterName&gt;
    &lt;ParameterID&gt;PercentA&lt;/ParameterID&gt;
    &lt;ParameterUnit&gt;%&lt;/ParameterUnit&gt;
    &lt;ParameterValue&gt;20.00&lt;/ParameterValue&gt;
    &lt;TableName&gt;Timetable&lt;/TableName&gt;
    &lt;TableID&gt;Timetable&lt;/TableID&gt;
    &lt;RowIndex&gt;0&lt;/RowIndex&gt;
  &lt;/Section&gt;
  &lt;Section&gt;
    &lt;ModuleDisplayName&gt;Binary Pump&lt;/ModuleDisplayName&gt;
    &lt;ModuleType&gt;G4220A&lt;/ModuleType&gt;
    &lt;DeviceType&gt;Binary Pump&lt;/DeviceType&gt;
    &lt;Ordinal&gt;1&lt;/Ordinal&gt;
    &lt;SectionType&gt;Table&lt;/SectionType&gt;
    &lt;ParameterName&gt;B&lt;/ParameterName&gt;
    &lt;ParameterID&gt;PercentB&lt;/ParameterID&gt;
    &lt;ParameterUnit&gt;%&lt;/ParameterUnit&gt;
    &lt;ParameterValue&gt;80.00&lt;/ParameterValue&gt;
    &lt;TableName&gt;Timetable&lt;/TableName&gt;
    &lt;TableID&gt;Timetable&lt;/TableID&gt;
    &lt;RowIndex&gt;0&lt;/RowIndex&gt;
  &lt;/Section&gt;
  &lt;Section&gt;
    &lt;ModuleDisplayName&gt;Binary Pump&lt;/ModuleDisplayName&gt;
    &lt;ModuleType&gt;G4220A&lt;/ModuleType&gt;
    &lt;DeviceType&gt;Binary Pump&lt;/DeviceType&gt;
    &lt;Ordinal&gt;1&lt;/Ordinal&gt;
    &lt;SectionType&gt;Table&lt;/SectionType&gt;
    &lt;ParameterName&gt;Flow&lt;/ParameterName&gt;
    &lt;ParameterID&gt;Flow_DisplayValue&lt;/ParameterID&gt;
    &lt;ParameterUnit&gt;mL/min&lt;/ParameterUnit&gt;
    &lt;ParameterValue&gt;0.300&lt;/ParameterValue&gt;
    &lt;TableName&gt;Timetable&lt;/TableName&gt;
    &lt;TableID&gt;Timetable&lt;/TableID&gt;
    &lt;RowIndex&gt;0&lt;/RowIndex&gt;
  &lt;/Section&gt;
  &lt;Section&gt;
    &lt;ModuleDisplayName&gt;Binary Pump&lt;/ModuleDisplayName&gt;
    &lt;ModuleType&gt;G4220A&lt;/ModuleType&gt;
    &lt;DeviceType&gt;Binary Pump&lt;/DeviceType&gt;
    &lt;Ordinal&gt;1&lt;/Ordinal&gt;
    &lt;SectionType&gt;Table&lt;/SectionType&gt;
    &lt;ParameterName&gt;Pressure&lt;/ParameterName&gt;
    &lt;ParameterID&gt;HighPressureLimit_DisplayValue&lt;/ParameterID&gt;
    &lt;ParameterUnit&gt;bar&lt;/ParameterUnit&gt;
    &lt;ParameterValue&gt;1000.00&lt;/ParameterValue&gt;
    &lt;TableName&gt;Timetable&lt;/TableName&gt;
    &lt;TableID&gt;Timetable&lt;/TableID&gt;
    &lt;RowIndex&gt;0&lt;/RowIndex&gt;
  &lt;/Section&gt;
  &lt;Section&gt;
    &lt;ModuleDisplayName&gt;Column Comp.&lt;/ModuleDisplayName&gt;
    &lt;ModuleType&gt;G1316C&lt;/ModuleType&gt;
    &lt;DeviceType&gt;Column Comp.&lt;/DeviceType&gt;
    &lt;Ordinal&gt;1&lt;/Ordinal&gt;
    &lt;SectionName&gt;Left Temperature Control&lt;/SectionName&gt;
    &lt;SectionID&gt;LeftTemperatureControl&lt;/SectionID&gt;
    &lt;SectionType&gt;Section&lt;/SectionType&gt;
    &lt;ParameterName&gt;Left Temperature Control&lt;/ParameterName&gt;
    &lt;ParameterID&gt;LeftTemperatureControl&lt;/ParameterID&gt;
    &lt;ParameterValue /&gt;
  &lt;/Section&gt;
  &lt;Section&gt;
    &lt;ModuleDisplayName&gt;Column Comp.&lt;/ModuleDisplayName&gt;
    &lt;ModuleType&gt;G1316C&lt;/ModuleType&gt;
    &lt;DeviceType&gt;Column Comp.&lt;/DeviceType&gt;
    &lt;Ordinal&gt;1&lt;/Ordinal&gt;
    &lt;ParentSectionName&gt;Left Temperature Control&lt;/ParentSectionName&gt;
    &lt;ParentSectionID&gt;LeftTemperatureControl&lt;/ParentSectionID&gt;
    &lt;SectionName&gt;Enable Analysis Left Temperature&lt;/SectionName&gt;
    &lt;SectionID&gt;LeftTemperatureControl_NotReadyLimit&lt;/SectionID&gt;
    &lt;SectionType&gt;SectionSection&lt;/SectionType&gt;
    &lt;ParameterName&gt;Enable Analysis Left Temperature&lt;/ParameterName&gt;
    &lt;ParameterID&gt;LeftTemperatureControl_NotReadyLimit&lt;/ParameterID&gt;
    &lt;ParameterValue /&gt;
  &lt;/Section&gt;
  &lt;Section&gt;
    &lt;ModuleDisplayName&gt;Column Comp.&lt;/ModuleDisplayName&gt;
    &lt;ModuleType&gt;G1316C&lt;/ModuleType&gt;
    &lt;DeviceType&gt;Column Comp.&lt;/DeviceType&gt;
    &lt;Ordinal&gt;1&lt;/Ordinal&gt;
    &lt;ParentSectionName&gt;Left Temperature Control&lt;/ParentSectionName&gt;
    &lt;ParentSectionID&gt;LeftTemperatureControl&lt;/ParentSectionID&gt;
    &lt;SectionName&gt;Enable Analysis Left Temperature&lt;/SectionName&gt;
    &lt;SectionID&gt;LeftTemperatureControl_NotReadyLimit&lt;/SectionID&gt;
    &lt;SectionType&gt;SectionParameter&lt;/SectionType&gt;
    &lt;ParameterName&gt;Enable Analysis Left Temperature On&lt;/ParameterName&gt;
    &lt;ParameterID&gt;LeftTemperatureControl_NotReadyLimit_NotReadyLimitOn&lt;/ParameterID&gt;
    &lt;ParameterValue&gt;Yes&lt;/ParameterValue&gt;
  &lt;/Section&gt;
  &lt;Section&gt;
    &lt;ModuleDisplayName&gt;Column Comp.&lt;/ModuleDisplayName&gt;
    &lt;ModuleType&gt;G1316C&lt;/ModuleType&gt;
    &lt;DeviceType&gt;Column Comp.&lt;/DeviceType&gt;
    &lt;Ordinal&gt;1&lt;/Ordinal&gt;
    &lt;ParentSectionName&gt;Left Temperature Control&lt;/ParentSectionName&gt;
    &lt;ParentSectionID&gt;LeftTemperatureControl&lt;/ParentSectionID&gt;
    &lt;SectionName&gt;Enable Analysis Left Temperature&lt;/SectionName&gt;
    &lt;SectionID&gt;LeftTemperatureControl_NotReadyLimit&lt;/SectionID&gt;
    &lt;SectionType&gt;SectionParameter&lt;/SectionType&gt;
    &lt;ParameterName&gt;Enable Analysis Left Temperature Value&lt;/ParameterName&gt;
    &lt;ParameterID&gt;LeftTemperatureControl_NotReadyLimit_NotReadyLimitValue&lt;/ParameterID&gt;
    &lt;ParameterUnit&gt;°C&lt;/ParameterUnit&gt;
    &lt;ParameterValue&gt;0.80&lt;/ParameterValue&gt;
  &lt;/Section&gt;
  &lt;Section&gt;
    &lt;ModuleDisplayName&gt;Column Comp.&lt;/ModuleDisplayName&gt;
    &lt;ModuleType&gt;G1316C&lt;/ModuleType&gt;
    &lt;DeviceType&gt;Column Comp.&lt;/DeviceType&gt;
    &lt;Ordinal&gt;1&lt;/Ordinal&gt;
    &lt;ParentSectionName&gt;Left Temperature Control&lt;/ParentSectionName&gt;
    &lt;ParentSectionID&gt;LeftTemperatureControl&lt;/ParentSectionID&gt;
    &lt;SectionType&gt;SectionParameter&lt;/SectionType&gt;
    &lt;ParameterName&gt;Temperature Control Mode&lt;/ParameterName&gt;
    &lt;ParameterID&gt;LeftTemperatureControl_TemperatureControlMode&lt;/ParameterID&gt;
    &lt;ParameterValue&gt;Temperature Set&lt;/ParameterValue&gt;
  &lt;/Section&gt;
  &lt;Section&gt;
    &lt;ModuleDisplayName&gt;Column Comp.&lt;/ModuleDisplayName&gt;
    &lt;ModuleType&gt;G1316C&lt;/ModuleType&gt;
    &lt;DeviceType&gt;Column Comp.&lt;/DeviceType&gt;
    &lt;Ordinal&gt;1&lt;/Ordinal&gt;
    &lt;ParentSectionName&gt;Left Temperature Control&lt;/ParentSectionName&gt;
    &lt;ParentSectionID&gt;LeftTemperatureControl&lt;/ParentSectionID&gt;
    &lt;SectionType&gt;SectionParameter&lt;/SectionType&gt;
    &lt;ParameterName&gt;Temperature&lt;/ParameterName&gt;
    &lt;ParameterID&gt;LeftTemperatureControl_Temperature&lt;/ParameterID&gt;
    &lt;ParameterUnit&gt;°C&lt;/ParameterUnit&gt;
    &lt;ParameterValue&gt;35.00&lt;/ParameterValue&gt;
  &lt;/Section&gt;
  &lt;Section&gt;
    &lt;ModuleDisplayName&gt;Column Comp.&lt;/ModuleDisplayName&gt;
    &lt;ModuleType&gt;G1316C&lt;/ModuleType&gt;
    &lt;DeviceType&gt;Column Comp.&lt;/DeviceType&gt;
    &lt;Ordinal&gt;1&lt;/Ordinal&gt;
    &lt;SectionName&gt;Right Temperature Control&lt;/SectionName&gt;
    &lt;SectionID&gt;RightTemperatureControl&lt;/SectionID&gt;
    &lt;SectionType&gt;Section&lt;/SectionType&gt;
    &lt;ParameterName&gt;Right Temperature Control&lt;/ParameterName&gt;
    &lt;ParameterID&gt;RightTemperatureControl&lt;/ParameterID&gt;
    &lt;ParameterValue /&gt;
  &lt;/Section&gt;
  &lt;Section&gt;
    &lt;ModuleDisplayName&gt;Column Comp.&lt;/ModuleDisplayName&gt;
    &lt;ModuleType&gt;G1316C&lt;/ModuleType&gt;
    &lt;DeviceType&gt;Column Comp.&lt;/DeviceType&gt;
    &lt;Ordinal&gt;1&lt;/Ordinal&gt;
    &lt;ParentSectionName&gt;Right Temperature Control&lt;/ParentSectionName&gt;
    &lt;ParentSectionID&gt;RightTemperatureControl&lt;/ParentSectionID&gt;
    &lt;SectionName&gt;Enable Analysis Right Temperature&lt;/SectionName&gt;
    &lt;SectionID&gt;RightTemperatureControl_NotReadyLimit&lt;/SectionID&gt;
    &lt;SectionType&gt;SectionSection&lt;/SectionType&gt;
    &lt;ParameterName&gt;Enable Analysis Right Temperature&lt;/ParameterName&gt;
    &lt;ParameterID&gt;RightTemperatureControl_NotReadyLimit&lt;/ParameterID&gt;
    &lt;ParameterValue /&gt;
  &lt;/Section&gt;
  &lt;Section&gt;
    &lt;ModuleDisplayName&gt;Column Comp.&lt;/ModuleDisplayName&gt;
    &lt;ModuleType&gt;G1316C&lt;/ModuleType&gt;
    &lt;DeviceType&gt;Column Comp.&lt;/DeviceType&gt;
    &lt;Ordinal&gt;1&lt;/Ordinal&gt;
    &lt;ParentSectionName&gt;Right Temperature Control&lt;/ParentSectionName&gt;
    &lt;ParentSectionID&gt;RightTemperatureControl&lt;/ParentSectionID&gt;
    &lt;SectionName&gt;Enable Analysis Right Temperature&lt;/SectionName&gt;
    &lt;SectionID&gt;RightTemperatureControl_NotReadyLimit&lt;/SectionID&gt;
    &lt;SectionType&gt;SectionParameter&lt;/SectionType&gt;
    &lt;ParameterName&gt;Enable Analysis Right Temperature On&lt;/ParameterName&gt;
    &lt;ParameterID&gt;RightTemperatureControl_NotReadyLimit_NotReadyLimitOn&lt;/ParameterID&gt;
    &lt;ParameterValue&gt;Yes&lt;/ParameterValue&gt;
  &lt;/Section&gt;
  &lt;Section&gt;
    &lt;ModuleDisplayName&gt;Column Comp.&lt;/ModuleDisplayName&gt;
    &lt;ModuleType&gt;G1316C&lt;/ModuleType&gt;
    &lt;DeviceType&gt;Column Comp.&lt;/DeviceType&gt;
    &lt;Ordinal&gt;1&lt;/Ordinal&gt;
    &lt;ParentSectionName&gt;Right Temperature Control&lt;/ParentSectionName&gt;
    &lt;ParentSectionID&gt;RightTemperatureControl&lt;/ParentSectionID&gt;
    &lt;SectionName&gt;Enable Analysis Right Temperature&lt;/SectionName&gt;
    &lt;SectionID&gt;RightTemperatureControl_NotReadyLimit&lt;/SectionID&gt;
    &lt;SectionType&gt;SectionParameter&lt;/SectionType&gt;
    &lt;ParameterName&gt;Enable Analysis Right Temperature Value&lt;/ParameterName&gt;
    &lt;ParameterID&gt;RightTemperatureControl_NotReadyLimit_NotReadyLimitValue&lt;/ParameterID&gt;
    &lt;ParameterUnit&gt;°C&lt;/ParameterUnit&gt;
    &lt;ParameterValue&gt;0.80&lt;/ParameterValue&gt;
  &lt;/Section&gt;
  &lt;Section&gt;
    &lt;ModuleDisplayName&gt;Column Comp.&lt;/ModuleDisplayName&gt;
    &lt;ModuleType&gt;G1316C&lt;/ModuleType&gt;
    &lt;DeviceType&gt;Column Comp.&lt;/DeviceType&gt;
    &lt;Ordinal&gt;1&lt;/Ordinal&gt;
    &lt;ParentSectionName&gt;Right Temperature Control&lt;/ParentSectionName&gt;
    &lt;ParentSectionID&gt;RightTemperatureControl&lt;/ParentSectionID&gt;
    &lt;SectionType&gt;SectionParameter&lt;/SectionType&gt;
    &lt;ParameterName&gt;Right temperature Control Mode&lt;/ParameterName&gt;
    &lt;ParameterID&gt;RightTemperatureControl_TemperatureControlMode&lt;/ParameterID&gt;
    &lt;ParameterValue&gt;Not Controlled&lt;/ParameterValue&gt;
  &lt;/Section&gt;
  &lt;Section&gt;
    &lt;ModuleDisplayName&gt;Column Comp.&lt;/ModuleDisplayName&gt;
    &lt;ModuleType&gt;G1316C&lt;/ModuleType&gt;
    &lt;DeviceType&gt;Column Comp.&lt;/DeviceType&gt;
    &lt;Ordinal&gt;1&lt;/Ordinal&gt;
    &lt;SectionName&gt;Stop Time&lt;/SectionName&gt;
    &lt;SectionID&gt;StopTime&lt;/SectionID&gt;
    &lt;SectionType&gt;Section&lt;/SectionType&gt;
    &lt;ParameterName&gt;Stop Time&lt;/ParameterName&gt;
    &lt;ParameterID&gt;StopTime&lt;/ParameterID&gt;
    &lt;ParameterValue /&gt;
  &lt;/Section&gt;
  &lt;Section&gt;
    &lt;ModuleDisplayName&gt;Column Comp.&lt;/ModuleDisplayName&gt;
    &lt;ModuleType&gt;G1316C&lt;/ModuleType&gt;
    &lt;DeviceType&gt;Column Comp.&lt;/DeviceType&gt;
    &lt;Ordinal&gt;1&lt;/Ordinal&gt;
    &lt;ParentSectionName&gt;Stop Time&lt;/ParentSectionName&gt;
    &lt;ParentSectionID&gt;StopTime&lt;/ParentSectionID&gt;
    &lt;SectionType&gt;SectionParameter&lt;/SectionType&gt;
    &lt;ParameterName&gt;Stoptime Mode&lt;/ParameterName&gt;
    &lt;ParameterID&gt;StopTime_StopTimeMode&lt;/ParameterID&gt;
    &lt;ParameterValue&gt;As pump/injector&lt;/ParameterValue&gt;
  &lt;/Section&gt;
  &lt;Section&gt;
    &lt;ModuleDisplayName&gt;Column Comp.&lt;/ModuleDisplayName&gt;
    &lt;ModuleType&gt;G1316C&lt;/ModuleType&gt;
    &lt;DeviceType&gt;Column Comp.&lt;/DeviceType&gt;
    &lt;Ordinal&gt;1&lt;/Ordinal&gt;
    &lt;SectionName&gt;Post Time&lt;/SectionName&gt;
    &lt;SectionID&gt;PostTime&lt;/SectionID&gt;
    &lt;SectionType&gt;Section&lt;/SectionType&gt;
    &lt;ParameterName&gt;Post Time&lt;/ParameterName&gt;
    &lt;ParameterID&gt;PostTime&lt;/ParameterID&gt;
    &lt;ParameterValue /&gt;
  &lt;/Section&gt;
  &lt;Section&gt;
    &lt;ModuleDisplayName&gt;Column Comp.&lt;/ModuleDisplayName&gt;
    &lt;ModuleType&gt;G1316C&lt;/ModuleType&gt;
    &lt;DeviceType&gt;Column Comp.&lt;/DeviceType&gt;
    &lt;Ordinal&gt;1&lt;/Ordinal&gt;
    &lt;ParentSectionName&gt;Post Time&lt;/ParentSectionName&gt;
    &lt;ParentSectionID&gt;PostTime&lt;/ParentSectionID&gt;
    &lt;SectionType&gt;SectionParameter&lt;/SectionType&gt;
    &lt;ParameterName&gt;Posttime Mode&lt;/ParameterName&gt;
    &lt;ParameterID&gt;PostTime_PostTimeMode&lt;/ParameterID&gt;
    &lt;ParameterValue&gt;Off&lt;/ParameterValue&gt;
  &lt;/Section&gt;
  &lt;Section&gt;
    &lt;ModuleDisplayName&gt;Column Comp.&lt;/ModuleDisplayName&gt;
    &lt;ModuleType&gt;G1316C&lt;/ModuleType&gt;
    &lt;DeviceType&gt;Column Comp.&lt;/DeviceType&gt;
    &lt;Ordinal&gt;1&lt;/Ordinal&gt;
    &lt;SectionName&gt;Timetable&lt;/SectionName&gt;
    &lt;SectionID&gt;Timetable&lt;/SectionID&gt;
    &lt;SectionType&gt;Section&lt;/SectionType&gt;
    &lt;ParameterName&gt;Timetable&lt;/ParameterName&gt;
    &lt;ParameterID&gt;Timetable&lt;/ParameterID&gt;
    &lt;ParameterValue /&gt;
  &lt;/Section&gt;
  &lt;Section&gt;
    &lt;ModuleDisplayName&gt;Column Comp.&lt;/ModuleDisplayName&gt;
    &lt;ModuleType&gt;G1316C&lt;/ModuleType&gt;
    &lt;DeviceType&gt;Column Comp.&lt;/DeviceType&gt;
    &lt;Ordinal&gt;1&lt;/Ordinal&gt;
    &lt;SectionType&gt;Parameter&lt;/SectionType&gt;
    &lt;ParameterName&gt;Ready when front door open&lt;/ParameterName&gt;
    &lt;ParameterID&gt;ReadyWhenFrontDoorOpen&lt;/ParameterID&gt;
    &lt;ParameterValue&gt;Yes&lt;/ParameterValue&gt;
  &lt;/Section&gt;
&lt;/DSRdlReport&gt;</RCDevicesXml>
    <SCICDevicesXml>&lt;?xml version="1.0" standalone="yes"?&gt;
&lt;NewDataSet&gt;
  &lt;SectionInfo&gt;
    &lt;RepeaterId1&gt;QTOF_1&lt;/RepeaterId1&gt;
    &lt;SectionType&gt;Repeater&lt;/SectionType&gt;
    &lt;Name&gt;QTOF&lt;/Name&gt;
    &lt;ID&gt;QTOF_1&lt;/ID&gt;
  &lt;/SectionInfo&gt;
  &lt;SectionInfo&gt;
    &lt;RepeaterId1&gt;QTOF_1&lt;/RepeaterId1&gt;
    &lt;ParentName&gt;QTOF&lt;/ParentName&gt;
    &lt;ParentID&gt;QTOF_1&lt;/ParentID&gt;
    &lt;ParentType&gt;Repeater&lt;/ParentType&gt;
    &lt;SectionType&gt;Table&lt;/SectionType&gt;
    &lt;Name&gt;Time Segments&lt;/Name&gt;
    &lt;ID&gt;TimeSegment&lt;/ID&gt;
  &lt;/SectionInfo&gt;
  &lt;SectionInfo&gt;
    &lt;RepeaterId1&gt;QTOF_1&lt;/RepeaterId1&gt;
    &lt;ParentName&gt;Time Segments&lt;/ParentName&gt;
    &lt;ParentID&gt;TimeSegment&lt;/ParentID&gt;
    &lt;ParentType&gt;Table&lt;/ParentType&gt;
    &lt;SectionType&gt;Column&lt;/SectionType&gt;
    &lt;RowIndex&gt;0&lt;/RowIndex&gt;
    &lt;ColumnIndex&gt;0&lt;/ColumnIndex&gt;
    &lt;Name&gt;Time Segment #&lt;/Name&gt;
    &lt;ID&gt;Index&lt;/ID&gt;
    &lt;Value&gt;1&lt;/Value&gt;
    &lt;NameAlignment&gt;Right&lt;/NameAlignment&gt;
    &lt;ValueAlignment&gt;Right&lt;/ValueAlignment&gt;
  &lt;/SectionInfo&gt;
  &lt;SectionInfo&gt;
    &lt;RepeaterId1&gt;QTOF_1&lt;/RepeaterId1&gt;
    &lt;ParentName&gt;Time Segments&lt;/ParentName&gt;
    &lt;ParentID&gt;TimeSegment&lt;/ParentID&gt;
    &lt;ParentType&gt;Table&lt;/ParentType&gt;
    &lt;SectionType&gt;Column&lt;/SectionType&gt;
    &lt;RowIndex&gt;0&lt;/RowIndex&gt;
    &lt;ColumnIndex&gt;1&lt;/ColumnIndex&gt;
    &lt;Name&gt;Start Time (min)&lt;/Name&gt;
    &lt;ID&gt;StartTime&lt;/ID&gt;
    &lt;Value&gt;0&lt;/Value&gt;
    &lt;NameAlignment&gt;Right&lt;/NameAlignment&gt;
    &lt;ValueAlignment&gt;Right&lt;/ValueAlignment&gt;
  &lt;/SectionInfo&gt;
  &lt;SectionInfo&gt;
    &lt;RepeaterId1&gt;QTOF_1&lt;/RepeaterId1&gt;
    &lt;ParentName&gt;Time Segments&lt;/ParentName&gt;
    &lt;ParentID&gt;TimeSegment&lt;/ParentID&gt;
    &lt;ParentType&gt;Table&lt;/ParentType&gt;
    &lt;SectionType&gt;Column&lt;/SectionType&gt;
    &lt;RowIndex&gt;0&lt;/RowIndex&gt;
    &lt;ColumnIndex&gt;2&lt;/ColumnIndex&gt;
    &lt;Name&gt;Diverter Valve State&lt;/Name&gt;
    &lt;ID&gt;DiverterValveState&lt;/ID&gt;
    &lt;Value&gt;MS&lt;/Value&gt;
  &lt;/SectionInfo&gt;
  &lt;SectionInfo&gt;
    &lt;RepeaterId1&gt;QTOF_1&lt;/RepeaterId1&gt;
    &lt;ParentName&gt;Time Segments&lt;/ParentName&gt;
    &lt;ParentID&gt;TimeSegment&lt;/ParentID&gt;
    &lt;ParentType&gt;Table&lt;/ParentType&gt;
    &lt;SectionType&gt;Column&lt;/SectionType&gt;
    &lt;RowIndex&gt;0&lt;/RowIndex&gt;
    &lt;ColumnIndex&gt;3&lt;/ColumnIndex&gt;
    &lt;Name&gt;Storage Mode&lt;/Name&gt;
    &lt;ID&gt;StorageMode&lt;/ID&gt;
    &lt;Value&gt;Centroid&lt;/Value&gt;
  &lt;/SectionInfo&gt;
  &lt;SectionInfo&gt;
    &lt;RepeaterId1&gt;QTOF_1&lt;/RepeaterId1&gt;
    &lt;ParentName&gt;Time Segments&lt;/ParentName&gt;
    &lt;ParentID&gt;TimeSegment&lt;/ParentID&gt;
    &lt;ParentType&gt;Table&lt;/ParentType&gt;
    &lt;SectionType&gt;Column&lt;/SectionType&gt;
    &lt;RowIndex&gt;0&lt;/RowIndex&gt;
    &lt;ColumnIndex&gt;4&lt;/ColumnIndex&gt;
    &lt;Name&gt;Ion Mode&lt;/Name&gt;
    &lt;ID&gt;IonMode&lt;/ID&gt;
    &lt;Value&gt;Dual ESI&lt;/Value&gt;
  &lt;/SectionInfo&gt;
  &lt;SectionInfo&gt;
    &lt;RepeaterId1&gt;QTOF_1&lt;/RepeaterId1&gt;
    &lt;ParentName&gt;QTOF&lt;/ParentName&gt;
    &lt;ParentID&gt;QTOF_1&lt;/ParentID&gt;
    &lt;ParentType&gt;Repeater&lt;/ParentType&gt;
    &lt;SectionType&gt;Table&lt;/SectionType&gt;
    &lt;Name&gt;Chromatograms&lt;/Name&gt;
    &lt;ID&gt;ChromatogramsTable&lt;/ID&gt;
  &lt;/SectionInfo&gt;
  &lt;SectionInfo&gt;
    &lt;RepeaterId1&gt;QTOF_1&lt;/RepeaterId1&gt;
    &lt;ParentName&gt;Chromatograms&lt;/ParentName&gt;
    &lt;ParentID&gt;ChromatogramsTable&lt;/ParentID&gt;
    &lt;ParentType&gt;Table&lt;/ParentType&gt;
    &lt;SectionType&gt;Column&lt;/SectionType&gt;
    &lt;RowIndex&gt;0&lt;/RowIndex&gt;
    &lt;ColumnIndex&gt;0&lt;/ColumnIndex&gt;
    &lt;Name&gt;Chrom Type&lt;/Name&gt;
    &lt;ID&gt;TypeName&lt;/ID&gt;
    &lt;Value&gt;TIC&lt;/Value&gt;
    &lt;NameAlignment&gt;Left&lt;/NameAlignment&gt;
    &lt;ValueAlignment&gt;Left&lt;/ValueAlignment&gt;
  &lt;/SectionInfo&gt;
  &lt;SectionInfo&gt;
    &lt;RepeaterId1&gt;QTOF_1&lt;/RepeaterId1&gt;
    &lt;ParentName&gt;Chromatograms&lt;/ParentName&gt;
    &lt;ParentID&gt;ChromatogramsTable&lt;/ParentID&gt;
    &lt;ParentType&gt;Table&lt;/ParentType&gt;
    &lt;SectionType&gt;Column&lt;/SectionType&gt;
    &lt;RowIndex&gt;0&lt;/RowIndex&gt;
    &lt;ColumnIndex&gt;1&lt;/ColumnIndex&gt;
    &lt;Name&gt;Label&lt;/Name&gt;
    &lt;ID&gt;Label&lt;/ID&gt;
    &lt;Value&gt;TIC&lt;/Value&gt;
    &lt;NameAlignment&gt;Right&lt;/NameAlignment&gt;
    &lt;ValueAlignment&gt;Right&lt;/ValueAlignment&gt;
  &lt;/SectionInfo&gt;
  &lt;SectionInfo&gt;
    &lt;RepeaterId1&gt;QTOF_1&lt;/RepeaterId1&gt;
    &lt;ParentName&gt;Chromatograms&lt;/ParentName&gt;
    &lt;ParentID&gt;ChromatogramsTable&lt;/ParentID&gt;
    &lt;ParentType&gt;Table&lt;/ParentType&gt;
    &lt;SectionType&gt;Column&lt;/SectionType&gt;
    &lt;RowIndex&gt;0&lt;/RowIndex&gt;
    &lt;ColumnIndex&gt;2&lt;/ColumnIndex&gt;
    &lt;Name&gt;Offset&lt;/Name&gt;
    &lt;ID&gt;OffsetOrMin&lt;/ID&gt;
    &lt;Value&gt;15&lt;/Value&gt;
    &lt;NameAlignment&gt;Right&lt;/NameAlignment&gt;
    &lt;ValueAlignment&gt;Right&lt;/ValueAlignment&gt;
  &lt;/SectionInfo&gt;
  &lt;SectionInfo&gt;
    &lt;RepeaterId1&gt;QTOF_1&lt;/RepeaterId1&gt;
    &lt;ParentName&gt;Chromatograms&lt;/ParentName&gt;
    &lt;ParentID&gt;ChromatogramsTable&lt;/ParentID&gt;
    &lt;ParentType&gt;Table&lt;/ParentType&gt;
    &lt;SectionType&gt;Column&lt;/SectionType&gt;
    &lt;RowIndex&gt;0&lt;/RowIndex&gt;
    &lt;ColumnIndex&gt;3&lt;/ColumnIndex&gt;
    &lt;Name&gt;Y-Range&lt;/Name&gt;
    &lt;ID&gt;YRangeOrMax&lt;/ID&gt;
    &lt;Value&gt;10000000&lt;/Value&gt;
    &lt;NameAlignment&gt;Right&lt;/NameAlignment&gt;
    &lt;ValueAlignment&gt;Right&lt;/ValueAlignment&gt;
  &lt;/SectionInfo&gt;
  &lt;SectionInfo&gt;
    &lt;RepeaterId1&gt;QTOF_1&lt;/RepeaterId1&gt;
    &lt;ParentName&gt;QTOF&lt;/ParentName&gt;
    &lt;ParentID&gt;QTOF_1&lt;/ParentID&gt;
    &lt;ParentType&gt;Repeater&lt;/ParentType&gt;
    &lt;SectionType&gt;Table&lt;/SectionType&gt;
    &lt;Name /&gt;
    &lt;ID&gt;RefMassTable&lt;/ID&gt;
  &lt;/SectionInfo&gt;
  &lt;SectionInfo&gt;
    &lt;RepeaterId1&gt;QTOF_1&lt;/RepeaterId1&gt;
    &lt;ParentName /&gt;
    &lt;ParentID&gt;RefMassTable&lt;/ParentID&gt;
    &lt;ParentType&gt;Table&lt;/ParentType&gt;
    &lt;SectionType&gt;Column&lt;/SectionType&gt;
    &lt;RowIndex&gt;0&lt;/RowIndex&gt;
    &lt;ColumnIndex&gt;0&lt;/ColumnIndex&gt;
    &lt;Name&gt;Reference Masses&lt;/Name&gt;
    &lt;ID&gt;RefMass&lt;/ID&gt;
    &lt;Value&gt;&amp;lt;Positive&amp;gt;&lt;/Value&gt;
  &lt;/SectionInfo&gt;
  &lt;SectionInfo&gt;
    &lt;RepeaterId1&gt;QTOF_1&lt;/RepeaterId1&gt;
    &lt;ParentName /&gt;
    &lt;ParentID&gt;RefMassTable&lt;/ParentID&gt;
    &lt;ParentType&gt;Table&lt;/ParentType&gt;
    &lt;SectionType&gt;Column&lt;/SectionType&gt;
    &lt;RowIndex&gt;1&lt;/RowIndex&gt;
    &lt;ColumnIndex&gt;0&lt;/ColumnIndex&gt;
    &lt;Name&gt;Reference Masses&lt;/Name&gt;
    &lt;ID&gt;RefMass&lt;/ID&gt;
    &lt;Value&gt;922.00979800&lt;/Value&gt;
  &lt;/SectionInfo&gt;
  &lt;SectionInfo&gt;
    &lt;RepeaterId1&gt;QTOF_1&lt;/RepeaterId1&gt;
    &lt;ParentName&gt;QTOF&lt;/ParentName&gt;
    &lt;ParentID&gt;QTOF_1&lt;/ParentID&gt;
    &lt;ParentType&gt;Repeater&lt;/ParentType&gt;
    &lt;SectionType&gt;Section&lt;/SectionType&gt;
    &lt;Name&gt;Reference Masses&lt;/Name&gt;
    &lt;ID&gt;ReferenceMasses&lt;/ID&gt;
  &lt;/SectionInfo&gt;
  &lt;SectionInfo&gt;
    &lt;RepeaterId1&gt;QTOF_1&lt;/RepeaterId1&gt;
    &lt;ParentName&gt;QTOF&lt;/ParentName&gt;
    &lt;ParentID&gt;QTOF_1&lt;/ParentID&gt;
    &lt;ParentType&gt;Repeater&lt;/ParentType&gt;
    &lt;SectionType&gt;Section&lt;/SectionType&gt;
    &lt;Name&gt;AutoRecalibration&lt;/Name&gt;
    &lt;ID&gt;AutoRecalibration&lt;/ID&gt;
  &lt;/SectionInfo&gt;
  &lt;SectionInfo&gt;
    &lt;RepeaterId1&gt;QTOF_1&lt;/RepeaterId1&gt;
    &lt;ParentName&gt;QTOF&lt;/ParentName&gt;
    &lt;ParentID&gt;QTOF_1&lt;/ParentID&gt;
    &lt;ParentType&gt;Repeater&lt;/ParentType&gt;
    &lt;SectionType&gt;Section&lt;/SectionType&gt;
    &lt;Name /&gt;
    &lt;ID&gt;QTOFDeviceHeader&lt;/ID&gt;
    &lt;VisibleOrder&gt;-2&lt;/VisibleOrder&gt;
  &lt;/SectionInfo&gt;
  &lt;SectionInfo&gt;
    &lt;RepeaterId1&gt;QTOF_1&lt;/RepeaterId1&gt;
    &lt;ParentName&gt;QTOF&lt;/ParentName&gt;
    &lt;ParentID&gt;QTOF_1&lt;/ParentID&gt;
    &lt;ParentType&gt;Repeater&lt;/ParentType&gt;
    &lt;SectionType&gt;Section&lt;/SectionType&gt;
    &lt;Name /&gt;
    &lt;ID&gt;QTOF_NameModelOrdinalOptions_1&lt;/ID&gt;
    &lt;VisibleOrder&gt;0&lt;/VisibleOrder&gt;
  &lt;/SectionInfo&gt;
  &lt;SectionInfo&gt;
    &lt;RepeaterId1&gt;QTOF_1&lt;/RepeaterId1&gt;
    &lt;RepeaterId2&gt;RepeaterTimeSegment_1&lt;/RepeaterId2&gt;
    &lt;ParentName&gt;QTOF&lt;/ParentName&gt;
    &lt;ParentID&gt;QTOF_1&lt;/ParentID&gt;
    &lt;ParentType&gt;Repeater&lt;/ParentType&gt;
    &lt;SectionType&gt;Repeater&lt;/SectionType&gt;
    &lt;Name&gt;Time Segment 1&lt;/Name&gt;
    &lt;ID&gt;RepeaterTimeSegment_1&lt;/ID&gt;
  &lt;/SectionInfo&gt;
  &lt;SectionInfo&gt;
    &lt;RepeaterId1&gt;QTOF_1&lt;/RepeaterId1&gt;
    &lt;ParentName&gt;Reference Masses&lt;/ParentName&gt;
    &lt;ParentID&gt;ReferenceMasses&lt;/ParentID&gt;
    &lt;ParentType&gt;Section&lt;/ParentType&gt;
    &lt;SectionType&gt;Parameter&lt;/SectionType&gt;
    &lt;Name&gt;Ref Mass Enabled&lt;/Name&gt;
    &lt;ID&gt;EnableRefMassCorrection&lt;/ID&gt;
    &lt;Value&gt;Enabled&lt;/Value&gt;
  &lt;/SectionInfo&gt;
  &lt;SectionInfo&gt;
    &lt;RepeaterId1&gt;QTOF_1&lt;/RepeaterId1&gt;
    &lt;ParentName&gt;Reference Masses&lt;/ParentName&gt;
    &lt;ParentID&gt;ReferenceMasses&lt;/ParentID&gt;
    &lt;ParentType&gt;Section&lt;/ParentType&gt;
    &lt;SectionType&gt;Parameter&lt;/SectionType&gt;
    &lt;Name&gt;Use Bottle A RefNebulizer&lt;/Name&gt;
    &lt;ID&gt;UseBottleA&lt;/ID&gt;
    &lt;Value&gt;True&lt;/Value&gt;
  &lt;/SectionInfo&gt;
  &lt;SectionInfo&gt;
    &lt;RepeaterId1&gt;QTOF_1&lt;/RepeaterId1&gt;
    &lt;ParentName&gt;Reference Masses&lt;/ParentName&gt;
    &lt;ParentID&gt;ReferenceMasses&lt;/ParentID&gt;
    &lt;ParentType&gt;Section&lt;/ParentType&gt;
    &lt;SectionType&gt;Parameter&lt;/SectionType&gt;
    &lt;Name&gt;Ref Nebulizer (psig)&lt;/Name&gt;
    &lt;ID&gt;RefNebulizer&lt;/ID&gt;
    &lt;Value&gt;5&lt;/Value&gt;
  &lt;/SectionInfo&gt;
  &lt;SectionInfo&gt;
    &lt;RepeaterId1&gt;QTOF_1&lt;/RepeaterId1&gt;
    &lt;ParentName&gt;AutoRecalibration&lt;/ParentName&gt;
    &lt;ParentID&gt;AutoRecalibration&lt;/ParentID&gt;
    &lt;ParentType&gt;Section&lt;/ParentType&gt;
    &lt;SectionType&gt;Parameter&lt;/SectionType&gt;
    &lt;Name&gt;Average Scans&lt;/Name&gt;
    &lt;ID&gt;AverageScans&lt;/ID&gt;
    &lt;Value&gt;1&lt;/Value&gt;
  &lt;/SectionInfo&gt;
  &lt;SectionInfo&gt;
    &lt;RepeaterId1&gt;QTOF_1&lt;/RepeaterId1&gt;
    &lt;ParentName&gt;AutoRecalibration&lt;/ParentName&gt;
    &lt;ParentID&gt;AutoRecalibration&lt;/ParentID&gt;
    &lt;ParentType&gt;Section&lt;/ParentType&gt;
    &lt;SectionType&gt;Parameter&lt;/SectionType&gt;
    &lt;Name&gt;Detection Window (ppm)&lt;/Name&gt;
    &lt;ID&gt;DetectionWindow&lt;/ID&gt;
    &lt;Value&gt;100&lt;/Value&gt;
  &lt;/SectionInfo&gt;
  &lt;SectionInfo&gt;
    &lt;RepeaterId1&gt;QTOF_1&lt;/RepeaterId1&gt;
    &lt;ParentName&gt;AutoRecalibration&lt;/ParentName&gt;
    &lt;ParentID&gt;AutoRecalibration&lt;/ParentID&gt;
    &lt;ParentType&gt;Section&lt;/ParentType&gt;
    &lt;SectionType&gt;Parameter&lt;/SectionType&gt;
    &lt;Name&gt;Min Height (counts)&lt;/Name&gt;
    &lt;ID&gt;MinHeight&lt;/ID&gt;
    &lt;Value&gt;100&lt;/Value&gt;
  &lt;/SectionInfo&gt;
  &lt;SectionInfo&gt;
    &lt;RepeaterId1&gt;QTOF_1&lt;/RepeaterId1&gt;
    &lt;ParentName /&gt;
    &lt;ParentID&gt;QTOFDeviceHeader&lt;/ParentID&gt;
    &lt;ParentType&gt;Section&lt;/ParentType&gt;
    &lt;SectionType&gt;Parameter&lt;/SectionType&gt;
    &lt;RowIndex&gt;0&lt;/RowIndex&gt;
    &lt;ColumnIndex&gt;0&lt;/ColumnIndex&gt;
    &lt;Name&gt;MS Q-TOF&lt;/Name&gt;
    &lt;ID&gt;QTOF&lt;/ID&gt;
    &lt;Value /&gt;
  &lt;/SectionInfo&gt;
  &lt;SectionInfo&gt;
    &lt;RepeaterId1&gt;QTOF_1&lt;/RepeaterId1&gt;
    &lt;ParentName /&gt;
    &lt;ParentID&gt;QTOFDeviceHeader&lt;/ParentID&gt;
    &lt;ParentType&gt;Section&lt;/ParentType&gt;
    &lt;SectionType&gt;Parameter&lt;/SectionType&gt;
    &lt;RowIndex&gt;1&lt;/RowIndex&gt;
    &lt;ColumnIndex&gt;0&lt;/ColumnIndex&gt;
    &lt;Name /&gt;
    &lt;ID&gt;QTOF&lt;/ID&gt;
    &lt;Value /&gt;
  &lt;/SectionInfo&gt;
  &lt;SectionInfo&gt;
    &lt;RepeaterId1&gt;QTOF_1&lt;/RepeaterId1&gt;
    &lt;ParentName /&gt;
    &lt;ParentID&gt;QTOF_NameModelOrdinalOptions_1&lt;/ParentID&gt;
    &lt;ParentType&gt;Section&lt;/ParentType&gt;
    &lt;SectionType&gt;Parameter&lt;/SectionType&gt;
    &lt;RowIndex&gt;0&lt;/RowIndex&gt;
    &lt;ColumnIndex&gt;1&lt;/ColumnIndex&gt;
    &lt;Name&gt;Component Model&lt;/Name&gt;
    &lt;ID&gt;ComponentModel&lt;/ID&gt;
    &lt;Value&gt;G6520A&lt;/Value&gt;
  &lt;/SectionInfo&gt;
  &lt;SectionInfo&gt;
    &lt;RepeaterId1&gt;QTOF_1&lt;/RepeaterId1&gt;
    &lt;ParentName /&gt;
    &lt;ParentID&gt;QTOF_NameModelOrdinalOptions_1&lt;/ParentID&gt;
    &lt;ParentType&gt;Section&lt;/ParentType&gt;
    &lt;SectionType&gt;Parameter&lt;/SectionType&gt;
    &lt;RowIndex&gt;0&lt;/RowIndex&gt;
    &lt;ColumnIndex&gt;0&lt;/ColumnIndex&gt;
    &lt;Name&gt;Component Name&lt;/Name&gt;
    &lt;ID&gt;ComponentName&lt;/ID&gt;
    &lt;Value&gt;MS Q-TOF&lt;/Value&gt;
  &lt;/SectionInfo&gt;
  &lt;SectionInfo&gt;
    &lt;RepeaterId1&gt;QTOF_1&lt;/RepeaterId1&gt;
    &lt;ParentName /&gt;
    &lt;ParentID&gt;QTOF_NameModelOrdinalOptions_1&lt;/ParentID&gt;
    &lt;ParentType&gt;Section&lt;/ParentType&gt;
    &lt;SectionType&gt;Parameter&lt;/SectionType&gt;
    &lt;RowIndex&gt;1&lt;/RowIndex&gt;
    &lt;ColumnIndex&gt;0&lt;/ColumnIndex&gt;
    &lt;Name&gt;Ion Source&lt;/Name&gt;
    &lt;ID&gt;IonSource&lt;/ID&gt;
    &lt;Value&gt;Dual ESI&lt;/Value&gt;
  &lt;/SectionInfo&gt;
  &lt;SectionInfo&gt;
    &lt;RepeaterId1&gt;QTOF_1&lt;/RepeaterId1&gt;
    &lt;ParentName /&gt;
    &lt;ParentID&gt;QTOF_NameModelOrdinalOptions_1&lt;/ParentID&gt;
    &lt;ParentType&gt;Section&lt;/ParentType&gt;
    &lt;SectionType&gt;Parameter&lt;/SectionType&gt;
    &lt;RowIndex&gt;5&lt;/RowIndex&gt;
    &lt;ColumnIndex&gt;0&lt;/ColumnIndex&gt;
    &lt;Name&gt;Tune File&lt;/Name&gt;
    &lt;ID&gt;TuneFile&lt;/ID&gt;
    &lt;Value&gt;Autotune.tun&lt;/Value&gt;
  &lt;/SectionInfo&gt;
  &lt;SectionInfo&gt;
    &lt;RepeaterId1&gt;QTOF_1&lt;/RepeaterId1&gt;
    &lt;ParentName /&gt;
    &lt;ParentID&gt;QTOF_NameModelOrdinalOptions_1&lt;/ParentID&gt;
    &lt;ParentType&gt;Section&lt;/ParentType&gt;
    &lt;SectionType&gt;Parameter&lt;/SectionType&gt;
    &lt;RowIndex&gt;1&lt;/RowIndex&gt;
    &lt;ColumnIndex&gt;1&lt;/ColumnIndex&gt;
    &lt;Name&gt;Stop Time (min)&lt;/Name&gt;
    &lt;ID&gt;StopMode&lt;/ID&gt;
    &lt;Value&gt;No Limit/As Pump&lt;/Value&gt;
  &lt;/SectionInfo&gt;
  &lt;SectionInfo&gt;
    &lt;RepeaterId1&gt;QTOF_1&lt;/RepeaterId1&gt;
    &lt;ParentName /&gt;
    &lt;ParentID&gt;QTOF_NameModelOrdinalOptions_1&lt;/ParentID&gt;
    &lt;ParentType&gt;Section&lt;/ParentType&gt;
    &lt;SectionType&gt;Parameter&lt;/SectionType&gt;
    &lt;RowIndex&gt;2&lt;/RowIndex&gt;
    &lt;ColumnIndex&gt;0&lt;/ColumnIndex&gt;
    &lt;Name&gt;Can wait for temp.&lt;/Name&gt;
    &lt;ID&gt;NoWaitForTemp&lt;/ID&gt;
    &lt;Value&gt;Enable&lt;/Value&gt;
  &lt;/SectionInfo&gt;
  &lt;SectionInfo&gt;
    &lt;RepeaterId1&gt;QTOF_1&lt;/RepeaterId1&gt;
    &lt;ParentName /&gt;
    &lt;ParentID&gt;QTOF_NameModelOrdinalOptions_1&lt;/ParentID&gt;
    &lt;ParentType&gt;Section&lt;/ParentType&gt;
    &lt;SectionType&gt;Parameter&lt;/SectionType&gt;
    &lt;RowIndex&gt;2&lt;/RowIndex&gt;
    &lt;ColumnIndex&gt;1&lt;/ColumnIndex&gt;
    &lt;Name&gt;Fast Polarity&lt;/Name&gt;
    &lt;ID&gt;FastPolarityEnabled&lt;/ID&gt;
    &lt;Value&gt;False&lt;/Value&gt;
  &lt;/SectionInfo&gt;
  &lt;SectionInfo&gt;
    &lt;RepeaterId1&gt;QTOF_1&lt;/RepeaterId1&gt;
    &lt;ParentName /&gt;
    &lt;ParentID&gt;QTOF_NameModelOrdinalOptions_1&lt;/ParentID&gt;
    &lt;ParentType&gt;Section&lt;/ParentType&gt;
    &lt;SectionType&gt;Parameter&lt;/SectionType&gt;
    &lt;RowIndex&gt;3&lt;/RowIndex&gt;
    &lt;ColumnIndex&gt;0&lt;/ColumnIndex&gt;
    &lt;Name&gt;MS Abs. threshold&lt;/Name&gt;
    &lt;ID&gt;MS1CentroidDataAbsThreshold&lt;/ID&gt;
    &lt;Value&gt;200&lt;/Value&gt;
  &lt;/SectionInfo&gt;
  &lt;SectionInfo&gt;
    &lt;RepeaterId1&gt;QTOF_1&lt;/RepeaterId1&gt;
    &lt;ParentName /&gt;
    &lt;ParentID&gt;QTOF_NameModelOrdinalOptions_1&lt;/ParentID&gt;
    &lt;ParentType&gt;Section&lt;/ParentType&gt;
    &lt;SectionType&gt;Parameter&lt;/SectionType&gt;
    &lt;RowIndex&gt;3&lt;/RowIndex&gt;
    &lt;ColumnIndex&gt;1&lt;/ColumnIndex&gt;
    &lt;Name&gt;MS Rel. threshold(%)&lt;/Name&gt;
    &lt;ID&gt;MS1CentroidDataRELThreshold&lt;/ID&gt;
    &lt;Value&gt;0.010&lt;/Value&gt;
  &lt;/SectionInfo&gt;
  &lt;SectionInfo&gt;
    &lt;RepeaterId1&gt;QTOF_1&lt;/RepeaterId1&gt;
    &lt;ParentName /&gt;
    &lt;ParentID&gt;QTOF_NameModelOrdinalOptions_1&lt;/ParentID&gt;
    &lt;ParentType&gt;Section&lt;/ParentType&gt;
    &lt;SectionType&gt;Parameter&lt;/SectionType&gt;
    &lt;RowIndex&gt;4&lt;/RowIndex&gt;
    &lt;ColumnIndex&gt;0&lt;/ColumnIndex&gt;
    &lt;Name&gt;MS/MS Abs. threshold&lt;/Name&gt;
    &lt;ID&gt;MS2CentroidDataAbsThreshold&lt;/ID&gt;
    &lt;Value&gt;5&lt;/Value&gt;
  &lt;/SectionInfo&gt;
  &lt;SectionInfo&gt;
    &lt;RepeaterId1&gt;QTOF_1&lt;/RepeaterId1&gt;
    &lt;ParentName /&gt;
    &lt;ParentID&gt;QTOF_NameModelOrdinalOptions_1&lt;/ParentID&gt;
    &lt;ParentType&gt;Section&lt;/ParentType&gt;
    &lt;SectionType&gt;Parameter&lt;/SectionType&gt;
    &lt;RowIndex&gt;4&lt;/RowIndex&gt;
    &lt;ColumnIndex&gt;1&lt;/ColumnIndex&gt;
    &lt;Name&gt;MS/MS Rel. threshold(%)&lt;/Name&gt;
    &lt;ID&gt;MS2CentroidDataRELThreshold&lt;/ID&gt;
    &lt;Value&gt;0.010&lt;/Value&gt;
  &lt;/SectionInfo&gt;
  &lt;SectionInfo&gt;
    &lt;RepeaterId1&gt;QTOF_1&lt;/RepeaterId1&gt;
    &lt;RepeaterId2&gt;RepeaterTimeSegment_1&lt;/RepeaterId2&gt;
    &lt;ParentName&gt;Time Segment 1&lt;/ParentName&gt;
    &lt;ParentID&gt;RepeaterTimeSegment_1&lt;/ParentID&gt;
    &lt;ParentType&gt;Repeater&lt;/ParentType&gt;
    &lt;SectionType&gt;Section&lt;/SectionType&gt;
    &lt;Name&gt;Time Segment 1&lt;/Name&gt;
    &lt;ID&gt;TimeSegmentDetail_1&lt;/ID&gt;
  &lt;/SectionInfo&gt;
  &lt;SectionInfo&gt;
    &lt;RepeaterId1&gt;QTOF_1&lt;/RepeaterId1&gt;
    &lt;RepeaterId2&gt;RepeaterTimeSegment_1&lt;/RepeaterId2&gt;
    &lt;ParentName&gt;Time Segment 1&lt;/ParentName&gt;
    &lt;ParentID&gt;TimeSegmentDetail_1&lt;/ParentID&gt;
    &lt;ParentType&gt;Section&lt;/ParentType&gt;
    &lt;SectionType&gt;Table&lt;/SectionType&gt;
    &lt;Name&gt;Scan Segments&lt;/Name&gt;
    &lt;ID&gt;ScanSegment_1&lt;/ID&gt;
  &lt;/SectionInfo&gt;
  &lt;SectionInfo&gt;
    &lt;RepeaterId1&gt;QTOF_1&lt;/RepeaterId1&gt;
    &lt;RepeaterId2&gt;RepeaterTimeSegment_1&lt;/RepeaterId2&gt;
    &lt;ParentName&gt;Scan Segments&lt;/ParentName&gt;
    &lt;ParentID&gt;ScanSegment_1&lt;/ParentID&gt;
    &lt;ParentType&gt;Table&lt;/ParentType&gt;
    &lt;SectionType&gt;Column&lt;/SectionType&gt;
    &lt;RowIndex&gt;0&lt;/RowIndex&gt;
    &lt;ColumnIndex&gt;0&lt;/ColumnIndex&gt;
    &lt;Name&gt;Scan Seg #&lt;/Name&gt;
    &lt;ID&gt;Index&lt;/ID&gt;
    &lt;Value&gt;1&lt;/Value&gt;
    &lt;NameAlignment&gt;Right&lt;/NameAlignment&gt;
    &lt;ValueAlignment&gt;Right&lt;/ValueAlignment&gt;
  &lt;/SectionInfo&gt;
  &lt;SectionInfo&gt;
    &lt;RepeaterId1&gt;QTOF_1&lt;/RepeaterId1&gt;
    &lt;RepeaterId2&gt;RepeaterTimeSegment_1&lt;/RepeaterId2&gt;
    &lt;ParentName&gt;Scan Segments&lt;/ParentName&gt;
    &lt;ParentID&gt;ScanSegment_1&lt;/ParentID&gt;
    &lt;ParentType&gt;Table&lt;/ParentType&gt;
    &lt;SectionType&gt;Column&lt;/SectionType&gt;
    &lt;RowIndex&gt;0&lt;/RowIndex&gt;
    &lt;ColumnIndex&gt;1&lt;/ColumnIndex&gt;
    &lt;Name&gt;Ion Polarity&lt;/Name&gt;
    &lt;ID&gt;ionPolarity&lt;/ID&gt;
    &lt;Value&gt;Positive&lt;/Value&gt;
  &lt;/SectionInfo&gt;
  &lt;SectionInfo&gt;
    &lt;RepeaterId1&gt;QTOF_1&lt;/RepeaterId1&gt;
    &lt;RepeaterId2&gt;RepeaterTimeSegment_1&lt;/RepeaterId2&gt;
    &lt;ParentName&gt;Scan Segments&lt;/ParentName&gt;
    &lt;ParentID&gt;ScanSegment_1&lt;/ParentID&gt;
    &lt;ParentType&gt;Table&lt;/ParentType&gt;
    &lt;SectionType&gt;Column&lt;/SectionType&gt;
    &lt;RowIndex&gt;0&lt;/RowIndex&gt;
    &lt;ColumnIndex&gt;2&lt;/ColumnIndex&gt;
    &lt;Name&gt;Collision Energy&lt;/Name&gt;
    &lt;ID&gt;CollisionEnergy&lt;/ID&gt;
    &lt;Value&gt;0&lt;/Value&gt;
    &lt;NameAlignment&gt;Right&lt;/NameAlignment&gt;
    &lt;ValueAlignment&gt;Right&lt;/ValueAlignment&gt;
  &lt;/SectionInfo&gt;
  &lt;SectionInfo&gt;
    &lt;RepeaterId1&gt;QTOF_1&lt;/RepeaterId1&gt;
    &lt;RepeaterId2&gt;RepeaterTimeSegment_1&lt;/RepeaterId2&gt;
    &lt;ParentName&gt;Time Segment 1&lt;/ParentName&gt;
    &lt;ParentID&gt;TimeSegmentDetail_1&lt;/ParentID&gt;
    &lt;ParentType&gt;Section&lt;/ParentType&gt;
    &lt;SectionType&gt;Table&lt;/SectionType&gt;
    &lt;Name&gt;Instrument Parameters&lt;/Name&gt;
    &lt;ID&gt;TimeSourceParameter_1&lt;/ID&gt;
  &lt;/SectionInfo&gt;
  &lt;SectionInfo&gt;
    &lt;RepeaterId1&gt;QTOF_1&lt;/RepeaterId1&gt;
    &lt;RepeaterId2&gt;RepeaterTimeSegment_1&lt;/RepeaterId2&gt;
    &lt;ParentName&gt;Instrument Parameters&lt;/ParentName&gt;
    &lt;ParentID&gt;TimeSourceParameter_1&lt;/ParentID&gt;
    &lt;ParentType&gt;Table&lt;/ParentType&gt;
    &lt;SectionType&gt;Column&lt;/SectionType&gt;
    &lt;RowIndex&gt;0&lt;/RowIndex&gt;
    &lt;ColumnIndex&gt;0&lt;/ColumnIndex&gt;
    &lt;Name&gt;Parameter&lt;/Name&gt;
    &lt;ID&gt;Id&lt;/ID&gt;
    &lt;Value&gt;Gas Temp (°C)&lt;/Value&gt;
  &lt;/SectionInfo&gt;
  &lt;SectionInfo&gt;
    &lt;RepeaterId1&gt;QTOF_1&lt;/RepeaterId1&gt;
    &lt;RepeaterId2&gt;RepeaterTimeSegment_1&lt;/RepeaterId2&gt;
    &lt;ParentName&gt;Instrument Parameters&lt;/ParentName&gt;
    &lt;ParentID&gt;TimeSourceParameter_1&lt;/ParentID&gt;
    &lt;ParentType&gt;Table&lt;/ParentType&gt;
    &lt;SectionType&gt;Column&lt;/SectionType&gt;
    &lt;RowIndex&gt;0&lt;/RowIndex&gt;
    &lt;ColumnIndex&gt;1&lt;/ColumnIndex&gt;
    &lt;Name&gt;Value&lt;/Name&gt;
    &lt;ID&gt;Value&lt;/ID&gt;
    &lt;Value&gt;350&lt;/Value&gt;
    &lt;NameAlignment&gt;Right&lt;/NameAlignment&gt;
    &lt;ValueAlignment&gt;Right&lt;/ValueAlignment&gt;
  &lt;/SectionInfo&gt;
  &lt;SectionInfo&gt;
    &lt;RepeaterId1&gt;QTOF_1&lt;/RepeaterId1&gt;
    &lt;RepeaterId2&gt;RepeaterTimeSegment_1&lt;/RepeaterId2&gt;
    &lt;ParentName&gt;Instrument Parameters&lt;/ParentName&gt;
    &lt;ParentID&gt;TimeSourceParameter_1&lt;/ParentID&gt;
    &lt;ParentType&gt;Table&lt;/ParentType&gt;
    &lt;SectionType&gt;Column&lt;/SectionType&gt;
    &lt;RowIndex&gt;1&lt;/RowIndex&gt;
    &lt;ColumnIndex&gt;0&lt;/ColumnIndex&gt;
    &lt;Name&gt;Parameter&lt;/Name&gt;
    &lt;ID&gt;Id&lt;/ID&gt;
    &lt;Value&gt;Gas Flow (l/min)&lt;/Value&gt;
  &lt;/SectionInfo&gt;
  &lt;SectionInfo&gt;
    &lt;RepeaterId1&gt;QTOF_1&lt;/RepeaterId1&gt;
    &lt;RepeaterId2&gt;RepeaterTimeSegment_1&lt;/RepeaterId2&gt;
    &lt;ParentName&gt;Instrument Parameters&lt;/ParentName&gt;
    &lt;ParentID&gt;TimeSourceParameter_1&lt;/ParentID&gt;
    &lt;ParentType&gt;Table&lt;/ParentType&gt;
    &lt;SectionType&gt;Column&lt;/SectionType&gt;
    &lt;RowIndex&gt;1&lt;/RowIndex&gt;
    &lt;ColumnIndex&gt;1&lt;/ColumnIndex&gt;
    &lt;Name&gt;Value&lt;/Name&gt;
    &lt;ID&gt;Value&lt;/ID&gt;
    &lt;Value&gt;11&lt;/Value&gt;
    &lt;NameAlignment&gt;Right&lt;/NameAlignment&gt;
    &lt;ValueAlignment&gt;Right&lt;/ValueAlignment&gt;
  &lt;/SectionInfo&gt;
  &lt;SectionInfo&gt;
    &lt;RepeaterId1&gt;QTOF_1&lt;/RepeaterId1&gt;
    &lt;RepeaterId2&gt;RepeaterTimeSegment_1&lt;/RepeaterId2&gt;
    &lt;ParentName&gt;Instrument Parameters&lt;/ParentName&gt;
    &lt;ParentID&gt;TimeSourceParameter_1&lt;/ParentID&gt;
    &lt;ParentType&gt;Table&lt;/ParentType&gt;
    &lt;SectionType&gt;Column&lt;/SectionType&gt;
    &lt;RowIndex&gt;2&lt;/RowIndex&gt;
    &lt;ColumnIndex&gt;0&lt;/ColumnIndex&gt;
    &lt;Name&gt;Parameter&lt;/Name&gt;
    &lt;ID&gt;Id&lt;/ID&gt;
    &lt;Value&gt;Nebulizer (psig)&lt;/Value&gt;
  &lt;/SectionInfo&gt;
  &lt;SectionInfo&gt;
    &lt;RepeaterId1&gt;QTOF_1&lt;/RepeaterId1&gt;
    &lt;RepeaterId2&gt;RepeaterTimeSegment_1&lt;/RepeaterId2&gt;
    &lt;ParentName&gt;Instrument Parameters&lt;/ParentName&gt;
    &lt;ParentID&gt;TimeSourceParameter_1&lt;/ParentID&gt;
    &lt;ParentType&gt;Table&lt;/ParentType&gt;
    &lt;SectionType&gt;Column&lt;/SectionType&gt;
    &lt;RowIndex&gt;2&lt;/RowIndex&gt;
    &lt;ColumnIndex&gt;1&lt;/ColumnIndex&gt;
    &lt;Name&gt;Value&lt;/Name&gt;
    &lt;ID&gt;Value&lt;/ID&gt;
    &lt;Value&gt;45&lt;/Value&gt;
    &lt;NameAlignment&gt;Right&lt;/NameAlignment&gt;
    &lt;ValueAlignment&gt;Right&lt;/ValueAlignment&gt;
  &lt;/SectionInfo&gt;
  &lt;SectionInfo&gt;
    &lt;RepeaterId1&gt;QTOF_1&lt;/RepeaterId1&gt;
    &lt;RepeaterId2&gt;RepeaterTimeSegment_1&lt;/RepeaterId2&gt;
    &lt;ParentName&gt;Time Segment 1&lt;/ParentName&gt;
    &lt;ParentID&gt;TimeSegmentDetail_1&lt;/ParentID&gt;
    &lt;ParentType&gt;Section&lt;/ParentType&gt;
    &lt;SectionType&gt;Section&lt;/SectionType&gt;
    &lt;Name&gt;Acquisition Mode MS1&lt;/Name&gt;
    &lt;ID&gt;TS_1_AcqMS1&lt;/ID&gt;
  &lt;/SectionInfo&gt;
  &lt;SectionInfo&gt;
    &lt;RepeaterId1&gt;QTOF_1&lt;/RepeaterId1&gt;
    &lt;RepeaterId2&gt;RepeaterTimeSegment_1&lt;/RepeaterId2&gt;
    &lt;RepeaterId3&gt;RepeaterTimeSegmentDetail_1&lt;/RepeaterId3&gt;
    &lt;ParentName&gt;Time Segment 1&lt;/ParentName&gt;
    &lt;ParentID&gt;TimeSegmentDetail_1&lt;/ParentID&gt;
    &lt;ParentType&gt;Section&lt;/ParentType&gt;
    &lt;SectionType&gt;Repeater&lt;/SectionType&gt;
    &lt;Name&gt;Time Segment 1&lt;/Name&gt;
    &lt;ID&gt;RepeaterTimeSegmentDetail_1&lt;/ID&gt;
  &lt;/SectionInfo&gt;
  &lt;SectionInfo&gt;
    &lt;RepeaterId1&gt;QTOF_1&lt;/RepeaterId1&gt;
    &lt;RepeaterId2&gt;RepeaterTimeSegment_1&lt;/RepeaterId2&gt;
    &lt;ParentName&gt;Acquisition Mode MS1&lt;/ParentName&gt;
    &lt;ParentID&gt;TS_1_AcqMS1&lt;/ParentID&gt;
    &lt;ParentType&gt;Section&lt;/ParentType&gt;
    &lt;SectionType&gt;Parameter&lt;/SectionType&gt;
    &lt;Name&gt;Min Range (m/z)&lt;/Name&gt;
    &lt;ID&gt;MinRange&lt;/ID&gt;
    &lt;Value&gt;100&lt;/Value&gt;
  &lt;/SectionInfo&gt;
  &lt;SectionInfo&gt;
    &lt;RepeaterId1&gt;QTOF_1&lt;/RepeaterId1&gt;
    &lt;RepeaterId2&gt;RepeaterTimeSegment_1&lt;/RepeaterId2&gt;
    &lt;ParentName&gt;Acquisition Mode MS1&lt;/ParentName&gt;
    &lt;ParentID&gt;TS_1_AcqMS1&lt;/ParentID&gt;
    &lt;ParentType&gt;Section&lt;/ParentType&gt;
    &lt;SectionType&gt;Parameter&lt;/SectionType&gt;
    &lt;Name&gt;Max Range (m/z)&lt;/Name&gt;
    &lt;ID&gt;MaxRange&lt;/ID&gt;
    &lt;Value&gt;1000&lt;/Value&gt;
  &lt;/SectionInfo&gt;
  &lt;SectionInfo&gt;
    &lt;RepeaterId1&gt;QTOF_1&lt;/RepeaterId1&gt;
    &lt;RepeaterId2&gt;RepeaterTimeSegment_1&lt;/RepeaterId2&gt;
    &lt;ParentName&gt;Acquisition Mode MS1&lt;/ParentName&gt;
    &lt;ParentID&gt;TS_1_AcqMS1&lt;/ParentID&gt;
    &lt;ParentType&gt;Section&lt;/ParentType&gt;
    &lt;SectionType&gt;Parameter&lt;/SectionType&gt;
    &lt;Name&gt;Scan Rate (spectra/sec)&lt;/Name&gt;
    &lt;ID&gt;ScanRate&lt;/ID&gt;
    &lt;Value&gt;1.00&lt;/Value&gt;
  &lt;/SectionInfo&gt;
  &lt;SectionInfo&gt;
    &lt;RepeaterId1&gt;QTOF_1&lt;/RepeaterId1&gt;
    &lt;RepeaterId2&gt;RepeaterTimeSegment_1&lt;/RepeaterId2&gt;
    &lt;RepeaterId3&gt;RepeaterTimeSegmentDetail_1&lt;/RepeaterId3&gt;
    &lt;ParentName&gt;Time Segment 1&lt;/ParentName&gt;
    &lt;ParentID&gt;RepeaterTimeSegmentDetail_1&lt;/ParentID&gt;
    &lt;ParentType&gt;Repeater&lt;/ParentType&gt;
    &lt;SectionType&gt;Section&lt;/SectionType&gt;
    &lt;Name&gt;Scan Segment 1&lt;/Name&gt;
    &lt;ID&gt;TS_1_ScanSegmentDetail_1&lt;/ID&gt;
  &lt;/SectionInfo&gt;
  &lt;SectionInfo&gt;
    &lt;RepeaterId1&gt;QTOF_1&lt;/RepeaterId1&gt;
    &lt;RepeaterId2&gt;RepeaterTimeSegment_1&lt;/RepeaterId2&gt;
    &lt;RepeaterId3&gt;RepeaterTimeSegmentDetail_1&lt;/RepeaterId3&gt;
    &lt;ParentName&gt;Scan Segment 1&lt;/ParentName&gt;
    &lt;ParentID&gt;TS_1_ScanSegmentDetail_1&lt;/ParentID&gt;
    &lt;ParentType&gt;Section&lt;/ParentType&gt;
    &lt;SectionType&gt;Table&lt;/SectionType&gt;
    &lt;Name&gt;Scan Source Parameters&lt;/Name&gt;
    &lt;ID&gt;TS_1_ScanSourceParameter_1&lt;/ID&gt;
  &lt;/SectionInfo&gt;
  &lt;SectionInfo&gt;
    &lt;RepeaterId1&gt;QTOF_1&lt;/RepeaterId1&gt;
    &lt;RepeaterId2&gt;RepeaterTimeSegment_1&lt;/RepeaterId2&gt;
    &lt;RepeaterId3&gt;RepeaterTimeSegmentDetail_1&lt;/RepeaterId3&gt;
    &lt;ParentName&gt;Scan Source Parameters&lt;/ParentName&gt;
    &lt;ParentID&gt;TS_1_ScanSourceParameter_1&lt;/ParentID&gt;
    &lt;ParentType&gt;Table&lt;/ParentType&gt;
    &lt;SectionType&gt;Column&lt;/SectionType&gt;
    &lt;RowIndex&gt;0&lt;/RowIndex&gt;
    &lt;ColumnIndex&gt;0&lt;/ColumnIndex&gt;
    &lt;Name&gt;Parameter&lt;/Name&gt;
    &lt;ID&gt;Id&lt;/ID&gt;
    &lt;Value&gt;VCap&lt;/Value&gt;
  &lt;/SectionInfo&gt;
  &lt;SectionInfo&gt;
    &lt;RepeaterId1&gt;QTOF_1&lt;/RepeaterId1&gt;
    &lt;RepeaterId2&gt;RepeaterTimeSegment_1&lt;/RepeaterId2&gt;
    &lt;RepeaterId3&gt;RepeaterTimeSegmentDetail_1&lt;/RepeaterId3&gt;
    &lt;ParentName&gt;Scan Source Parameters&lt;/ParentName&gt;
    &lt;ParentID&gt;TS_1_ScanSourceParameter_1&lt;/ParentID&gt;
    &lt;ParentType&gt;Table&lt;/ParentType&gt;
    &lt;SectionType&gt;Column&lt;/SectionType&gt;
    &lt;RowIndex&gt;0&lt;/RowIndex&gt;
    &lt;ColumnIndex&gt;1&lt;/ColumnIndex&gt;
    &lt;Name&gt;Value&lt;/Name&gt;
    &lt;ID&gt;Value&lt;/ID&gt;
    &lt;Value&gt;4100&lt;/Value&gt;
    &lt;NameAlignment&gt;Right&lt;/NameAlignment&gt;
    &lt;ValueAlignment&gt;Right&lt;/ValueAlignment&gt;
  &lt;/SectionInfo&gt;
  &lt;SectionInfo&gt;
    &lt;RepeaterId1&gt;QTOF_1&lt;/RepeaterId1&gt;
    &lt;RepeaterId2&gt;RepeaterTimeSegment_1&lt;/RepeaterId2&gt;
    &lt;RepeaterId3&gt;RepeaterTimeSegmentDetail_1&lt;/RepeaterId3&gt;
    &lt;ParentName&gt;Scan Source Parameters&lt;/ParentName&gt;
    &lt;ParentID&gt;TS_1_ScanSourceParameter_1&lt;/ParentID&gt;
    &lt;ParentType&gt;Table&lt;/ParentType&gt;
    &lt;SectionType&gt;Column&lt;/SectionType&gt;
    &lt;RowIndex&gt;1&lt;/RowIndex&gt;
    &lt;ColumnIndex&gt;0&lt;/ColumnIndex&gt;
    &lt;Name&gt;Parameter&lt;/Name&gt;
    &lt;ID&gt;Id&lt;/ID&gt;
    &lt;Value&gt;Fragmentor&lt;/Value&gt;
  &lt;/SectionInfo&gt;
  &lt;SectionInfo&gt;
    &lt;RepeaterId1&gt;QTOF_1&lt;/RepeaterId1&gt;
    &lt;RepeaterId2&gt;RepeaterTimeSegment_1&lt;/RepeaterId2&gt;
    &lt;RepeaterId3&gt;RepeaterTimeSegmentDetail_1&lt;/RepeaterId3&gt;
    &lt;ParentName&gt;Scan Source Parameters&lt;/ParentName&gt;
    &lt;ParentID&gt;TS_1_ScanSourceParameter_1&lt;/ParentID&gt;
    &lt;ParentType&gt;Table&lt;/ParentType&gt;
    &lt;SectionType&gt;Column&lt;/SectionType&gt;
    &lt;RowIndex&gt;1&lt;/RowIndex&gt;
    &lt;ColumnIndex&gt;1&lt;/ColumnIndex&gt;
    &lt;Name&gt;Value&lt;/Name&gt;
    &lt;ID&gt;Value&lt;/ID&gt;
    &lt;Value&gt;135&lt;/Value&gt;
    &lt;NameAlignment&gt;Right&lt;/NameAlignment&gt;
    &lt;ValueAlignment&gt;Right&lt;/ValueAlignment&gt;
  &lt;/SectionInfo&gt;
  &lt;SectionInfo&gt;
    &lt;RepeaterId1&gt;QTOF_1&lt;/RepeaterId1&gt;
    &lt;RepeaterId2&gt;RepeaterTimeSegment_1&lt;/RepeaterId2&gt;
    &lt;RepeaterId3&gt;RepeaterTimeSegmentDetail_1&lt;/RepeaterId3&gt;
    &lt;ParentName&gt;Scan Source Parameters&lt;/ParentName&gt;
    &lt;ParentID&gt;TS_1_ScanSourceParameter_1&lt;/ParentID&gt;
    &lt;ParentType&gt;Table&lt;/ParentType&gt;
    &lt;SectionType&gt;Column&lt;/SectionType&gt;
    &lt;RowIndex&gt;2&lt;/RowIndex&gt;
    &lt;ColumnIndex&gt;0&lt;/ColumnIndex&gt;
    &lt;Name&gt;Parameter&lt;/Name&gt;
    &lt;ID&gt;Id&lt;/ID&gt;
    &lt;Value&gt;Skimmer1&lt;/Value&gt;
  &lt;/SectionInfo&gt;
  &lt;SectionInfo&gt;
    &lt;RepeaterId1&gt;QTOF_1&lt;/RepeaterId1&gt;
    &lt;RepeaterId2&gt;RepeaterTimeSegment_1&lt;/RepeaterId2&gt;
    &lt;RepeaterId3&gt;RepeaterTimeSegmentDetail_1&lt;/RepeaterId3&gt;
    &lt;ParentName&gt;Scan Source Parameters&lt;/ParentName&gt;
    &lt;ParentID&gt;TS_1_ScanSourceParameter_1&lt;/ParentID&gt;
    &lt;ParentType&gt;Table&lt;/ParentType&gt;
    &lt;SectionType&gt;Column&lt;/SectionType&gt;
    &lt;RowIndex&gt;2&lt;/RowIndex&gt;
    &lt;ColumnIndex&gt;1&lt;/ColumnIndex&gt;
    &lt;Name&gt;Value&lt;/Name&gt;
    &lt;ID&gt;Value&lt;/ID&gt;
    &lt;Value&gt;65&lt;/Value&gt;
    &lt;NameAlignment&gt;Right&lt;/NameAlignment&gt;
    &lt;ValueAlignment&gt;Right&lt;/ValueAlignment&gt;
  &lt;/SectionInfo&gt;
  &lt;SectionInfo&gt;
    &lt;RepeaterId1&gt;QTOF_1&lt;/RepeaterId1&gt;
    &lt;RepeaterId2&gt;RepeaterTimeSegment_1&lt;/RepeaterId2&gt;
    &lt;RepeaterId3&gt;RepeaterTimeSegmentDetail_1&lt;/RepeaterId3&gt;
    &lt;ParentName&gt;Scan Source Parameters&lt;/ParentName&gt;
    &lt;ParentID&gt;TS_1_ScanSourceParameter_1&lt;/ParentID&gt;
    &lt;ParentType&gt;Table&lt;/ParentType&gt;
    &lt;SectionType&gt;Column&lt;/SectionType&gt;
    &lt;RowIndex&gt;3&lt;/RowIndex&gt;
    &lt;ColumnIndex&gt;0&lt;/ColumnIndex&gt;
    &lt;Name&gt;Parameter&lt;/Name&gt;
    &lt;ID&gt;Id&lt;/ID&gt;
    &lt;Value&gt;OctopoleRFPeak&lt;/Value&gt;
  &lt;/SectionInfo&gt;
  &lt;SectionInfo&gt;
    &lt;RepeaterId1&gt;QTOF_1&lt;/RepeaterId1&gt;
    &lt;RepeaterId2&gt;RepeaterTimeSegment_1&lt;/RepeaterId2&gt;
    &lt;RepeaterId3&gt;RepeaterTimeSegmentDetail_1&lt;/RepeaterId3&gt;
    &lt;ParentName&gt;Scan Source Parameters&lt;/ParentName&gt;
    &lt;ParentID&gt;TS_1_ScanSourceParameter_1&lt;/ParentID&gt;
    &lt;ParentType&gt;Table&lt;/ParentType&gt;
    &lt;SectionType&gt;Column&lt;/SectionType&gt;
    &lt;RowIndex&gt;3&lt;/RowIndex&gt;
    &lt;ColumnIndex&gt;1&lt;/ColumnIndex&gt;
    &lt;Name&gt;Value&lt;/Name&gt;
    &lt;ID&gt;Value&lt;/ID&gt;
    &lt;Value&gt;750&lt;/Value&gt;
    &lt;NameAlignment&gt;Right&lt;/NameAlignment&gt;
    &lt;ValueAlignment&gt;Right&lt;/ValueAlignment&gt;
  &lt;/SectionInfo&gt;
&lt;/NewDataSet&gt;</SCICDevicesXml>
  </MethodReport>
  <Devices>
    <DeviceId>HiP-ALS_1</DeviceId>
    <DisplayName>HiP Sampler</DisplayName>
    <IsRCDevice>True</IsRCDevice>
  </Devices>
  <Devices>
    <DeviceId>BinPump_1</DeviceId>
    <DisplayName>Binary Pump</DisplayName>
    <IsRCDevice>True</IsRCDevice>
  </Devices>
  <Devices>
    <DeviceId>TCC_1</DeviceId>
    <DisplayName>Column Comp.</DisplayName>
    <IsRCDevice>True</IsRCDevice>
  </Devices>
  <Devices>
    <DeviceId>MSQTOF_1</DeviceId>
    <DisplayName>Q-TOF</DisplayName>
    <IsRCDevice>False</IsRCDevice>
  </Devices>
</DataFileMethodReport>
