# Supplementary material for: Study on the design, synthesis, and activity of anti-tumor staple peptides targeting MDM2/MDMX
Source: Front Chem. 2024 Jun 7;12:1403473. doi: 10.3389/fchem.2024.1403473 (PMC11190158; doi:10.3389/fchem.2024.1403473)
Supplement: Supplementary file 1 [file DataSheet1.ZIP › SM project raw data/SM series high-resolution mass spectrometry originals/SM3-5.d/AcqData/DefaultMassCal.xml]

<?xml version="1.0" encoding="UTF-8"?>
<DefaultMassCalibration xmlns:xsi="http://www.w3.org/2001/XMLSchema-instance" xsi:noNamespaceSchemaLocation="DefaultMassCal.xsd">
  <Version>1</Version>
  <DefaultCalibrations>
    <DefaultCalibration DefaultCalibrationID="1">
      <Step Number="1">
        <CalibrationTechnique>ExternalReference</CalibrationTechnique>
        <CalibrationFormula>Traditional</CalibrationFormula>
        <NumberOfCoefficients>2</NumberOfCoefficients>
        <ValueUseFlags>0</ValueUseFlags>
        <Values>
          <Value Number="1">0.00057251357114899</Value>
          <Value Number="2">1017.9393173904</Value>
        </Values>
      </Step>
      <Step Number="2">
        <CalibrationTechnique>ExternalReference</CalibrationTechnique>
        <CalibrationFormula>Polynomial</CalibrationFormula>
        <NumberOfCoefficients>8</NumberOfCoefficients>
        <ValueUseFlags>3589</ValueUseFlags>
        <Values>
          <Value Number="1">19998.7166826225</Value>
          <Value Number="2">92145.5858425458</Value>
          <Value Number="3">0.000167949653141975</Value>
          <Value Number="4">-2.74519103136215E-13</Value>
          <Value Number="5">-3.63843236704135E-46</Value>
          <Value Number="6">9.1496145398566E-51</Value>
          <Value Number="7">-5.50879271557031E-56</Value>
          <Value Number="8">0</Value>
        </Values>
      </Step>
    </DefaultCalibration>
    <DefaultCalibration DefaultCalibrationID="2">
      <Step Number="1">
        <CalibrationTechnique>ExternalReference</CalibrationTechnique>
        <CalibrationFormula>Traditional</CalibrationFormula>
        <NumberOfCoefficients>2</NumberOfCoefficients>
        <ValueUseFlags>0</ValueUseFlags>
        <Values>
          <Value Number="1">0.000572587559613874</Value>
          <Value Number="2">1011.48119298891</Value>
        </Values>
        <Weighting>0</Weighting>
      </Step>
      <Step Number="2">
        <CalibrationTechnique>ExternalReference</CalibrationTechnique>
        <CalibrationFormula>Polynomial</CalibrationFormula>
        <NumberOfCoefficients>8</NumberOfCoefficients>
        <ValueUseFlags>31</ValueUseFlags>
        <Values>
          <Value Number="1">19575.411765421</Value>
          <Value Number="2">93982.6990497635</Value>
          <Value Number="3">0.0282800624050053</Value>
          <Value Number="4">-2.99032556778303E-06</Value>
          <Value Number="5">1.05601156341204E-10</Value>
          <Value Number="6">-1.47697369812052E-15</Value>
          <Value Number="7">7.04738093449534E-21</Value>
          <Value Number="8">0</Value>
        </Values>
      </Step>
    </DefaultCalibration>
  </DefaultCalibrations>
</DefaultMassCalibration>
