# Supplementary material for: Study on the design, synthesis, and activity of anti-tumor staple peptides targeting MDM2/MDMX
Source: Front Chem. 2024 Jun 7;12:1403473. doi: 10.3389/fchem.2024.1403473 (PMC11190158; doi:10.3389/fchem.2024.1403473)
Supplement: Supplementary file 1 [file DataSheet1.ZIP › SM project raw data/SM series high-resolution mass spectrometry originals/SM3-1.d/AcqData/DefaultMassCal.xml]

<?xml version="1.0" encoding="UTF-8"?>
<DefaultMassCalibration xmlns:xsi="http://www.w3.org/2001/XMLSchema-instance" xsi:noNamespaceSchemaLocation="DefaultMassCal.xsd">
  <Version>1</Version>
  <DefaultCalibrations>
    <DefaultCalibration DefaultCalibrationID="1">
      <Step Number="1">
        <CalibrationTechnique>ExternalReference</CalibrationTechnique>
        <CalibrationFormula>Traditional</CalibrationFormula>
        <NumberOfCoefficients>2</NumberOfCoefficients>
        <ValueUseFlags>0</ValueUseFlags>
        <Values>
          <Value Number="1">0.000572523134477638</Value>
          <Value Number="2">1021.91426209263</Value>
        </Values>
      </Step>
      <Step Number="2">
        <CalibrationTechnique>ExternalReference</CalibrationTechnique>
        <CalibrationFormula>Polynomial</CalibrationFormula>
        <NumberOfCoefficients>8</NumberOfCoefficients>
        <ValueUseFlags>2856</ValueUseFlags>
        <Values>
          <Value Number="1">20002.3762882844</Value>
          <Value Number="2">92148.0632781417</Value>
          <Value Number="3">1.65190516272149E-17</Value>
          <Value Number="4">-1.68171985563881E-26</Value>
          <Value Number="5">1.28186747499038E-40</Value>
          <Value Number="6">-1.47224225844684E-45</Value>
          <Value Number="7">3.50244285370054E-56</Value>
          <Value Number="8">0</Value>
        </Values>
      </Step>
    </DefaultCalibration>
    <DefaultCalibration DefaultCalibrationID="2">
      <Step Number="1">
        <CalibrationTechnique>ExternalReference</CalibrationTechnique>
        <CalibrationFormula>Traditional</CalibrationFormula>
        <NumberOfCoefficients>2</NumberOfCoefficients>
        <ValueUseFlags>0</ValueUseFlags>
        <Values>
          <Value Number="1">0.000572590685070805</Value>
          <Value Number="2">1015.42929691946</Value>
        </Values>
      </Step>
      <Step Number="2">
        <CalibrationTechnique>ExternalReference</CalibrationTechnique>
        <CalibrationFormula>Polynomial</CalibrationFormula>
        <NumberOfCoefficients>8</NumberOfCoefficients>
        <ValueUseFlags>3905</ValueUseFlags>
        <Values>
          <Value Number="1">19579.2542078407</Value>
          <Value Number="2">93986.1661085929</Value>
          <Value Number="3">0.000170841677889852</Value>
          <Value Number="4">-1.94105250251052E-30</Value>
          <Value Number="5">3.62945023894321E-39</Value>
          <Value Number="6">-9.69726748255107E-44</Value>
          <Value Number="7">9.57535260717556E-49</Value>
          <Value Number="8">-3.3162594665313E-54</Value>
        </Values>
      </Step>
    </DefaultCalibration>
  </DefaultCalibrations>
</DefaultMassCalibration>
