# Supplementary material for: Study on the design, synthesis, and activity of anti-tumor staple peptides targeting MDM2/MDMX
Source: Front Chem. 2024 Jun 7;12:1403473. doi: 10.3389/fchem.2024.1403473 (PMC11190158; doi:10.3389/fchem.2024.1403473)
Supplement: Supplementary file 1 [file DataSheet1.ZIP › SM project raw data/SM series high-resolution mass spectrometry originals/SM3-1.d/AcqData/sample_info.xml]

<SampleInfo>
  <Version>1.0</Version>
  <Field>
    <Name>Sample ID</Name>
    <DisplayName>Sample ID</DisplayName>
    <Value>
    </Value>
    <DataType>8</DataType>
    <Units>
    </Units>
  </Field>
  <Field>
    <Name>Sample Name</Name>
    <DisplayName>Sample Name</DisplayName>
    <Value>Sample2</Value>
    <DataType>8</DataType>
    <Units>
    </Units>
  </Field>
  <Field>
    <Name>Rack Code</Name>
    <DisplayName>Rack Code</DisplayName>
    <Value>
    </Value>
    <DataType>8</DataType>
    <Units>
    </Units>
  </Field>
  <Field>
    <Name>Rack Position</Name>
    <DisplayName>Rack Position</DisplayName>
    <Value>
    </Value>
    <DataType>8</DataType>
    <Units>
    </Units>
  </Field>
  <Field>
    <Name>Plate Code</Name>
    <DisplayName>Plate Code</DisplayName>
    <Value>PlateOrVial</Value>
    <DataType>8</DataType>
    <Units>
    </Units>
  </Field>
  <Field>
    <Name>Plate Position</Name>
    <DisplayName>Plate Position</DisplayName>
    <Value>
    </Value>
    <DataType>8</DataType>
    <Units>
    </Units>
  </Field>
  <Field>
    <Name>Sample Position</Name>
    <DisplayName>Sample Position</DisplayName>
    <Value>P1-B2</Value>
    <DataType>8</DataType>
    <Units>
    </Units>
  </Field>
  <Field>
    <Name>Method</Name>
    <DisplayName>Method</DisplayName>
    <Value>D:\MassHunter\methods\high resoltion compound-pos.m</Value>
    <DataType>8</DataType>
    <Units>
    </Units>
  </Field>
  <Field>
    <Name>Override DA Method</Name>
    <DisplayName>Override DA Method</DisplayName>
    <Value>
    </Value>
    <DataType>8</DataType>
    <Units>
    </Units>
  </Field>
  <Field>
    <Name>Data File</Name>
    <DisplayName>Data File</DisplayName>
    <Value>D:\MassHunter\Data\high resolution compound\20200619LXF\SM3-1-22.5.d</Value>
    <DataType>8</DataType>
    <Units>
    </Units>
  </Field>
  <Field>
    <Name>Sample Type</Name>
    <DisplayName>Sample Type</DisplayName>
    <Value>Sample</Value>
    <DataType>8</DataType>
    <Units>
    </Units>
  </Field>
  <Field>
    <Name>Method Type</Name>
    <DisplayName>Method Type</DisplayName>
    <Value>Acquisition Only</Value>
    <DataType>8</DataType>
    <Units>
    </Units>
  </Field>
  <Field>
    <Name>Balance Override</Name>
    <DisplayName>Balance Override</DisplayName>
    <Value>No Override</Value>
    <DataType>8</DataType>
    <Units>
    </Units>
  </Field>
  <Field>
    <Name>Inj Vol (µl)</Name>
    <DisplayName>Inj Vol (µl)</DisplayName>
    <Value>1</Value>
    <DataType>5</DataType>
    <Units>
    </Units>
  </Field>
  <Field>
    <Name>Equilib Time (min)</Name>
    <DisplayName>Equilib Time (min)</DisplayName>
    <Value>0</Value>
    <DataType>5</DataType>
    <Units>
    </Units>
  </Field>
  <Field>
    <Name>Dilution</Name>
    <DisplayName>Dilution</DisplayName>
    <Value>1</Value>
    <DataType>5</DataType>
    <Units>
    </Units>
  </Field>
  <Field>
    <Name>Wt/Vol</Name>
    <DisplayName>Wt/Vol</DisplayName>
    <Value>0</Value>
    <DataType>5</DataType>
    <Units>
    </Units>
  </Field>
  <Field>
    <Name>Comment</Name>
    <DisplayName>Comment</DisplayName>
    <Value>
    </Value>
    <DataType>8</DataType>
    <Units>
    </Units>
  </Field>
  <Field>
    <Name>Barcode</Name>
    <DisplayName>Barcode</DisplayName>
    <Value>
    </Value>
    <DataType>8</DataType>
    <Units>
    </Units>
  </Field>
  <Field>
    <Name>Level Name</Name>
    <DisplayName>Level Name</DisplayName>
    <Value>
    </Value>
    <DataType>8</DataType>
    <Units>
    </Units>
  </Field>
  <Field>
    <Name>SampleGroup</Name>
    <DisplayName>Sample Group</DisplayName>
    <Value>
    </Value>
    <DataType>8</DataType>
    <Units>
    </Units>
  </Field>
  <Field>
    <Name>SampleInformation</Name>
    <DisplayName>Info.</DisplayName>
    <Value>
    </Value>
    <DataType>8</DataType>
    <Units>
    </Units>
  </Field>
  <Field>
    <Name>StreamInfo</Name>
    <DisplayName>Stream Name</DisplayName>
    <Value>LC 1</Value>
    <DataType>8</DataType>
    <Units>
    </Units>
  </Field>
  <Field>
    <Name>AcqTime</Name>
    <DisplayName>Acquisition Time</DisplayName>
    <Value>2020-06-20T03:29:02Z</Value>
    <DataType>8</DataType>
    <Units>
    </Units>
  </Field>
  <Field>
    <Name>SampleLockedRunMode</Name>
    <DisplayName>Locked Run</DisplayName>
    <Value>0</Value>
    <DataType>11</DataType>
    <Units>
    </Units>
  </Field>
  <Field>
    <Name>RunCompletedFlag</Name>
    <DisplayName>Run Completed</DisplayName>
    <Value>-1</Value>
    <DataType>11</DataType>
    <Units>
    </Units>
  </Field>
  <Field>
    <Name>OperatorName</Name>
    <DisplayName>Operator Name</DisplayName>
    <Value>
    </Value>
    <DataType>8</DataType>
    <Units>
    </Units>
  </Field>
  <Field>
    <Name>InstrumentName</Name>
    <DisplayName>Instrument Name</DisplayName>
    <Value>Instrument 1</Value>
    <DataType>8</DataType>
    <Units>
    </Units>
  </Field>
  <Field>
    <Name>CombinedExportOutputFile</Name>
    <DisplayName>Combined Export Output File</DisplayName>
    <Value>
    </Value>
    <DataType>8</DataType>
    <Units>
    </Units>
  </Field>
</SampleInfo>
