# Supplementary material for: Study on the design, synthesis, and activity of anti-tumor staple peptides targeting MDM2/MDMX
Source: Front Chem. 2024 Jun 7;12:1403473. doi: 10.3389/fchem.2024.1403473 (PMC11190158; doi:10.3389/fchem.2024.1403473)
Supplement: Supplementary file 1 [file DataSheet1.ZIP › SM project raw data/SM series high-resolution mass spectrometry originals/SM3-8.d/AcqData/DefaultMassCal.xml]

<?xml version="1.0" encoding="UTF-8"?>
<DefaultMassCalibration xmlns:xsi="http://www.w3.org/2001/XMLSchema-instance" xsi:noNamespaceSchemaLocation="DefaultMassCal.xsd">
  <Version>1</Version>
  <DefaultCalibrations>
    <DefaultCalibration DefaultCalibrationID="1">
      <Step Number="1">
        <CalibrationTechnique>ExternalReference</CalibrationTechnique>
        <CalibrationFormula>Traditional</CalibrationFormula>
        <NumberOfCoefficients>2</NumberOfCoefficients>
        <ValueUseFlags>0</ValueUseFlags>
        <Values>
          <Value Number="1">0.000572550237643082</Value>
          <Value Number="2">1019.97595673041</Value>
        </Values>
        <Weighting>0</Weighting>
      </Step>
      <Step Number="2">
        <CalibrationTechnique>ExternalReference</CalibrationTechnique>
        <CalibrationFormula>Polynomial</CalibrationFormula>
        <NumberOfCoefficients>8</NumberOfCoefficients>
        <ValueUseFlags>3970</ValueUseFlags>
        <Values>
          <Value Number="1">19999.7147657793</Value>
          <Value Number="2">92141.773181021</Value>
          <Value Number="3">1.16483855317797E-07</Value>
          <Value Number="4">-1.41821006773487E-34</Value>
          <Value Number="5">6.19663924949774E-39</Value>
          <Value Number="6">-1.03690180192772E-43</Value>
          <Value Number="7">7.8418979387492E-49</Value>
          <Value Number="8">-2.25325893213881E-54</Value>
        </Values>
      </Step>
    </DefaultCalibration>
    <DefaultCalibration DefaultCalibrationID="2">
      <Step Number="1">
        <CalibrationTechnique>ExternalReference</CalibrationTechnique>
        <CalibrationFormula>Traditional</CalibrationFormula>
        <NumberOfCoefficients>2</NumberOfCoefficients>
        <ValueUseFlags>0</ValueUseFlags>
        <Values>
          <Value Number="1">0.000572614955300532</Value>
          <Value Number="2">1017.14398187234</Value>
        </Values>
      </Step>
      <Step Number="2">
        <CalibrationTechnique>ExternalReference</CalibrationTechnique>
        <CalibrationFormula>Polynomial</CalibrationFormula>
        <NumberOfCoefficients>8</NumberOfCoefficients>
        <ValueUseFlags>3969</ValueUseFlags>
        <Values>
          <Value Number="1">19580.2022477059</Value>
          <Value Number="2">93984.0038835788</Value>
          <Value Number="3">0.000451270855113918</Value>
          <Value Number="4">-3.04886334585089E-34</Value>
          <Value Number="5">1.54253119841991E-38</Value>
          <Value Number="6">-2.91070824317529E-43</Value>
          <Value Number="7">2.427616413881E-48</Value>
          <Value Number="8">-7.54927730421524E-54</Value>
        </Values>
      </Step>
    </DefaultCalibration>
  </DefaultCalibrations>
</DefaultMassCalibration>
