# Supplementary material for: Study on the design, synthesis, and activity of anti-tumor staple peptides targeting MDM2/MDMX
Source: Front Chem. 2024 Jun 7;12:1403473. doi: 10.3389/fchem.2024.1403473 (PMC11190158; doi:10.3389/fchem.2024.1403473)
Supplement: Supplementary file 1 [file DataSheet1.ZIP › SM project raw data/SM series high-resolution mass spectrometry originals/SM3-2.d/AcqData/Contents.xml]

<?xml version="1.0" encoding="UTF-8"?>
<!-- edited with XML Spy v4.4 U (http://www.xmlspy.com) by Malini Srikantarajeurs (private) -->
<Contents xmlns:xsi="http://www.w3.org/2001/XMLSchema-instance" xsi:noNamespaceSchemaLocation="X:\assembly\bin\Contents.xsd">
  <Version>3</Version>
  <!-- Acquisition Time should be of the US format YYYY-MM-DDTHH:MM:SSZ-->
  <!-- example "2005-09-20T21:53:39Z" and "2005-11-20T5:53:39Z" - universal sortable datetime pattern-->
  <AcquiredTime>2020-07-18T04:38:17Z</AcquiredTime>
  <!--AcqStatus (0 = Init / 1 = Start / 2 = End)-->
  <AcqStatus>2</AcqStatus>
  <!--Name of the instrument-->
  <InstrumentName>Instrument 1</InstrumentName>
  <!--LockedMode (0 = False / -1 = True)-->
  <LockedMode>0</LockedMode>
  <!--MeasurementType 0 - Unknown / 1- Infusion / 2 - Chromatographic -->
  <MeasurementType>0</MeasurementType>
  <!--SeparationTechnique - type of separation used. Unspecified   = 0, None = 1, GC  = 2, LC = 3, CE = 4 -->
  <SeparationTechnique>0</SeparationTechnique>
  <!--TotalRunDuration - Total time taken for acquisition in miliseconds -->
  <TotalRunDuration>230.63</TotalRunDuration>
  <!--AcqSoftwareVersion - Acquisition software version information like "B.05.00 B5019.0" -->
  <AcqSoftwareVersion>6200 series TOF/6500 series Q-TOF B.06.01 (B6157)</AcqSoftwareVersion>
</Contents>
