# Supplementary material for: Study on the design, synthesis, and activity of anti-tumor staple peptides targeting MDM2/MDMX
Source: Front Chem. 2024 Jun 7;12:1403473. doi: 10.3389/fchem.2024.1403473 (PMC11190158; doi:10.3389/fchem.2024.1403473)
Supplement: Supplementary file 1 [file DataSheet1.ZIP › SM project raw data/SM series high-resolution mass spectrometry originals/SM3-2.d/AcqData/DefaultMassCal.xml]

<?xml version="1.0" encoding="UTF-8"?>
<DefaultMassCalibration xmlns:xsi="http://www.w3.org/2001/XMLSchema-instance" xsi:noNamespaceSchemaLocation="DefaultMassCal.xsd">
  <Version>1</Version>
  <DefaultCalibrations>
    <DefaultCalibration DefaultCalibrationID="1">
      <Step Number="1">
        <CalibrationTechnique>ExternalReference</CalibrationTechnique>
        <CalibrationFormula>Traditional</CalibrationFormula>
        <NumberOfCoefficients>2</NumberOfCoefficients>
        <ValueUseFlags>0</ValueUseFlags>
        <Values>
          <Value Number="1">0.000572514785576801</Value>
          <Value Number="2">1017.83542514225</Value>
        </Values>
        <Weighting>0</Weighting>
      </Step>
      <Step Number="2">
        <CalibrationTechnique>ExternalReference</CalibrationTechnique>
        <CalibrationFormula>Polynomial</CalibrationFormula>
        <NumberOfCoefficients>8</NumberOfCoefficients>
        <ValueUseFlags>888</ValueUseFlags>
        <Values>
          <Value Number="1">19998.6615479542</Value>
          <Value Number="2">92145.2457618462</Value>
          <Value Number="3">6.81671361497078E-16</Value>
          <Value Number="4">-4.40739110983203E-20</Value>
          <Value Number="5">1.06733543955038E-24</Value>
          <Value Number="6">-1.04221220091097E-29</Value>
          <Value Number="7">6.70511575613385E-40</Value>
          <Value Number="8">-3.23800177292381E-45</Value>
        </Values>
      </Step>
    </DefaultCalibration>
    <DefaultCalibration DefaultCalibrationID="2">
      <Step Number="1">
        <CalibrationTechnique>ExternalReference</CalibrationTechnique>
        <CalibrationFormula>Traditional</CalibrationFormula>
        <NumberOfCoefficients>2</NumberOfCoefficients>
        <ValueUseFlags>0</ValueUseFlags>
        <Values>
          <Value Number="1">0.000572581839389778</Value>
          <Value Number="2">1015.34652589039</Value>
        </Values>
        <Weighting>0</Weighting>
      </Step>
      <Step Number="2">
        <CalibrationTechnique>ExternalReference</CalibrationTechnique>
        <CalibrationFormula>Polynomial</CalibrationFormula>
        <NumberOfCoefficients>8</NumberOfCoefficients>
        <ValueUseFlags>63</ValueUseFlags>
        <Values>
          <Value Number="1">19579.5168439978</Value>
          <Value Number="2">93987.4922152469</Value>
          <Value Number="3">0.0449437633504525</Value>
          <Value Number="4">-5.22768437064519E-06</Value>
          <Value Number="5">2.20824297036472E-10</Value>
          <Value Number="6">-4.17631231901231E-15</Value>
          <Value Number="7">3.57552086671698E-20</Value>
          <Value Number="8">-1.12375451181797E-25</Value>
        </Values>
      </Step>
    </DefaultCalibration>
  </DefaultCalibrations>
</DefaultMassCalibration>
