# Supplementary material for: Study on the design, synthesis, and activity of anti-tumor staple peptides targeting MDM2/MDMX
Source: Front Chem. 2024 Jun 7;12:1403473. doi: 10.3389/fchem.2024.1403473 (PMC11190158; doi:10.3389/fchem.2024.1403473)
Supplement: Supplementary file 1 [file DataSheet1.ZIP › SM project raw data/SM series high-resolution mass spectrometry originals/SM3-2.d/AcqData/Worklist.xml]

<?xml version="1.0" encoding="UTF-8"?>
<!--Worklist Manager Information-->
<WorklistManager><Version>3.6</Version><!--WorklistInfo Information--><WorklistInfo><!--Run in locked mode? Yes(-1): No(0)--><LockedRunMode>0</LockedRunMode><!--Execution Parameter for Worklist--><Params><OperatorName></OperatorName><DataFileName><AutoCounter>-1</AutoCounter><PrefixValue></PrefixValue><CounterValue></CounterValue><DefaultPath>D:\MassHunter\data</DefaultPath><DataFileName>WorklistData</DataFileName></DataFileName><RunType>0</RunType><MethodExecutionType>Acquisition Only</MethodExecutionType><AcqMethodPath>D:\MassHunter\methods</AcqMethodPath><DAMethodPath>D:\MassHunter\methods</DAMethodPath><ExportOutputPath>D:\MassHunter\data</ExportOutputPath><CombineExportOutput>0</CombineExportOutput><CombinedExportOutputFile></CombinedExportOutputFile><CombineOutputByPlate>0</CombineOutputByPlate><SynchronousExecution>-1</SynchronousExecution><StopWorklistOnDAError>-1</StopWorklistOnDAError><OverlappedInjections>-1</OverlappedInjections><UseBarcode>0</UseBarcode><InjectOnBarcodeMismatch>0</InjectOnBarcodeMismatch><ThresholdDiskSpace>10240</ThresholdDiskSpace><ReadyTimeOut>10</ReadyTimeOut><ClearRunCheckBox>-1</ClearRunCheckBox><UsePreWorklistMacro>0</UsePreWorklistMacro><PreWorklistMacro><ProjectName></ProjectName><ProcedureName></ProcedureName><InputParameter></InputParameter><OutputDataType>0</OutputDataType><OutputParameter></OutputParameter><DisplayString></DisplayString></PreWorklistMacro><UsePostWorklistMacro>0</UsePostWorklistMacro><PostWorklistMacro><ProjectName></ProjectName><ProcedureName></ProcedureName><InputParameter></InputParameter><OutputDataType>0</OutputDataType><OutputParameter></OutputParameter><DisplayString></DisplayString></PostWorklistMacro><RunAcqCleanMacroOnError>0</RunAcqCleanMacroOnError><AcqCleanMacro><ProjectName></ProjectName><ProcedureName></ProcedureName><InputParameter></InputParameter><OutputDataType>0</OutputDataType><OutputParameter></OutputParameter><DisplayString></DisplayString></AcqCleanMacro><UsePostAnalysisMacro>0</UsePostAnalysisMacro><PostAnalysisMacro><ProjectName></ProjectName><ProcedureName></ProcedureName><InputParameter></InputParameter><OutputDataType>0</OutputDataType><OutputParameter></OutputParameter><DisplayString></DisplayString></PostAnalysisMacro><Description></Description><PlateBarCodes/></Params><!--The attribute/column information--><AttributeInformation><!--Attribute types can be System Defined = 0, System Used = 1, User Added = 2--><!--Field Type - Each of the system defined columns have a  field type starting from sampleid = 0 to reserved6 = 25--><!--Field Type - The system used column can be compound param = 35, optim param = 36, mass param = 37 and protein param = 38--><!--Field Type - The User added column  starts from 45--><Attributes><AttributeID>0</AttributeID><AttributeType>0</AttributeType><FieldType>0</FieldType><SystemName>Sample ID</SystemName><HeaderName>Sample ID</HeaderName><DataType>8</DataType><DefaultDataValue></DefaultDataValue><ReorderID>0</ReorderID><ShowHideStatus>0</ShowHideStatus><ColumnWidth>0</ColumnWidth></Attributes><Attributes><AttributeID>1</AttributeID><AttributeType>0</AttributeType><FieldType>1</FieldType><SystemName>Sample Name</SystemName><HeaderName>Sample Name</HeaderName><DataType>8</DataType><DefaultDataValue></DefaultDataValue><ReorderID>1</ReorderID><ShowHideStatus>-1</ShowHideStatus><ColumnWidth>4992</ColumnWidth></Attributes><Attributes><AttributeID>2</AttributeID><AttributeType>0</AttributeType><FieldType>2</FieldType><SystemName>Rack Code</SystemName><HeaderName>Rack Code</HeaderName><DataType>8</DataType><DefaultDataValue></DefaultDataValue><ReorderID>2</ReorderID><ShowHideStatus>0</ShowHideStatus><ColumnWidth>0</ColumnWidth></Attributes><Attributes><AttributeID>3</AttributeID><AttributeType>0</AttributeType><FieldType>3</FieldType><SystemName>Rack Position</SystemName><HeaderName>Rack Position</HeaderName><DataType>8</DataType><DefaultDataValue></DefaultDataValue><ReorderID>3</ReorderID><ShowHideStatus>0</ShowHideStatus><ColumnWidth>0</ColumnWidth></Attributes><Attributes><AttributeID>4</AttributeID><AttributeType>0</AttributeType><FieldType>4</FieldType><SystemName>Plate Code</SystemName><HeaderName>Plate Code</HeaderName><DataType>8</DataType><DefaultDataValue></DefaultDataValue><ReorderID>4</ReorderID><ShowHideStatus>0</ShowHideStatus><ColumnWidth>0</ColumnWidth></Attributes><Attributes><AttributeID>5</AttributeID><AttributeType>0</AttributeType><FieldType>5</FieldType><SystemName>Plate Position</SystemName><HeaderName>Plate Position</HeaderName><DataType>8</DataType><DefaultDataValue></DefaultDataValue><ReorderID>5</ReorderID><ShowHideStatus>0</ShowHideStatus><ColumnWidth>0</ColumnWidth></Attributes><Attributes><AttributeID>6</AttributeID><AttributeType>0</AttributeType><FieldType>6</FieldType><SystemName>Sample Position</SystemName><HeaderName>Sample Position</HeaderName><DataType>8</DataType><DefaultDataValue></DefaultDataValue><ReorderID>6</ReorderID><ShowHideStatus>-1</ShowHideStatus><ColumnWidth>5100</ColumnWidth></Attributes><Attributes><AttributeID>7</AttributeID><AttributeType>0</AttributeType><FieldType>7</FieldType><SystemName>Acq Method</SystemName><HeaderName>Method</HeaderName><DataType>8</DataType><DefaultDataValue></DefaultDataValue><ReorderID>7</ReorderID><ShowHideStatus>-1</ShowHideStatus><ColumnWidth>6315</ColumnWidth></Attributes><Attributes><AttributeID>8</AttributeID><AttributeType>0</AttributeType><FieldType>8</FieldType><SystemName>DA Method</SystemName><HeaderName>Override DA Method</HeaderName><DataType>8</DataType><DefaultDataValue></DefaultDataValue><ReorderID>8</ReorderID><ShowHideStatus>0</ShowHideStatus><ColumnWidth>0</ColumnWidth></Attributes><Attributes><AttributeID>9</AttributeID><AttributeType>0</AttributeType><FieldType>9</FieldType><SystemName>Data File</SystemName><HeaderName>Data File</HeaderName><DataType>8</DataType><DefaultDataValue></DefaultDataValue><ReorderID>9</ReorderID><ShowHideStatus>-1</ShowHideStatus><ColumnWidth>7851</ColumnWidth></Attributes><Attributes><AttributeID>10</AttributeID><AttributeType>0</AttributeType><FieldType>10</FieldType><SystemName>Sample Type</SystemName><HeaderName>Sample Type</HeaderName><DataType>8</DataType><DefaultDataValue>Sample</DefaultDataValue><ReorderID>10</ReorderID><ShowHideStatus>-1</ShowHideStatus><ColumnWidth>3547</ColumnWidth></Attributes><Attributes><AttributeID>11</AttributeID><AttributeType>0</AttributeType><FieldType>11</FieldType><SystemName>Method Type</SystemName><HeaderName>Method Type</HeaderName><DataType>8</DataType><DefaultDataValue>Method No Override</DefaultDataValue><ReorderID>12</ReorderID><ShowHideStatus>0</ShowHideStatus><ColumnWidth>0</ColumnWidth></Attributes><Attributes><AttributeID>12</AttributeID><AttributeType>0</AttributeType><FieldType>12</FieldType><SystemName>Balance Override</SystemName><HeaderName>Balance Override</HeaderName><DataType>8</DataType><DefaultDataValue>No Override</DefaultDataValue><ReorderID>13</ReorderID><ShowHideStatus>0</ShowHideStatus><ColumnWidth>0</ColumnWidth></Attributes><Attributes><AttributeID>13</AttributeID><AttributeType>0</AttributeType><FieldType>13</FieldType><SystemName>Inj Vol (µl)</SystemName><HeaderName>Inj Vol (µl)</HeaderName><DataType>5</DataType><DefaultDataValue>5</DefaultDataValue><ReorderID>14</ReorderID><ShowHideStatus>-1</ShowHideStatus><ColumnWidth>2743</ColumnWidth></Attributes><Attributes><AttributeID>14</AttributeID><AttributeType>0</AttributeType><FieldType>14</FieldType><SystemName>Equilib Time (min)</SystemName><HeaderName>Equilib Time (min)</HeaderName><DataType>5</DataType><DefaultDataValue>0</DefaultDataValue><ReorderID>15</ReorderID><ShowHideStatus>0</ShowHideStatus><ColumnWidth>0</ColumnWidth></Attributes><Attributes><AttributeID>15</AttributeID><AttributeType>0</AttributeType><FieldType>15</FieldType><SystemName>Dilution</SystemName><HeaderName>Dilution</HeaderName><DataType>5</DataType><DefaultDataValue>1</DefaultDataValue><ReorderID>16</ReorderID><ShowHideStatus>0</ShowHideStatus><ColumnWidth>0</ColumnWidth></Attributes><Attributes><AttributeID>16</AttributeID><AttributeType>0</AttributeType><FieldType>16</FieldType><SystemName>Wt/Vol</SystemName><HeaderName>Wt/Vol</HeaderName><DataType>5</DataType><DefaultDataValue>0</DefaultDataValue><ReorderID>17</ReorderID><ShowHideStatus>0</ShowHideStatus><ColumnWidth>0</ColumnWidth></Attributes><Attributes><AttributeID>17</AttributeID><AttributeType>0</AttributeType><FieldType>17</FieldType><SystemName>Comment</SystemName><HeaderName>Comment</HeaderName><DataType>8</DataType><DefaultDataValue></DefaultDataValue><ReorderID>18</ReorderID><ShowHideStatus>-1</ShowHideStatus><ColumnWidth>2700</ColumnWidth></Attributes><Attributes><AttributeID>18</AttributeID><AttributeType>0</AttributeType><FieldType>18</FieldType><SystemName>Barcode</SystemName><HeaderName>Barcode</HeaderName><DataType>8</DataType><DefaultDataValue></DefaultDataValue><ReorderID>19</ReorderID><ShowHideStatus>0</ShowHideStatus><ColumnWidth>0</ColumnWidth></Attributes><Attributes><AttributeID>19</AttributeID><AttributeType>0</AttributeType><FieldType>19</FieldType><SystemName>Reserved1</SystemName><HeaderName>Reserved1</HeaderName><DataType>8</DataType><DefaultDataValue></DefaultDataValue><ReorderID>-1</ReorderID><ShowHideStatus>0</ShowHideStatus><ColumnWidth>-1</ColumnWidth></Attributes><Attributes><AttributeID>20</AttributeID><AttributeType>0</AttributeType><FieldType>20</FieldType><SystemName>Reserved2</SystemName><HeaderName>Reserved2</HeaderName><DataType>8</DataType><DefaultDataValue></DefaultDataValue><ReorderID>-1</ReorderID><ShowHideStatus>0</ShowHideStatus><ColumnWidth>-1</ColumnWidth></Attributes><Attributes><AttributeID>21</AttributeID><AttributeType>0</AttributeType><FieldType>21</FieldType><SystemName>Reserved3</SystemName><HeaderName>Reserved3</HeaderName><DataType>8</DataType><DefaultDataValue></DefaultDataValue><ReorderID>-1</ReorderID><ShowHideStatus>0</ShowHideStatus><ColumnWidth>-1</ColumnWidth></Attributes><Attributes><AttributeID>22</AttributeID><AttributeType>0</AttributeType><FieldType>22</FieldType><SystemName>Reserved4</SystemName><HeaderName>Reserved4</HeaderName><DataType>5</DataType><DefaultDataValue>0</DefaultDataValue><ReorderID>-1</ReorderID><ShowHideStatus>0</ShowHideStatus><ColumnWidth>-1</ColumnWidth></Attributes><Attributes><AttributeID>23</AttributeID><AttributeType>0</AttributeType><FieldType>23</FieldType><SystemName>Reserved5</SystemName><HeaderName>Reserved5</HeaderName><DataType>5</DataType><DefaultDataValue>0</DefaultDataValue><ReorderID>-1</ReorderID><ShowHideStatus>0</ShowHideStatus><ColumnWidth>-1</ColumnWidth></Attributes><Attributes><AttributeID>24</AttributeID><AttributeType>0</AttributeType><FieldType>24</FieldType><SystemName>Reserved6</SystemName><HeaderName>Reserved6</HeaderName><DataType>5</DataType><DefaultDataValue>0</DefaultDataValue><ReorderID>-1</ReorderID><ShowHideStatus>0</ShowHideStatus><ColumnWidth>-1</ColumnWidth></Attributes><Attributes><AttributeID>25</AttributeID><AttributeType>0</AttributeType><FieldType>25</FieldType><SystemName>Level Name</SystemName><HeaderName>Level Name</HeaderName><DataType>8</DataType><DefaultDataValue></DefaultDataValue><ReorderID>11</ReorderID><ShowHideStatus>-1</ShowHideStatus><ColumnWidth>3601</ColumnWidth></Attributes><Attributes><AttributeID>26</AttributeID><AttributeType>0</AttributeType><FieldType>26</FieldType><SystemName>SampleGroup</SystemName><HeaderName>Sample Group</HeaderName><DataType>8</DataType><DefaultDataValue></DefaultDataValue><ReorderID>20</ReorderID><ShowHideStatus>-1</ShowHideStatus><ColumnWidth>4200</ColumnWidth></Attributes><Attributes><AttributeID>27</AttributeID><AttributeType>0</AttributeType><FieldType>27</FieldType><SystemName>SampleInformation</SystemName><HeaderName>Info.</HeaderName><DataType>8</DataType><DefaultDataValue></DefaultDataValue><ReorderID>21</ReorderID><ShowHideStatus>-1</ShowHideStatus><ColumnWidth>2341</ColumnWidth></Attributes></AttributeInformation><!--Jobs table array--><JobDataList><Label>Worklist</Label><JobData><JobType>0</JobType><RunStatus>-1</RunStatus><SampleInfo><Label></Label><Identifier></Identifier><Name>Sample1</Name><RackCode></RackCode><RackPosition></RackPosition><PlateCode>PlateOrVial</PlateCode><PlatePosition></PlatePosition><SamplePosition>P1-A1</SamplePosition><AcqMethod>D:\MassHunter\methods\high resoltion compound-pos.m</AcqMethod><DAMethod></DAMethod><DataFileName>D:\MassHunter\Data\high resolution compound\20200717-lxf\SM3-2-24.5.d</DataFileName><SampleType>Sample</SampleType><MethodExecutionType>Acquisition Only</MethodExecutionType><BalanceType>No Override</BalanceType><InjectionVolume>-1</InjectionVolume><EquilibrationTime>0</EquilibrationTime><DilutionFactor>1</DilutionFactor><WeightPerVolume>0</WeightPerVolume><Description></Description><Barcode></Barcode><Reserved1></Reserved1><Reserved2></Reserved2><Reserved3></Reserved3><Reserved4>0</Reserved4><Reserved5>0</Reserved5><Reserved6>0</Reserved6><CalibLevelName></CalibLevelName><SampleGroup></SampleGroup><SampleInformation></SampleInformation><AcqTime>2020-07-18T04:38:17Z</AcqTime><SampleLockedRunMode>0</SampleLockedRunMode><RunCompletedFlag>-1</RunCompletedFlag></SampleInfo></JobData></JobDataList></WorklistInfo></WorklistManager>
