# Supplementary material for: Study on the design, synthesis, and activity of anti-tumor staple peptides targeting MDM2/MDMX
Source: Front Chem. 2024 Jun 7;12:1403473. doi: 10.3389/fchem.2024.1403473 (PMC11190158; doi:10.3389/fchem.2024.1403473)
Supplement: Supplementary file 1 [file DataSheet1.ZIP › SM project raw data/SM series high-resolution mass spectrometry originals/SM3-3.d/AcqData/DefaultMassCal.xml]

<?xml version="1.0" encoding="UTF-8"?>
<DefaultMassCalibration xmlns:xsi="http://www.w3.org/2001/XMLSchema-instance" xsi:noNamespaceSchemaLocation="DefaultMassCal.xsd">
  <Version>1</Version>
  <DefaultCalibrations>
    <DefaultCalibration DefaultCalibrationID="1">
      <Step Number="1">
        <CalibrationTechnique>ExternalReference</CalibrationTechnique>
        <CalibrationFormula>Traditional</CalibrationFormula>
        <NumberOfCoefficients>2</NumberOfCoefficients>
        <ValueUseFlags>0</ValueUseFlags>
        <Values>
          <Value Number="1">0.000572525421693944</Value>
          <Value Number="2">1021.8256268415</Value>
        </Values>
        <Weighting>0</Weighting>
      </Step>
      <Step Number="2">
        <CalibrationTechnique>ExternalReference</CalibrationTechnique>
        <CalibrationFormula>Polynomial</CalibrationFormula>
        <NumberOfCoefficients>8</NumberOfCoefficients>
        <ValueUseFlags>1803</ValueUseFlags>
        <Values>
          <Value Number="1">20002.3404561113</Value>
          <Value Number="2">92147.5696214616</Value>
          <Value Number="3">-0.000849113853747309</Value>
          <Value Number="4">1.49440395504375E-07</Value>
          <Value Number="5">-5.76690866282962E-17</Value>
          <Value Number="6">6.58289719465369E-41</Value>
          <Value Number="7">-1.03344754227835E-45</Value>
          <Value Number="8">4.24644160111533E-51</Value>
        </Values>
      </Step>
    </DefaultCalibration>
    <DefaultCalibration DefaultCalibrationID="2">
      <Step Number="1">
        <CalibrationTechnique>ExternalReference</CalibrationTechnique>
        <CalibrationFormula>Traditional</CalibrationFormula>
        <NumberOfCoefficients>2</NumberOfCoefficients>
        <ValueUseFlags>0</ValueUseFlags>
        <Values>
          <Value Number="1">0.000572591607127257</Value>
          <Value Number="2">1015.59147160376</Value>
        </Values>
      </Step>
      <Step Number="2">
        <CalibrationTechnique>ExternalReference</CalibrationTechnique>
        <CalibrationFormula>Polynomial</CalibrationFormula>
        <NumberOfCoefficients>8</NumberOfCoefficients>
        <ValueUseFlags>3748</ValueUseFlags>
        <Values>
          <Value Number="1">19579.3939218468</Value>
          <Value Number="2">93986.2087367981</Value>
          <Value Number="3">1.0680001011791E-12</Value>
          <Value Number="4">-1.01706770787371E-25</Value>
          <Value Number="5">7.72543909749201E-35</Value>
          <Value Number="6">-3.6684239041864E-44</Value>
          <Value Number="7">4.92358259122174E-49</Value>
          <Value Number="8">-1.92885915215056E-54</Value>
        </Values>
      </Step>
    </DefaultCalibration>
  </DefaultCalibrations>
</DefaultMassCalibration>
