# Supplementary material for: Study on the design, synthesis, and activity of anti-tumor staple peptides targeting MDM2/MDMX
Source: Front Chem. 2024 Jun 7;12:1403473. doi: 10.3389/fchem.2024.1403473 (PMC11190158; doi:10.3389/fchem.2024.1403473)
Supplement: Supplementary file 1 [file DataSheet1.ZIP › SM project raw data/SM series high-resolution mass spectrometry originals/SM3-3.d/AcqData/MSTS.xml]

<?xml version="1.0" encoding="utf-8"?>
<TimeSegments>
    <Version>3</Version>
    <TimeSegment TimeSegmentID="1">
        <!--start time in minutes-->
        <StartTime>0.05835</StartTime>
        <!--end time in minutes-->
        <EndTime>2.99158333333333</EndTime>
        <NumOfScans>178</NumOfScans>
        <!--0=no, 1=yes-->
        <FixedCycleLength>0</FixedCycleLength>
    </TimeSegment>
    <IRMStatus>0</IRMStatus>
</TimeSegments>
