# Supplementary material for: Study on the design, synthesis, and activity of anti-tumor staple peptides targeting MDM2/MDMX
Source: Front Chem. 2024 Jun 7;12:1403473. doi: 10.3389/fchem.2024.1403473 (PMC11190158; doi:10.3389/fchem.2024.1403473)
Supplement: Supplementary file 1 [file DataSheet1.ZIP › SM project raw data/SM series high-resolution mass spectrometry originals/SM3-4.d/AcqData/DefaultMassCal.xml]

<?xml version="1.0" encoding="UTF-8"?>
<DefaultMassCalibration xmlns:xsi="http://www.w3.org/2001/XMLSchema-instance" xsi:noNamespaceSchemaLocation="DefaultMassCal.xsd">
  <Version>1</Version>
  <DefaultCalibrations>
    <DefaultCalibration DefaultCalibrationID="1">
      <Step Number="1">
        <CalibrationTechnique>ExternalReference</CalibrationTechnique>
        <CalibrationFormula>Traditional</CalibrationFormula>
        <NumberOfCoefficients>2</NumberOfCoefficients>
        <ValueUseFlags>0</ValueUseFlags>
        <Values>
          <Value Number="1">0.00057251997824205</Value>
          <Value Number="2">1018.01447150771</Value>
        </Values>
      </Step>
      <Step Number="2">
        <CalibrationTechnique>ExternalReference</CalibrationTechnique>
        <CalibrationFormula>Polynomial</CalibrationFormula>
        <NumberOfCoefficients>8</NumberOfCoefficients>
        <ValueUseFlags>3841</ValueUseFlags>
        <Values>
          <Value Number="1">19998.5789042019</Value>
          <Value Number="2">92144.6456699419</Value>
          <Value Number="3">5.52035407991131E-05</Value>
          <Value Number="4">-1.92622088129161E-40</Value>
          <Value Number="5">6.50241446592956E-45</Value>
          <Value Number="6">-7.31653707338678E-50</Value>
          <Value Number="7">2.75268298838824E-55</Value>
          <Value Number="8">0</Value>
        </Values>
      </Step>
    </DefaultCalibration>
    <DefaultCalibration DefaultCalibrationID="2">
      <Step Number="1">
        <CalibrationTechnique>ExternalReference</CalibrationTechnique>
        <CalibrationFormula>Traditional</CalibrationFormula>
        <NumberOfCoefficients>2</NumberOfCoefficients>
        <ValueUseFlags>0</ValueUseFlags>
        <Values>
          <Value Number="1">0.000572588087784737</Value>
          <Value Number="2">1011.5627052479</Value>
        </Values>
        <Weighting>0</Weighting>
      </Step>
      <Step Number="2">
        <CalibrationTechnique>ExternalReference</CalibrationTechnique>
        <CalibrationFormula>Polynomial</CalibrationFormula>
        <NumberOfCoefficients>8</NumberOfCoefficients>
        <ValueUseFlags>888</ValueUseFlags>
        <Values>
          <Value Number="1">19575.6537072211</Value>
          <Value Number="2">93982.6809552245</Value>
          <Value Number="3">1.56847015285244E-15</Value>
          <Value Number="4">-1.06625043852923E-19</Value>
          <Value Number="5">2.67000111662375E-24</Value>
          <Value Number="6">-2.65695584726425E-29</Value>
          <Value Number="7">1.71998171588875E-39</Value>
          <Value Number="8">-8.24840907747413E-45</Value>
        </Values>
      </Step>
    </DefaultCalibration>
  </DefaultCalibrations>
</DefaultMassCalibration>
