# Supplementary material for: Study on the design, synthesis, and activity of anti-tumor staple peptides targeting MDM2/MDMX
Source: Front Chem. 2024 Jun 7;12:1403473. doi: 10.3389/fchem.2024.1403473 (PMC11190158; doi:10.3389/fchem.2024.1403473)
Supplement: Supplementary file 1 [file DataSheet1.ZIP › SM project raw data/SM series high-resolution mass spectrometry originals/SM3-1.d/AcqData/high resoltion compound-pos.m/info.xml]

<?xml version="1.0"?>
<!--Voyager Method XML file-->
<Properties>
  <Version>B.05.00</Version>
  <PreRunScript>
    <ProjectName>
    </ProjectName>
    <ProcedureName>
    </ProcedureName>
    <InParameter>
    </InParameter>
    <DisplayString>
    </DisplayString>
  </PreRunScript>
  <PostRunScript>
    <ProjectName>
    </ProjectName>
    <ProcedureName>
    </ProcedureName>
    <InParameter>
    </InParameter>
    <DisplayString>
    </DisplayString>
  </PostRunScript>
  <Description>Default Method</Description>
  <EstimatedRunTime>4</EstimatedRunTime>
</Properties>
