# Supplementary material for: Study on the design, synthesis, and activity of anti-tumor staple peptides targeting MDM2/MDMX
Source: Front Chem. 2024 Jun 7;12:1403473. doi: 10.3389/fchem.2024.1403473 (PMC11190158; doi:10.3389/fchem.2024.1403473)
Supplement: Supplementary file 1 [file DataSheet1.ZIP › SM project raw data/SM series high-resolution mass spectrometry originals/SM3-8.d/AcqData/high resoltion compound-pos.m/HiP-ALS_1_Pretreatment.xml]

<SamplerPretreatment xmlns:xsi="http://www.w3.org/2001/XMLSchema-instance" xmlns:xsd="http://www.w3.org/2001/XMLSchema" ModuleType="G4226A" xsdName="SamplerPretreatment.xsd" schemaVersion="1.0.2" ModuleOptions="" schemaSI="2">
  <ConfigurationXml>&lt;SamplerConfig xmlns:xsi="http://www.w3.org/2001/XMLSchema-instance" xmlns:xsd="http://www.w3.org/2001/XMLSchema" xsdName="SamplerConfig.xsd" schemaVersion="1.0.2" schemaSI="1"&gt;&lt;DisplayName&gt;HiP Sampler&lt;/DisplayName&gt;&lt;SerialNumber&gt;DEBAP08025&lt;/SerialNumber&gt;&lt;ModuleType&gt;G4226A&lt;/ModuleType&gt;&lt;ModuleDisplayType&gt;G4226A&lt;/ModuleDisplayType&gt;&lt;ConnectionInfo&gt;&lt;ConnectionType&gt;ConnectionType_IPAddress&lt;/ConnectionType&gt;&lt;IPAddress&gt;192.168.254.11&lt;/IPAddress&gt;&lt;/ConnectionInfo&gt;&lt;FirmwareRevision&gt;A.07.02 [005]&lt;/FirmwareRevision&gt;&lt;IsExternalContactsBoardInstalled&gt;false&lt;/IsExternalContactsBoardInstalled&gt;&lt;IsThermostatInstalled&gt;true&lt;/IsThermostatInstalled&gt;&lt;IsThermostatControlledByMethod&gt;false&lt;/IsThermostatControlledByMethod&gt;&lt;SyringeVolume&gt;20&lt;/SyringeVolume&gt;&lt;SeatCapillary&gt;1.2&lt;/SeatCapillary&gt;&lt;LoopCapillary&gt;40&lt;/LoopCapillary&gt;&lt;IsBackSeatInstalled&gt;false&lt;/IsBackSeatInstalled&gt;&lt;BackSeatCapillary&gt;0&lt;/BackSeatCapillary&gt;&lt;BackLoopCapillary&gt;0&lt;/BackLoopCapillary&gt;&lt;RinseValveInstalled&gt;false&lt;/RinseValveInstalled&gt;&lt;RinseValveEnabled&gt;false&lt;/RinseValveEnabled&gt;&lt;ThermostatConfig&gt;&lt;Type&gt;G1330B&lt;/Type&gt;&lt;SerialNumber&gt;DEBAK25987&lt;/SerialNumber&gt;&lt;Revision&gt;B&lt;/Revision&gt;&lt;/ThermostatConfig&gt;&lt;/SamplerConfig&gt;</ConfigurationXml>
</SamplerPretreatment>
