# Supplementary material for: Study on the design, synthesis, and activity of anti-tumor staple peptides targeting MDM2/MDMX
Source: Front Chem. 2024 Jun 7;12:1403473. doi: 10.3389/fchem.2024.1403473 (PMC11190158; doi:10.3389/fchem.2024.1403473)
Supplement: Supplementary file 1 [file DataSheet1.ZIP › SM project raw data/SM series high-resolution mass spectrometry originals/SM3-1.d/AcqData/high resoltion compound-pos.m/DaMethod/Qual/method.xml]

<?xml version="1.0" encoding="utf-8"?>
<MethodInfo>
  <!--If this version is updated, ensure version number for m_AutomationMethodVersion in MethodDAQualRW -->
  <Version>3.0</Version>
  <!--Information for Data Analysis method information-->
  <AutomationOption>
  </AutomationOption>
  <MethodOption>Copy</MethodOption>
  <ChangeToMethod>
  </ChangeToMethod>
  <MethodMessage>E:\MassHunter\methods\default.m</MethodMessage>
  <MethodCopiedAt>
  </MethodCopiedAt>
</MethodInfo>
