# Supplementary material for: Study on the design, synthesis, and activity of anti-tumor staple peptides targeting MDM2/MDMX
Source: Front Chem. 2024 Jun 7;12:1403473. doi: 10.3389/fchem.2024.1403473 (PMC11190158; doi:10.3389/fchem.2024.1403473)
Supplement: Supplementary file 1 [file DataSheet1.ZIP › SM project raw data/SM series high-resolution mass spectrometry originals/SM3-5.d/Results/Qual/Version3/Default.m/DaMethod/Qual/info.xml]

<AutomationInfo>
    <WorklistAutomation>1</WorklistAutomation>
    <Version>2.0</Version>
</AutomationInfo>
