# Supplementary material for: Study on the design, synthesis, and activity of anti-tumor staple peptides targeting MDM2/MDMX
Source: Front Chem. 2024 Jun 7;12:1403473. doi: 10.3389/fchem.2024.1403473 (PMC11190158; doi:10.3389/fchem.2024.1403473)
Supplement: Supplementary file 1 [file DataSheet1.ZIP › SM project raw data/SM series high-resolution mass spectrometry originals/SM3-5.d/Results/Qual/Version3/Default.m/DaMethod/Qual/qualitative.xml]

<Method>
    <Parameter id="MethodName">
        <Value>Default.m</Value>
    </Parameter>
    <Parameter id="OriginalMethodLocation">
        <Value>InMemoryMethod</Value>
    </Parameter>
    <Parameter id="ExactCopyOfOriginal">
        <Value>true</Value>
    </Parameter>
    <Parameter id="factoryInstalledMethod">
        <Value>false</Value>
    </Parameter>
    <Parameter id="VersionNumber">
        <Value>609</Value>
        <Limits />
        <XUnits>Unspecified</XUnits>
        <DataValueType>Unspecified</DataValueType>
        <PrecisionType>DigitsAfterDecimal</PrecisionType>
        <PrecisionDigits>2</PrecisionDigits>
        <ConversionSupport>None</ConversionSupport>
    </Parameter>
    <Method>
        <ParameterSet usagekey="DAReportCommand" displayName="自动化报告选项" assembly="" class="Agilent.MassSpectrometry.DataAnalysis.PSetReportCommand">
            <Parameters>
                <Parameter id="UseDefaultFilename">
                    <DisplayName>在数据文件位置上自动生成文件夹</DisplayName>
                    <Value>true</Value>
                </Parameter>
                <Parameter id="ReportDestination">
                    <DisplayName>报告目标文件</DisplayName>
                    <Value>Print</Value>
                </Parameter>
                <Parameter id="DestinationPath">
                    <DisplayName>打印机名称:</DisplayName>
                    <Value>&lt;Default&gt;</Value>
                </Parameter>
                <Parameter id="ResultsToInclude">
                    <DisplayName>要包括的结果:</DisplayName>
                    <Value>HighlightedResults</Value>
                </Parameter>
                <Parameter id="SpectralPeakLimit">
                    <DisplayName>质谱峰的最大数:</DisplayName>
                    <Value>10</Value>
                    <Limits>
                        <Minimum type="Inclusive">1</Minimum>
                        <Maximum type="Inclusive">9223372036854775807</Maximum>
                    </Limits>
                    <XUnits>Unspecified</XUnits>
                    <DataValueType>Unspecified</DataValueType>
                    <PrecisionType>DigitsAfterDecimal</PrecisionType>
                    <PrecisionDigits>0</PrecisionDigits>
                    <ConversionSupport>None</ConversionSupport>
                </Parameter>
                <Parameter id="SpectralPeakLimitFlag">
                    <DisplayName>限制质谱峰:</DisplayName>
                    <Value>false</Value>
                </Parameter>
                <Parameter id="OnlyVisibleColumns">
                    <DisplayName>仅限可见的列</DisplayName>
                    <Value>true</Value>
                </Parameter>
                <Parameter id="ShowOverlayedSignals">
                    <DisplayName>显示叠加信号</DisplayName>
                    <Value>false</Value>
                </Parameter>
                <Parameter id="ChromagtogramAnchoredMode">
                    <DisplayName>色谱图锚定模式</DisplayName>
                    <Value>false</Value>
                </Parameter>
                <Parameter id="UseBlockingCall">
                    <DisplayName>使用阻塞呼叫</DisplayName>
                    <Value>true</Value>
                </Parameter>
                <Parameter id="ReportContents">
                    <DisplayName>报告内容</DisplayName>
                    <Value>AllDataItems</Value>
                </Parameter>
                <Parameter id="DataItemID">
                    <Value>-1</Value>
                    <Limits>
                        <Minimum type="Inclusive">-1</Minimum>
                        <Maximum type="Inclusive">9223372036854775807</Maximum>
                    </Limits>
                    <XUnits>Unspecified</XUnits>
                    <DataValueType>Unspecified</DataValueType>
                    <PrecisionType>DigitsAfterDecimal</PrecisionType>
                    <PrecisionDigits>0</PrecisionDigits>
                    <ConversionSupport>None</ConversionSupport>
                </Parameter>
                <Parameter id="SelectedTemplate">
                    <DisplayName>选定的模板</DisplayName>
                    <Value>Single Analysis</Value>
                </Parameter>
                <Parameter id="OverwriteExistingData">
                    <DisplayName>覆盖现有数据</DisplayName>
                    <Value>false</Value>
                </Parameter>
                <Parameter id="TopPlotID">
                    <Value>-1</Value>
                    <Limits>
                        <Minimum type="Inclusive">-1</Minimum>
                        <Maximum type="Inclusive">9223372036854775807</Maximum>
                    </Limits>
                    <XUnits>Unspecified</XUnits>
                    <DataValueType>Unspecified</DataValueType>
                    <PrecisionType>DigitsAfterDecimal</PrecisionType>
                    <PrecisionDigits>0</PrecisionDigits>
                    <ConversionSupport>None</ConversionSupport>
                </Parameter>
                <Parameter id="ColumnNames">
                    <DisplayName>列名称</DisplayName>
                    <Default />
                    <Value />
                </Parameter>
                <Parameter id="SortingColumnNames">
                    <DisplayName>排序列名称</DisplayName>
                    <Default />
                    <Value />
                </Parameter>
                <Parameter id="SortingOrder">
                    <DisplayName>排序次序</DisplayName>
                    <Default />
                    <Value />
                </Parameter>
                <Parameter id="Delimiter">
                    <DisplayName>分隔符</DisplayName>
                    <Value>,</Value>
                </Parameter>
                <Parameter id="Counter">
                    <Value>0</Value>
                    <Limits>
                        <Minimum type="Inclusive">0</Minimum>
                        <Maximum type="Inclusive">9223372036854775807</Maximum>
                    </Limits>
                    <XUnits>Unspecified</XUnits>
                    <DataValueType>Unspecified</DataValueType>
                    <PrecisionType>DigitsAfterDecimal</PrecisionType>
                    <PrecisionDigits>0</PrecisionDigits>
                    <ConversionSupport>None</ConversionSupport>
                </Parameter>
            </Parameters>
        </ParameterSet>
        <ParameterSet usagekey="MaximumEntropyChromPeakFilters" displayName="最大熵峰过滤器设置" assembly="" class="Agilent.MassSpectrometry.DataAnalysis.PSetChromPeakFilter">
            <Parameters>
                <Parameter id="PeakFilter">
                    <Value>MaximumCount, SignalToNoiseThreshold</Value>
                </Parameter>
                <Parameter id="PeakAreaAbsThreshold">
                    <DisplayName>峰面积（counts）&gt;=  </DisplayName>
                    <Value>10000</Value>
                    <Limits>
                        <Minimum type="Inclusive">0</Minimum>
                    </Limits>
                    <XUnits>Abundance</XUnits>
                    <DataValueType>Response</DataValueType>
                    <PrecisionType>DigitsAfterDecimal</PrecisionType>
                    <PrecisionDigits>0</PrecisionDigits>
                    <ConversionSupport>None</ConversionSupport>
                </Parameter>
                <Parameter id="PeakAreaPctUnits">
                    <DisplayName>峰面积 (%) &gt;= </DisplayName>
                    <Value>1</Value>
                    <Limits>
                        <Minimum type="Inclusive">0</Minimum>
                        <Maximum type="Inclusive">100</Maximum>
                    </Limits>
                    <XUnits>Abundance</XUnits>
                    <DataValueType>Response</DataValueType>
                    <PrecisionType>DigitsAfterDecimal</PrecisionType>
                    <PrecisionDigits>3</PrecisionDigits>
                    <ConversionSupport>None</ConversionSupport>
                </Parameter>
                <Parameter id="PeakHeightAbsThreshold">
                    <DisplayName>峰高（counts）&gt;= </DisplayName>
                    <Value>10000</Value>
                    <Limits>
                        <Minimum type="Inclusive">0</Minimum>
                    </Limits>
                    <XUnits>Abundance</XUnits>
                    <DataValueType>Response</DataValueType>
                    <PrecisionType>DigitsAfterDecimal</PrecisionType>
                    <PrecisionDigits>0</PrecisionDigits>
                    <ConversionSupport>None</ConversionSupport>
                </Parameter>
                <Parameter id="PeakHeightPctThreshold">
                    <DisplayName>峰高 (%) &gt;= </DisplayName>
                    <Value>5</Value>
                    <Limits>
                        <Minimum type="Inclusive">0</Minimum>
                        <Maximum type="Inclusive">100</Maximum>
                    </Limits>
                    <XUnits>Abundance</XUnits>
                    <DataValueType>Response</DataValueType>
                    <PrecisionType>DigitsAfterDecimal</PrecisionType>
                    <PrecisionDigits>3</PrecisionDigits>
                    <ConversionSupport>None</ConversionSupport>
                </Parameter>
                <Parameter id="MaximumPeakCount">
                    <DisplayName>数量上限:</DisplayName>
                    <Value>100</Value>
                    <Limits>
                        <Minimum type="Exclusive">0</Minimum>
                    </Limits>
                    <XUnits>Unspecified</XUnits>
                    <DataValueType>Unspecified</DataValueType>
                    <PrecisionType>DigitsAfterDecimal</PrecisionType>
                    <PrecisionDigits>0</PrecisionDigits>
                    <ConversionSupport>None</ConversionSupport>
                </Parameter>
                <Parameter id="DisplayThreshold">
                    <Value>0</Value>
                    <Limits>
                        <Minimum type="Inclusive">0</Minimum>
                    </Limits>
                    <XUnits>Abundance</XUnits>
                    <DataValueType>Response</DataValueType>
                    <PrecisionType>DigitsAfterDecimal</PrecisionType>
                    <PrecisionDigits>2</PrecisionDigits>
                    <ConversionSupport>None</ConversionSupport>
                </Parameter>
                <Parameter id="SNRThreshold">
                    <Value>30</Value>
                    <Limits>
                        <Minimum type="Inclusive">0</Minimum>
                    </Limits>
                    <XUnits>Unspecified</XUnits>
                    <DataValueType>Unspecified</DataValueType>
                    <PrecisionType>DigitsAfterDecimal</PrecisionType>
                    <PrecisionDigits>1</PrecisionDigits>
                    <ConversionSupport>None</ConversionSupport>
                </Parameter>
                <Parameter id="InterimSumObjectCount">
                    <Value>1</Value>
                    <Limits>
                        <Minimum type="Inclusive">1</Minimum>
                    </Limits>
                    <XUnits>Unspecified</XUnits>
                    <DataValueType>Unspecified</DataValueType>
                    <PrecisionType>DigitsAfterDecimal</PrecisionType>
                    <PrecisionDigits>0</PrecisionDigits>
                    <ConversionSupport>None</ConversionSupport>
                </Parameter>
                <Parameter id="FilterOnHeight">
                    <Value>false</Value>
                </Parameter>
                <Parameter id="PerformFragmentAnnotation">
                    <DisplayName>用分子式标注碎片质谱峰</DisplayName>
                    <Value>false</Value>
                </Parameter>
                <Parameter id="PerformFormulaAnnotationForNonFragments">
                    <DisplayName>为非碎片离子（未知）生成分子式</DisplayName>
                    <Value>false</Value>
                </Parameter>
            </Parameters>
            <AllowHeightFilters>true</AllowHeightFilters>
            <AllowAreaFilters>true</AllowAreaFilters>
            <UsedForFragmentFormulaAnnotation>false</UsedForFragmentFormulaAnnotation>
        </ParameterSet>
        <ParameterSet usagekey="LibrarySearch" displayName="Spectral library search settings" assembly="" class="Agilent.MassSpectrometry.DataAnalysis.PSetLibrarySearch">
            <Parameters>
                <Parameter id="SpectralLibraryPath">
                    <DisplayName>质谱图谱库路径:</DisplayName>
                    <Value />
                </Parameter>
                <Parameter id="MinMZ">
                    <DisplayName>最小 m/z:</DisplayName>
                    <Value>30</Value>
                    <Limits>
                        <Minimum type="Inclusive">0</Minimum>
                    </Limits>
                    <XUnits>Unspecified</XUnits>
                    <DataValueType>Unspecified</DataValueType>
                    <PrecisionType>DigitsAfterDecimal</PrecisionType>
                    <PrecisionDigits>2</PrecisionDigits>
                    <ConversionSupport>None</ConversionSupport>
                </Parameter>
                <Parameter id="MinMatchScore">
                    <DisplayName>最低匹配分数:</DisplayName>
                    <Value>50</Value>
                    <Limits>
                        <Minimum type="Inclusive">0</Minimum>
                        <Maximum type="Inclusive">100</Maximum>
                    </Limits>
                    <XUnits>Unspecified</XUnits>
                    <DataValueType>Unspecified</DataValueType>
                    <PrecisionType>DigitsAfterDecimal</PrecisionType>
                    <PrecisionDigits>2</PrecisionDigits>
                    <ConversionSupport>None</ConversionSupport>
                </Parameter>
                <Parameter id="MaxHitCount">
                    <DisplayName>每个化合物的最大匹配数</DisplayName>
                    <Value>10</Value>
                    <Limits>
                        <Minimum type="Inclusive">0</Minimum>
                        <Maximum type="Inclusive">100</Maximum>
                    </Limits>
                    <XUnits>Unspecified</XUnits>
                    <DataValueType>Unspecified</DataValueType>
                    <PrecisionType>DigitsAfterDecimal</PrecisionType>
                    <PrecisionDigits>0</PrecisionDigits>
                    <ConversionSupport>None</ConversionSupport>
                </Parameter>
                <Parameter id="RTMatchPenalty">
                    <DisplayName>RT 匹配罚分</DisplayName>
                    <Value>Gaussian</Value>
                </Parameter>
                <Parameter id="StandardDeviation">
                    <DisplayName>标准偏差</DisplayName>
                    <Value>0.1</Value>
                    <Limits>
                        <Minimum type="Inclusive">0</Minimum>
                    </Limits>
                    <XUnits>Unspecified</XUnits>
                    <DataValueType>Unspecified</DataValueType>
                    <PrecisionType>DigitsAfterDecimal</PrecisionType>
                    <PrecisionDigits>2</PrecisionDigits>
                    <ConversionSupport>None</ConversionSupport>
                </Parameter>
                <Parameter id="RTRangeNoPenalty">
                    <DisplayName>无罚分 RT 范围</DisplayName>
                    <Value>0</Value>
                    <Limits>
                        <Minimum type="Inclusive">0</Minimum>
                    </Limits>
                    <XUnits>Unspecified</XUnits>
                    <DataValueType>Unspecified</DataValueType>
                    <PrecisionType>DigitsAfterDecimal</PrecisionType>
                    <PrecisionDigits>2</PrecisionDigits>
                    <ConversionSupport>None</ConversionSupport>
                </Parameter>
                <Parameter id="RTRange">
                    <DisplayName>RT 范围</DisplayName>
                    <Value>0.1</Value>
                    <Limits>
                        <Minimum type="Inclusive">0</Minimum>
                    </Limits>
                    <XUnits>Unspecified</XUnits>
                    <DataValueType>Unspecified</DataValueType>
                    <PrecisionType>DigitsAfterDecimal</PrecisionType>
                    <PrecisionDigits>2</PrecisionDigits>
                    <ConversionSupport>None</ConversionSupport>
                </Parameter>
                <Parameter id="UseRTMatch">
                    <DisplayName>Use RT match (.L, .xml)</DisplayName>
                    <Value>false</Value>
                </Parameter>
                <Parameter id="UseMaxHitCount">
                    <DisplayName>限制为最佳</DisplayName>
                    <Value>true</Value>
                </Parameter>
                <Parameter id="RTCalibrationFile">
                    <DisplayName>RT 校正文件: </DisplayName>
                    <Value />
                </Parameter>
                <Parameter id="RTPenalty">
                    <DisplayName>RT 不匹配罚分类型</DisplayName>
                    <Value>Additive</Value>
                </Parameter>
                <Parameter id="MaxRTPenalty">
                    <DisplayName>最大 RT 惩罚值:</DisplayName>
                    <Value>20</Value>
                    <Limits>
                        <Minimum type="Inclusive">0</Minimum>
                    </Limits>
                    <XUnits>Unspecified</XUnits>
                    <DataValueType>Unspecified</DataValueType>
                    <PrecisionType>DigitsAfterDecimal</PrecisionType>
                    <PrecisionDigits>2</PrecisionDigits>
                    <ConversionSupport>None</ConversionSupport>
                </Parameter>
                <Parameter id="SingleMzExpansionMode">
                    <DisplayName>m/z 扩展:</DisplayName>
                    <Value>AsymmetricMz</Value>
                </Parameter>
                <Parameter id="SingleMzWidth">
                    <DisplayName>单一 m/z 峰宽</DisplayName>
                    <Value>0.5</Value>
                    <Limits>
                        <Minimum type="Inclusive">0</Minimum>
                    </Limits>
                    <XUnits>Thompsons</XUnits>
                    <DataValueType>MassToCharge</DataValueType>
                    <PrecisionType>DigitsAfterDecimal</PrecisionType>
                    <PrecisionDigits>4</PrecisionDigits>
                    <ConversionSupport>PrecisionOnly</ConversionSupport>
                </Parameter>
                <Parameter id="SinglePpmWidth">
                    <DisplayName>单 ppm 峰宽</DisplayName>
                    <Value>100</Value>
                    <Limits>
                        <Minimum type="Inclusive">0.01</Minimum>
                        <Maximum type="Inclusive">1000</Maximum>
                    </Limits>
                    <XUnits>Unspecified</XUnits>
                    <DataValueType>Unspecified</DataValueType>
                    <PrecisionType>DigitsAfterDecimal</PrecisionType>
                    <PrecisionDigits>1</PrecisionDigits>
                    <ConversionSupport>None</ConversionSupport>
                </Parameter>
                <Parameter id="AsymmetricMzWidthLow">
                    <DisplayName>不对称 m/z 峰宽下限</DisplayName>
                    <Value>0.3</Value>
                    <Limits>
                        <Minimum type="Inclusive">0</Minimum>
                        <Maximum type="Inclusive">10</Maximum>
                    </Limits>
                    <XUnits>Thompsons</XUnits>
                    <DataValueType>MassToCharge</DataValueType>
                    <PrecisionType>DigitsAfterDecimal</PrecisionType>
                    <PrecisionDigits>4</PrecisionDigits>
                    <ConversionSupport>PrecisionOnly</ConversionSupport>
                </Parameter>
                <Parameter id="AsymmetricMzWidthHigh">
                    <DisplayName>不对称 m/z 峰宽上限</DisplayName>
                    <Value>0.7</Value>
                    <Limits>
                        <Minimum type="Inclusive">0</Minimum>
                        <Maximum type="Inclusive">10</Maximum>
                    </Limits>
                    <XUnits>Thompsons</XUnits>
                    <DataValueType>MassToCharge</DataValueType>
                    <PrecisionType>DigitsAfterDecimal</PrecisionType>
                    <PrecisionDigits>4</PrecisionDigits>
                    <ConversionSupport>PrecisionOnly</ConversionSupport>
                </Parameter>
                <Parameter id="NISTCompatibility">
                    <DisplayName>Adjust score</DisplayName>
                    <Value>true</Value>
                </Parameter>
                <Parameter id="EnablePrefiltering">
                    <DisplayName>启用筛选</DisplayName>
                    <Value>false</Value>
                </Parameter>
                <ParameterSet usagekey="PSetMultipleLibrarySearchParameters" assembly="" class="Agilent.MassSpectrometry.DataAnalysis.PSetMultipleLibrarySearchParameters">
                    <Parameters />
                </ParameterSet>
                <Parameter id="RatioPercentUncertainty">
                    <DisplayName>比值百分比不确定性:</DisplayName>
                    <Value>40</Value>
                    <Limits>
                        <Minimum type="Inclusive">0</Minimum>
                        <Maximum type="Inclusive">100</Maximum>
                    </Limits>
                    <XUnits>Unspecified</XUnits>
                    <DataValueType>Unspecified</DataValueType>
                    <PrecisionType>DigitsAfterDecimal</PrecisionType>
                    <PrecisionDigits>2</PrecisionDigits>
                    <ConversionSupport>None</ConversionSupport>
                </Parameter>
                <Parameter id="MultipleLibSearchType">
                    <DisplayName>多谱库检索类型：</DisplayName>
                    <Value>All</Value>
                </Parameter>
                <Parameter id="MaxMZ">
                    <DisplayName>最大 m/z:</DisplayName>
                    <Value>300</Value>
                    <Limits />
                    <XUnits>Unspecified</XUnits>
                    <DataValueType>Unspecified</DataValueType>
                    <PrecisionType>DigitsAfterDecimal</PrecisionType>
                    <PrecisionDigits>2</PrecisionDigits>
                    <ConversionSupport>None</ConversionSupport>
                </Parameter>
                <Parameter id="IsAdvancedSelected">
                    <Value>false</Value>
                </Parameter>
            </Parameters>
        </ParameterSet>
        <ParameterSet usagekey="IntegratorChoice" displayName="MS 积分器选择" assembly="" class="Agilent.MassSpectrometry.DataAnalysis.PSetIntegratorSelection">
            <Parameters>
                <Parameter id="IntegratorAlgorithm">
                    <DisplayName>积分器选择</DisplayName>
                    <Value>Agile2</Value>
                </Parameter>
            </Parameters>
        </ParameterSet>
        <ParameterSet usagekey="RTEIntegration" displayName="MS 常规积分器设置" assembly="" class="Agilent.MassSpectrometry.DataAnalysis.PSetRTEIntegrator">
            <Parameters>
                <Parameter id="DataPointSampling">
                    <DisplayName>取样点间隔:</DisplayName>
                    <Value>1</Value>
                    <Limits>
                        <Minimum type="Inclusive">1</Minimum>
                        <Maximum type="Inclusive">9</Maximum>
                    </Limits>
                    <XUnits>Unspecified</XUnits>
                    <DataValueType>Unspecified</DataValueType>
                    <PrecisionType>DigitsAfterDecimal</PrecisionType>
                    <PrecisionDigits>0</PrecisionDigits>
                    <ConversionSupport>None</ConversionSupport>
                </Parameter>
                <Parameter id="Smoothing">
                    <DisplayName>平滑</DisplayName>
                    <Value>false</Value>
                </Parameter>
                <Parameter id="DetectionFiltering">
                    <DisplayName>过滤:</DisplayName>
                    <Value>FivePoint</Value>
                </Parameter>
                <Parameter id="StartThreshold">
                    <DisplayName>起始阈值:</DisplayName>
                    <Value>0.2</Value>
                    <Limits>
                        <Minimum type="Inclusive">0.001</Minimum>
                        <Maximum type="Inclusive">100</Maximum>
                    </Limits>
                    <XUnits>Unspecified</XUnits>
                    <DataValueType>Unspecified</DataValueType>
                    <PrecisionType>DigitsAfterDecimal</PrecisionType>
                    <PrecisionDigits>3</PrecisionDigits>
                    <ConversionSupport>None</ConversionSupport>
                </Parameter>
                <Parameter id="StopThreshold">
                    <DisplayName>停止阈值:</DisplayName>
                    <Value>0</Value>
                    <Limits>
                        <Minimum type="Inclusive">0</Minimum>
                        <Maximum type="Inclusive">100</Maximum>
                    </Limits>
                    <XUnits>Unspecified</XUnits>
                    <DataValueType>Unspecified</DataValueType>
                    <PrecisionType>DigitsAfterDecimal</PrecisionType>
                    <PrecisionDigits>1</PrecisionDigits>
                    <ConversionSupport>None</ConversionSupport>
                </Parameter>
                <Parameter id="PeakLocation">
                    <DisplayName>峰位置:</DisplayName>
                    <Value>Top</Value>
                </Parameter>
                <Parameter id="BaselineReset">
                    <DisplayName>基线重置 &gt;</DisplayName>
                    <Value>5</Value>
                    <Limits>
                        <Minimum type="Inclusive">0</Minimum>
                        <Maximum type="Inclusive">500</Maximum>
                    </Limits>
                    <XUnits>Unspecified</XUnits>
                    <DataValueType>Unspecified</DataValueType>
                    <PrecisionType>DigitsAfterDecimal</PrecisionType>
                    <PrecisionDigits>0</PrecisionDigits>
                    <ConversionSupport>None</ConversionSupport>
                </Parameter>
                <Parameter id="BaselineValley">
                    <DisplayName>如果任一边 &lt;</DisplayName>
                    <Value>100</Value>
                    <Limits>
                        <Minimum type="Inclusive">1</Minimum>
                        <Maximum type="Inclusive">100</Maximum>
                    </Limits>
                    <XUnits>Unspecified</XUnits>
                    <DataValueType>Unspecified</DataValueType>
                    <PrecisionType>DigitsAfterDecimal</PrecisionType>
                    <PrecisionDigits>0</PrecisionDigits>
                    <ConversionSupport>None</ConversionSupport>
                </Parameter>
                <Parameter id="BaselinePreference">
                    <DisplayName>基线首选项</DisplayName>
                    <Value>Tangent</Value>
                </Parameter>
            </Parameters>
        </ParameterSet>
        <ParameterSet usagekey="MSChemStationIntegration" displayName="MS ChemStation 积分设置" assembly="" class="Agilent.MassSpectrometry.DataAnalysis.PSetChemStationIntegratorSettings">
            <Parameters>
                <Parameter id="TangentSkimMode">
                    <DisplayName>切线撇去模式:</DisplayName>
                    <Value>Standard</Value>
                </Parameter>
                <Parameter id="BaselineCorrection">
                    <DisplayName>基线校正模式:</DisplayName>
                    <Value>Classical</Value>
                </Parameter>
                <Parameter id="FrontSkimHeightRatio">
                    <DisplayName>前部撇去峰高比:</DisplayName>
                    <Value>0</Value>
                    <Limits>
                        <Minimum type="Inclusive">0</Minimum>
                    </Limits>
                    <XUnits>Unspecified</XUnits>
                    <DataValueType>Unspecified</DataValueType>
                    <PrecisionType>DigitsAfterDecimal</PrecisionType>
                    <PrecisionDigits>2</PrecisionDigits>
                    <ConversionSupport>None</ConversionSupport>
                </Parameter>
                <Parameter id="TailSkimHeightRatio">
                    <DisplayName>尾部撇去峰高比:</DisplayName>
                    <Value>0</Value>
                    <Limits>
                        <Minimum type="Inclusive">0</Minimum>
                    </Limits>
                    <XUnits>Unspecified</XUnits>
                    <DataValueType>Unspecified</DataValueType>
                    <PrecisionType>DigitsAfterDecimal</PrecisionType>
                    <PrecisionDigits>2</PrecisionDigits>
                    <ConversionSupport>None</ConversionSupport>
                </Parameter>
                <Parameter id="SkimValleyRatio">
                    <DisplayName>撇去峰谷比:</DisplayName>
                    <Value>20</Value>
                    <Limits>
                        <Minimum type="Inclusive">0</Minimum>
                    </Limits>
                    <XUnits>Unspecified</XUnits>
                    <DataValueType>Unspecified</DataValueType>
                    <PrecisionType>DigitsAfterDecimal</PrecisionType>
                    <PrecisionDigits>2</PrecisionDigits>
                    <ConversionSupport>None</ConversionSupport>
                </Parameter>
                <Parameter id="PeakToValleyRatio">
                    <DisplayName>峰谷比:</DisplayName>
                    <Value>500</Value>
                    <Limits>
                        <Minimum type="Inclusive">0</Minimum>
                    </Limits>
                    <XUnits>Unspecified</XUnits>
                    <DataValueType>Unspecified</DataValueType>
                    <PrecisionType>DigitsAfterDecimal</PrecisionType>
                    <PrecisionDigits>2</PrecisionDigits>
                    <ConversionSupport>None</ConversionSupport>
                </Parameter>
                <Parameter id="InitialEventsTable">
                    <Value>
                        <ParameterSet usagekey="" displayName="" assembly="" class="Agilent.MassSpectrometry.DataAnalysis.PSetIntegrationEvent">
                            <Parameters>
                                <Parameter id="IntegrationEvent">
                                    <Value>
                                        <IntegrationEvent>SlopeSensitivity</IntegrationEvent>
                                        <IsTimedEvent>False</IsTimedEvent>
                                        <IsUsed>True</IsUsed>
                                        <IntegrationEventValue>
                                            <Parameter>
                                                <Value>5</Value>
                                                <Limits>
                                                    <Minimum type="Inclusive">0</Minimum>
                                                </Limits>
                                                <XUnits>Unspecified</XUnits>
                                                <DataValueType>Unspecified</DataValueType>
                                                <PrecisionType>DigitsAfterDecimal</PrecisionType>
                                                <PrecisionDigits>2</PrecisionDigits>
                                                <ConversionSupport>None</ConversionSupport>
                                            </Parameter>
                                        </IntegrationEventValue>
                                    </Value>
                                    <Default>
                                        <IntegrationEvent>BaselineNow</IntegrationEvent>
                                        <IsTimedEvent>False</IsTimedEvent>
                                        <IsUsed>True</IsUsed>
                                        <IntegrationEventValue>
                                            <Parameter>
                                                <Value>true</Value>
                                            </Parameter>
                                        </IntegrationEventValue>
                                    </Default>
                                </Parameter>
                                <Parameter id="Time">
                                    <Value>0</Value>
                                    <Limits>
                                        <Minimum type="Inclusive">0</Minimum>
                                    </Limits>
                                    <XUnits>Minutes</XUnits>
                                    <DataValueType>Unspecified</DataValueType>
                                    <PrecisionType>DigitsAfterDecimal</PrecisionType>
                                    <PrecisionDigits>3</PrecisionDigits>
                                    <ConversionSupport>PrecisionOnly</ConversionSupport>
                                </Parameter>
                            </Parameters>
                        </ParameterSet>
                        <ParameterSet usagekey="" displayName="" assembly="" class="Agilent.MassSpectrometry.DataAnalysis.PSetIntegrationEvent">
                            <Parameters>
                                <Parameter id="IntegrationEvent">
                                    <Value>
                                        <IntegrationEvent>PeakWidth</IntegrationEvent>
                                        <IsTimedEvent>False</IsTimedEvent>
                                        <IsUsed>True</IsUsed>
                                        <IntegrationEventValue>
                                            <Parameter>
                                                <Value>0.05</Value>
                                                <Limits>
                                                    <Minimum type="Inclusive">0</Minimum>
                                                </Limits>
                                                <XUnits>Unspecified</XUnits>
                                                <DataValueType>Unspecified</DataValueType>
                                                <PrecisionType>DigitsAfterDecimal</PrecisionType>
                                                <PrecisionDigits>2</PrecisionDigits>
                                                <ConversionSupport>None</ConversionSupport>
                                            </Parameter>
                                        </IntegrationEventValue>
                                    </Value>
                                    <Default>
                                        <IntegrationEvent>BaselineNow</IntegrationEvent>
                                        <IsTimedEvent>False</IsTimedEvent>
                                        <IsUsed>True</IsUsed>
                                        <IntegrationEventValue>
                                            <Parameter>
                                                <Value>true</Value>
                                            </Parameter>
                                        </IntegrationEventValue>
                                    </Default>
                                </Parameter>
                                <Parameter id="Time">
                                    <Value>0</Value>
                                    <Limits>
                                        <Minimum type="Inclusive">0</Minimum>
                                    </Limits>
                                    <XUnits>Minutes</XUnits>
                                    <DataValueType>Unspecified</DataValueType>
                                    <PrecisionType>DigitsAfterDecimal</PrecisionType>
                                    <PrecisionDigits>3</PrecisionDigits>
                                    <ConversionSupport>PrecisionOnly</ConversionSupport>
                                </Parameter>
                            </Parameters>
                        </ParameterSet>
                        <ParameterSet usagekey="" displayName="" assembly="" class="Agilent.MassSpectrometry.DataAnalysis.PSetIntegrationEvent">
                            <Parameters>
                                <Parameter id="IntegrationEvent">
                                    <Value>
                                        <IntegrationEvent>AreaReject</IntegrationEvent>
                                        <IsTimedEvent>False</IsTimedEvent>
                                        <IsUsed>True</IsUsed>
                                        <IntegrationEventValue>
                                            <Parameter>
                                                <Value>5</Value>
                                                <Limits>
                                                    <Minimum type="Inclusive">-1.79769313486232E+308</Minimum>
                                                </Limits>
                                                <XUnits>Unspecified</XUnits>
                                                <DataValueType>Unspecified</DataValueType>
                                                <PrecisionType>DigitsAfterDecimal</PrecisionType>
                                                <PrecisionDigits>2</PrecisionDigits>
                                                <ConversionSupport>None</ConversionSupport>
                                            </Parameter>
                                        </IntegrationEventValue>
                                    </Value>
                                    <Default>
                                        <IntegrationEvent>BaselineNow</IntegrationEvent>
                                        <IsTimedEvent>False</IsTimedEvent>
                                        <IsUsed>True</IsUsed>
                                        <IntegrationEventValue>
                                            <Parameter>
                                                <Value>true</Value>
                                            </Parameter>
                                        </IntegrationEventValue>
                                    </Default>
                                </Parameter>
                                <Parameter id="Time">
                                    <Value>0</Value>
                                    <Limits>
                                        <Minimum type="Inclusive">0</Minimum>
                                    </Limits>
                                    <XUnits>Minutes</XUnits>
                                    <DataValueType>Unspecified</DataValueType>
                                    <PrecisionType>DigitsAfterDecimal</PrecisionType>
                                    <PrecisionDigits>3</PrecisionDigits>
                                    <ConversionSupport>PrecisionOnly</ConversionSupport>
                                </Parameter>
                            </Parameters>
                        </ParameterSet>
                        <ParameterSet usagekey="" displayName="" assembly="" class="Agilent.MassSpectrometry.DataAnalysis.PSetIntegrationEvent">
                            <Parameters>
                                <Parameter id="IntegrationEvent">
                                    <Value>
                                        <IntegrationEvent>HeightReject</IntegrationEvent>
                                        <IsTimedEvent>False</IsTimedEvent>
                                        <IsUsed>True</IsUsed>
                                        <IntegrationEventValue>
                                            <Parameter>
                                                <Value>1</Value>
                                                <Limits>
                                                    <Minimum type="Inclusive">-1.79769313486232E+308</Minimum>
                                                </Limits>
                                                <XUnits>Unspecified</XUnits>
                                                <DataValueType>Unspecified</DataValueType>
                                                <PrecisionType>DigitsAfterDecimal</PrecisionType>
                                                <PrecisionDigits>2</PrecisionDigits>
                                                <ConversionSupport>None</ConversionSupport>
                                            </Parameter>
                                        </IntegrationEventValue>
                                    </Value>
                                    <Default>
                                        <IntegrationEvent>BaselineNow</IntegrationEvent>
                                        <IsTimedEvent>False</IsTimedEvent>
                                        <IsUsed>True</IsUsed>
                                        <IntegrationEventValue>
                                            <Parameter>
                                                <Value>true</Value>
                                            </Parameter>
                                        </IntegrationEventValue>
                                    </Default>
                                </Parameter>
                                <Parameter id="Time">
                                    <Value>0</Value>
                                    <Limits>
                                        <Minimum type="Inclusive">0</Minimum>
                                    </Limits>
                                    <XUnits>Minutes</XUnits>
                                    <DataValueType>Unspecified</DataValueType>
                                    <PrecisionType>DigitsAfterDecimal</PrecisionType>
                                    <PrecisionDigits>3</PrecisionDigits>
                                    <ConversionSupport>PrecisionOnly</ConversionSupport>
                                </Parameter>
                            </Parameters>
                        </ParameterSet>
                        <ParameterSet usagekey="" displayName="" assembly="" class="Agilent.MassSpectrometry.DataAnalysis.PSetIntegrationEvent">
                            <Parameters>
                                <Parameter id="IntegrationEvent">
                                    <Value>
                                        <IntegrationEvent>ShouldersMode</IntegrationEvent>
                                        <IsTimedEvent>False</IsTimedEvent>
                                        <IsUsed>True</IsUsed>
                                        <IntegrationEventValue>
                                            <Parameter>
                                                <Value>OFF</Value>
                                            </Parameter>
                                        </IntegrationEventValue>
                                    </Value>
                                    <Default>
                                        <IntegrationEvent>BaselineNow</IntegrationEvent>
                                        <IsTimedEvent>False</IsTimedEvent>
                                        <IsUsed>True</IsUsed>
                                        <IntegrationEventValue>
                                            <Parameter>
                                                <Value>true</Value>
                                            </Parameter>
                                        </IntegrationEventValue>
                                    </Default>
                                </Parameter>
                                <Parameter id="Time">
                                    <Value>0</Value>
                                    <Limits>
                                        <Minimum type="Inclusive">0</Minimum>
                                    </Limits>
                                    <XUnits>Minutes</XUnits>
                                    <DataValueType>Unspecified</DataValueType>
                                    <PrecisionType>DigitsAfterDecimal</PrecisionType>
                                    <PrecisionDigits>3</PrecisionDigits>
                                    <ConversionSupport>PrecisionOnly</ConversionSupport>
                                </Parameter>
                            </Parameters>
                        </ParameterSet>
                    </Value>
                </Parameter>
                <Parameter id="TimedEventsTable">
                    <Value>
                        <ParameterSet usagekey="0" displayName="" assembly="" class="Agilent.MassSpectrometry.DataAnalysis.PSetIntegrationEvent">
                            <Parameters>
                                <Parameter id="IntegrationEvent">
                                    <Value>
                                        <IntegrationEvent>BaselineNow</IntegrationEvent>
                                        <IsTimedEvent>True</IsTimedEvent>
                                        <IsUsed>True</IsUsed>
                                        <IntegrationEventValue>
                                            <Parameter>
                                                <Value>true</Value>
                                            </Parameter>
                                        </IntegrationEventValue>
                                    </Value>
                                    <Default>
                                        <IntegrationEvent>BaselineNow</IntegrationEvent>
                                        <IsTimedEvent>False</IsTimedEvent>
                                        <IsUsed>True</IsUsed>
                                        <IntegrationEventValue>
                                            <Parameter>
                                                <Value>true</Value>
                                            </Parameter>
                                        </IntegrationEventValue>
                                    </Default>
                                </Parameter>
                                <Parameter id="Time">
                                    <Value>0</Value>
                                    <Limits>
                                        <Minimum type="Inclusive">0</Minimum>
                                    </Limits>
                                    <XUnits>Minutes</XUnits>
                                    <DataValueType>Unspecified</DataValueType>
                                    <PrecisionType>DigitsAfterDecimal</PrecisionType>
                                    <PrecisionDigits>3</PrecisionDigits>
                                    <ConversionSupport>PrecisionOnly</ConversionSupport>
                                </Parameter>
                            </Parameters>
                        </ParameterSet>
                    </Value>
                </Parameter>
            </Parameters>
        </ParameterSet>
        <ParameterSet usagekey="GenieIntegratorParameterSet" displayName="MS 通用积分器设置" assembly="" class="Agilent.MassSpectrometry.DataAnalysis.PSetGenieIntegratorSettings">
            <Parameters>
                <Parameter id="ShoulderDetection">
                    <DisplayName>肩峰检测</DisplayName>
                    <Value>OFF</Value>
                </Parameter>
                <Parameter id="Threshold">
                    <DisplayName>阈值:</DisplayName>
                    <Value>0</Value>
                    <Limits>
                        <Minimum type="Inclusive">0</Minimum>
                    </Limits>
                    <XUnits>Unspecified</XUnits>
                    <DataValueType>Unspecified</DataValueType>
                    <PrecisionType>DigitsAfterDecimal</PrecisionType>
                    <PrecisionDigits>2</PrecisionDigits>
                    <ConversionSupport>None</ConversionSupport>
                </Parameter>
                <Parameter id="AreaReject">
                    <DisplayName>最小峰面积:</DisplayName>
                    <Value>0</Value>
                    <Limits>
                        <Minimum type="Inclusive">0</Minimum>
                    </Limits>
                    <XUnits>Unspecified</XUnits>
                    <DataValueType>Unspecified</DataValueType>
                    <PrecisionType>DigitsAfterDecimal</PrecisionType>
                    <PrecisionDigits>2</PrecisionDigits>
                    <ConversionSupport>None</ConversionSupport>
                </Parameter>
                <Parameter id="PeakWidth">
                    <DisplayName>峰宽:</DisplayName>
                    <Value>0</Value>
                    <Limits>
                        <Minimum type="Inclusive">0</Minimum>
                    </Limits>
                    <XUnits>Unspecified</XUnits>
                    <DataValueType>Unspecified</DataValueType>
                    <PrecisionType>DigitsAfterDecimal</PrecisionType>
                    <PrecisionDigits>2</PrecisionDigits>
                    <ConversionSupport>None</ConversionSupport>
                </Parameter>
                <Parameter id="UseDataScaleFactor">
                    <Value>false</Value>
                </Parameter>
                <Parameter id="TimedEvents">
                    <Value>
                        <ParameterSet usagekey="1" displayName="" assembly="" class="Agilent.MassSpectrometry.DataAnalysis.PSetIntegrationEvent">
                            <Parameters>
                                <Parameter id="IntegrationEvent">
                                    <Value>
                                        <IntegrationEvent>BaselineNow</IntegrationEvent>
                                        <IsTimedEvent>True</IsTimedEvent>
                                        <IsUsed>True</IsUsed>
                                        <IntegrationEventValue>
                                            <Parameter>
                                                <Value>true</Value>
                                            </Parameter>
                                        </IntegrationEventValue>
                                    </Value>
                                    <Default>
                                        <IntegrationEvent>BaselineNow</IntegrationEvent>
                                        <IsTimedEvent>False</IsTimedEvent>
                                        <IsUsed>True</IsUsed>
                                        <IntegrationEventValue>
                                            <Parameter>
                                                <Value>true</Value>
                                            </Parameter>
                                        </IntegrationEventValue>
                                    </Default>
                                </Parameter>
                                <Parameter id="Time">
                                    <Value>0</Value>
                                    <Limits>
                                        <Minimum type="Inclusive">0</Minimum>
                                    </Limits>
                                    <XUnits>Minutes</XUnits>
                                    <DataValueType>Unspecified</DataValueType>
                                    <PrecisionType>DigitsAfterDecimal</PrecisionType>
                                    <PrecisionDigits>3</PrecisionDigits>
                                    <ConversionSupport>PrecisionOnly</ConversionSupport>
                                </Parameter>
                            </Parameters>
                        </ParameterSet>
                    </Value>
                </Parameter>
            </Parameters>
        </ParameterSet>
        <ParameterSet usagekey="ChromPeakFilters" displayName="MS 色谱峰过滤器设置" assembly="" class="Agilent.MassSpectrometry.DataAnalysis.PSetChromPeakFilter">
            <Parameters>
                <Parameter id="PeakFilter">
                    <Value>PeakAreaPctThreshold</Value>
                </Parameter>
                <Parameter id="PeakAreaAbsThreshold">
                    <DisplayName>峰面积（counts）&gt;=  </DisplayName>
                    <Value>10000</Value>
                    <Limits>
                        <Minimum type="Inclusive">0</Minimum>
                    </Limits>
                    <XUnits>Abundance</XUnits>
                    <DataValueType>Response</DataValueType>
                    <PrecisionType>DigitsAfterDecimal</PrecisionType>
                    <PrecisionDigits>0</PrecisionDigits>
                    <ConversionSupport>None</ConversionSupport>
                </Parameter>
                <Parameter id="PeakAreaPctUnits">
                    <DisplayName>峰面积 (%) &gt;= </DisplayName>
                    <Value>1</Value>
                    <Limits>
                        <Minimum type="Inclusive">0</Minimum>
                        <Maximum type="Inclusive">100</Maximum>
                    </Limits>
                    <XUnits>Abundance</XUnits>
                    <DataValueType>Response</DataValueType>
                    <PrecisionType>DigitsAfterDecimal</PrecisionType>
                    <PrecisionDigits>3</PrecisionDigits>
                    <ConversionSupport>None</ConversionSupport>
                </Parameter>
                <Parameter id="PeakHeightAbsThreshold">
                    <DisplayName>峰高（counts）&gt;= </DisplayName>
                    <Value>10000</Value>
                    <Limits>
                        <Minimum type="Inclusive">0</Minimum>
                    </Limits>
                    <XUnits>Abundance</XUnits>
                    <DataValueType>Response</DataValueType>
                    <PrecisionType>DigitsAfterDecimal</PrecisionType>
                    <PrecisionDigits>0</PrecisionDigits>
                    <ConversionSupport>None</ConversionSupport>
                </Parameter>
                <Parameter id="PeakHeightPctThreshold">
                    <DisplayName>峰高 (%) &gt;= </DisplayName>
                    <Value>5</Value>
                    <Limits>
                        <Minimum type="Inclusive">0</Minimum>
                        <Maximum type="Inclusive">100</Maximum>
                    </Limits>
                    <XUnits>Abundance</XUnits>
                    <DataValueType>Response</DataValueType>
                    <PrecisionType>DigitsAfterDecimal</PrecisionType>
                    <PrecisionDigits>3</PrecisionDigits>
                    <ConversionSupport>None</ConversionSupport>
                </Parameter>
                <Parameter id="MaximumPeakCount">
                    <DisplayName>数量上限:</DisplayName>
                    <Value>100</Value>
                    <Limits>
                        <Minimum type="Exclusive">0</Minimum>
                    </Limits>
                    <XUnits>Unspecified</XUnits>
                    <DataValueType>Unspecified</DataValueType>
                    <PrecisionType>DigitsAfterDecimal</PrecisionType>
                    <PrecisionDigits>0</PrecisionDigits>
                    <ConversionSupport>None</ConversionSupport>
                </Parameter>
                <Parameter id="DisplayThreshold">
                    <Value>0</Value>
                    <Limits>
                        <Minimum type="Inclusive">0</Minimum>
                    </Limits>
                    <XUnits>Abundance</XUnits>
                    <DataValueType>Response</DataValueType>
                    <PrecisionType>DigitsAfterDecimal</PrecisionType>
                    <PrecisionDigits>2</PrecisionDigits>
                    <ConversionSupport>None</ConversionSupport>
                </Parameter>
                <Parameter id="SNRThreshold">
                    <Value>30</Value>
                    <Limits>
                        <Minimum type="Inclusive">0</Minimum>
                    </Limits>
                    <XUnits>Unspecified</XUnits>
                    <DataValueType>Unspecified</DataValueType>
                    <PrecisionType>DigitsAfterDecimal</PrecisionType>
                    <PrecisionDigits>1</PrecisionDigits>
                    <ConversionSupport>None</ConversionSupport>
                </Parameter>
                <Parameter id="InterimSumObjectCount">
                    <Value>1</Value>
                    <Limits>
                        <Minimum type="Inclusive">1</Minimum>
                    </Limits>
                    <XUnits>Unspecified</XUnits>
                    <DataValueType>Unspecified</DataValueType>
                    <PrecisionType>DigitsAfterDecimal</PrecisionType>
                    <PrecisionDigits>0</PrecisionDigits>
                    <ConversionSupport>None</ConversionSupport>
                </Parameter>
                <Parameter id="FilterOnHeight">
                    <Value>false</Value>
                </Parameter>
                <Parameter id="PerformFragmentAnnotation">
                    <DisplayName>用分子式标注碎片质谱峰</DisplayName>
                    <Value>false</Value>
                </Parameter>
                <Parameter id="PerformFormulaAnnotationForNonFragments">
                    <DisplayName>为非碎片离子（未知）生成分子式</DisplayName>
                    <Value>false</Value>
                </Parameter>
            </Parameters>
            <AllowHeightFilters>true</AllowHeightFilters>
            <AllowAreaFilters>true</AllowAreaFilters>
            <UsedForFragmentFormulaAnnotation>false</UsedForFragmentFormulaAnnotation>
        </ParameterSet>
        <ParameterSet usagekey="MSSystemSuitability" displayName="MS 系统适用性" assembly="" class="Agilent.MassSpectrometry.DataAnalysis.PSetSystemSuitability">
            <Parameters>
                <Parameter id="EnableSuitabilityCalculation">
                    <DisplayName>启用系统适应性计算</DisplayName>
                    <Value>false</Value>
                </Parameter>
                <Parameter id="PharmacopoeiaType">
                    <DisplayName>药典:</DisplayName>
                    <Value>USP</Value>
                </Parameter>
                <Parameter id="ColumnVoidTime">
                    <DisplayName>色谱柱死时间:</DisplayName>
                    <Value>0</Value>
                    <Limits>
                        <Minimum type="Inclusive">0</Minimum>
                    </Limits>
                    <XUnits>Minutes</XUnits>
                    <DataValueType>Unspecified</DataValueType>
                    <PrecisionType>DigitsAfterDecimal</PrecisionType>
                    <PrecisionDigits>1</PrecisionDigits>
                    <ConversionSupport>None</ConversionSupport>
                </Parameter>
                <Parameter id="ColumnLengthUnit">
                    <DisplayName>色谱柱长度单位:</DisplayName>
                    <Value>Centimeters</Value>
                </Parameter>
                <Parameter id="ColumnLength">
                    <DisplayName>色谱柱长度:</DisplayName>
                    <Value>0</Value>
                    <Limits>
                        <Minimum type="Inclusive">0</Minimum>
                    </Limits>
                    <XUnits>Centimeters</XUnits>
                    <DataValueType>Unspecified</DataValueType>
                    <PrecisionType>DigitsAfterDecimal</PrecisionType>
                    <PrecisionDigits>1</PrecisionDigits>
                    <ConversionSupport>UnitsAndPrecision</ConversionSupport>
                </Parameter>
            </Parameters>
        </ParameterSet>
        <ParameterSet usagekey="ClearPeakSpectra" displayName="积分结果设置" assembly="" class="Agilent.MassSpectrometry.DataAnalysis.PSetResultsOption">
            <Parameters>
                <Parameter id="ClearOldResults">
                    <DisplayName>清除以前的峰质谱图</DisplayName>
                    <Value>true</Value>
                </Parameter>
                <Parameter id="HighlightAll">
                    <DisplayName>高亮显示所有峰</DisplayName>
                    <Value>false</Value>
                </Parameter>
            </Parameters>
            <AlgorithmType>Integration</AlgorithmType>
            <UsedForAutomation>false</UsedForAutomation>
            <UsedForMatchSequence>false</UsedForMatchSequence>
        </ParameterSet>
        <ParameterSet usagekey="MSMSIntegratorChoice" displayName="MS/MS 积分器选择" assembly="" class="Agilent.MassSpectrometry.DataAnalysis.PSetIntegratorSelection">
            <Parameters>
                <Parameter id="IntegratorAlgorithm">
                    <DisplayName>积分器选择</DisplayName>
                    <Value>OriginalMsMs</Value>
                </Parameter>
            </Parameters>
        </ParameterSet>
        <ParameterSet usagekey="MSMSRTEIntegration" displayName="MS/MS 常规积分器设置" assembly="" class="Agilent.MassSpectrometry.DataAnalysis.PSetRTEIntegrator">
            <Parameters>
                <Parameter id="DataPointSampling">
                    <DisplayName>取样点间隔:</DisplayName>
                    <Value>1</Value>
                    <Limits>
                        <Minimum type="Inclusive">1</Minimum>
                        <Maximum type="Inclusive">9</Maximum>
                    </Limits>
                    <XUnits>Unspecified</XUnits>
                    <DataValueType>Unspecified</DataValueType>
                    <PrecisionType>DigitsAfterDecimal</PrecisionType>
                    <PrecisionDigits>0</PrecisionDigits>
                    <ConversionSupport>None</ConversionSupport>
                </Parameter>
                <Parameter id="Smoothing">
                    <DisplayName>平滑</DisplayName>
                    <Value>false</Value>
                </Parameter>
                <Parameter id="DetectionFiltering">
                    <DisplayName>过滤:</DisplayName>
                    <Value>FivePoint</Value>
                </Parameter>
                <Parameter id="StartThreshold">
                    <DisplayName>起始阈值:</DisplayName>
                    <Value>0.2</Value>
                    <Limits>
                        <Minimum type="Inclusive">0.001</Minimum>
                        <Maximum type="Inclusive">100</Maximum>
                    </Limits>
                    <XUnits>Unspecified</XUnits>
                    <DataValueType>Unspecified</DataValueType>
                    <PrecisionType>DigitsAfterDecimal</PrecisionType>
                    <PrecisionDigits>3</PrecisionDigits>
                    <ConversionSupport>None</ConversionSupport>
                </Parameter>
                <Parameter id="StopThreshold">
                    <DisplayName>停止阈值:</DisplayName>
                    <Value>0</Value>
                    <Limits>
                        <Minimum type="Inclusive">0</Minimum>
                        <Maximum type="Inclusive">100</Maximum>
                    </Limits>
                    <XUnits>Unspecified</XUnits>
                    <DataValueType>Unspecified</DataValueType>
                    <PrecisionType>DigitsAfterDecimal</PrecisionType>
                    <PrecisionDigits>1</PrecisionDigits>
                    <ConversionSupport>None</ConversionSupport>
                </Parameter>
                <Parameter id="PeakLocation">
                    <DisplayName>峰位置:</DisplayName>
                    <Value>Top</Value>
                </Parameter>
                <Parameter id="BaselineReset">
                    <DisplayName>基线重置 &gt;</DisplayName>
                    <Value>5</Value>
                    <Limits>
                        <Minimum type="Inclusive">0</Minimum>
                        <Maximum type="Inclusive">500</Maximum>
                    </Limits>
                    <XUnits>Unspecified</XUnits>
                    <DataValueType>Unspecified</DataValueType>
                    <PrecisionType>DigitsAfterDecimal</PrecisionType>
                    <PrecisionDigits>0</PrecisionDigits>
                    <ConversionSupport>None</ConversionSupport>
                </Parameter>
                <Parameter id="BaselineValley">
                    <DisplayName>如果任一边 &lt;</DisplayName>
                    <Value>100</Value>
                    <Limits>
                        <Minimum type="Inclusive">1</Minimum>
                        <Maximum type="Inclusive">100</Maximum>
                    </Limits>
                    <XUnits>Unspecified</XUnits>
                    <DataValueType>Unspecified</DataValueType>
                    <PrecisionType>DigitsAfterDecimal</PrecisionType>
                    <PrecisionDigits>0</PrecisionDigits>
                    <ConversionSupport>None</ConversionSupport>
                </Parameter>
                <Parameter id="BaselinePreference">
                    <DisplayName>基线首选项</DisplayName>
                    <Value>Tangent</Value>
                </Parameter>
            </Parameters>
        </ParameterSet>
        <ParameterSet usagekey="MSMSChemStationIntegration" displayName="MS/MS ChemStation 积分设置" assembly="" class="Agilent.MassSpectrometry.DataAnalysis.PSetChemStationIntegratorSettings">
            <Parameters>
                <Parameter id="TangentSkimMode">
                    <DisplayName>切线撇去模式:</DisplayName>
                    <Value>Standard</Value>
                </Parameter>
                <Parameter id="BaselineCorrection">
                    <DisplayName>基线校正模式:</DisplayName>
                    <Value>Classical</Value>
                </Parameter>
                <Parameter id="FrontSkimHeightRatio">
                    <DisplayName>前部撇去峰高比:</DisplayName>
                    <Value>0</Value>
                    <Limits>
                        <Minimum type="Inclusive">0</Minimum>
                    </Limits>
                    <XUnits>Unspecified</XUnits>
                    <DataValueType>Unspecified</DataValueType>
                    <PrecisionType>DigitsAfterDecimal</PrecisionType>
                    <PrecisionDigits>2</PrecisionDigits>
                    <ConversionSupport>None</ConversionSupport>
                </Parameter>
                <Parameter id="TailSkimHeightRatio">
                    <DisplayName>尾部撇去峰高比:</DisplayName>
                    <Value>0</Value>
                    <Limits>
                        <Minimum type="Inclusive">0</Minimum>
                    </Limits>
                    <XUnits>Unspecified</XUnits>
                    <DataValueType>Unspecified</DataValueType>
                    <PrecisionType>DigitsAfterDecimal</PrecisionType>
                    <PrecisionDigits>2</PrecisionDigits>
                    <ConversionSupport>None</ConversionSupport>
                </Parameter>
                <Parameter id="SkimValleyRatio">
                    <DisplayName>撇去峰谷比:</DisplayName>
                    <Value>20</Value>
                    <Limits>
                        <Minimum type="Inclusive">0</Minimum>
                    </Limits>
                    <XUnits>Unspecified</XUnits>
                    <DataValueType>Unspecified</DataValueType>
                    <PrecisionType>DigitsAfterDecimal</PrecisionType>
                    <PrecisionDigits>2</PrecisionDigits>
                    <ConversionSupport>None</ConversionSupport>
                </Parameter>
                <Parameter id="PeakToValleyRatio">
                    <DisplayName>峰谷比:</DisplayName>
                    <Value>500</Value>
                    <Limits>
                        <Minimum type="Inclusive">0</Minimum>
                    </Limits>
                    <XUnits>Unspecified</XUnits>
                    <DataValueType>Unspecified</DataValueType>
                    <PrecisionType>DigitsAfterDecimal</PrecisionType>
                    <PrecisionDigits>2</PrecisionDigits>
                    <ConversionSupport>None</ConversionSupport>
                </Parameter>
                <Parameter id="InitialEventsTable">
                    <Value>
                        <ParameterSet usagekey="" displayName="" assembly="" class="Agilent.MassSpectrometry.DataAnalysis.PSetIntegrationEvent">
                            <Parameters>
                                <Parameter id="IntegrationEvent">
                                    <Value>
                                        <IntegrationEvent>SlopeSensitivity</IntegrationEvent>
                                        <IsTimedEvent>False</IsTimedEvent>
                                        <IsUsed>True</IsUsed>
                                        <IntegrationEventValue>
                                            <Parameter>
                                                <Value>5</Value>
                                                <Limits>
                                                    <Minimum type="Inclusive">0</Minimum>
                                                </Limits>
                                                <XUnits>Unspecified</XUnits>
                                                <DataValueType>Unspecified</DataValueType>
                                                <PrecisionType>DigitsAfterDecimal</PrecisionType>
                                                <PrecisionDigits>2</PrecisionDigits>
                                                <ConversionSupport>None</ConversionSupport>
                                            </Parameter>
                                        </IntegrationEventValue>
                                    </Value>
                                    <Default>
                                        <IntegrationEvent>BaselineNow</IntegrationEvent>
                                        <IsTimedEvent>False</IsTimedEvent>
                                        <IsUsed>True</IsUsed>
                                        <IntegrationEventValue>
                                            <Parameter>
                                                <Value>true</Value>
                                            </Parameter>
                                        </IntegrationEventValue>
                                    </Default>
                                </Parameter>
                                <Parameter id="Time">
                                    <Value>0</Value>
                                    <Limits>
                                        <Minimum type="Inclusive">0</Minimum>
                                    </Limits>
                                    <XUnits>Minutes</XUnits>
                                    <DataValueType>Unspecified</DataValueType>
                                    <PrecisionType>DigitsAfterDecimal</PrecisionType>
                                    <PrecisionDigits>3</PrecisionDigits>
                                    <ConversionSupport>PrecisionOnly</ConversionSupport>
                                </Parameter>
                            </Parameters>
                        </ParameterSet>
                        <ParameterSet usagekey="" displayName="" assembly="" class="Agilent.MassSpectrometry.DataAnalysis.PSetIntegrationEvent">
                            <Parameters>
                                <Parameter id="IntegrationEvent">
                                    <Value>
                                        <IntegrationEvent>PeakWidth</IntegrationEvent>
                                        <IsTimedEvent>False</IsTimedEvent>
                                        <IsUsed>True</IsUsed>
                                        <IntegrationEventValue>
                                            <Parameter>
                                                <Value>0.05</Value>
                                                <Limits>
                                                    <Minimum type="Inclusive">0</Minimum>
                                                </Limits>
                                                <XUnits>Unspecified</XUnits>
                                                <DataValueType>Unspecified</DataValueType>
                                                <PrecisionType>DigitsAfterDecimal</PrecisionType>
                                                <PrecisionDigits>2</PrecisionDigits>
                                                <ConversionSupport>None</ConversionSupport>
                                            </Parameter>
                                        </IntegrationEventValue>
                                    </Value>
                                    <Default>
                                        <IntegrationEvent>BaselineNow</IntegrationEvent>
                                        <IsTimedEvent>False</IsTimedEvent>
                                        <IsUsed>True</IsUsed>
                                        <IntegrationEventValue>
                                            <Parameter>
                                                <Value>true</Value>
                                            </Parameter>
                                        </IntegrationEventValue>
                                    </Default>
                                </Parameter>
                                <Parameter id="Time">
                                    <Value>0</Value>
                                    <Limits>
                                        <Minimum type="Inclusive">0</Minimum>
                                    </Limits>
                                    <XUnits>Minutes</XUnits>
                                    <DataValueType>Unspecified</DataValueType>
                                    <PrecisionType>DigitsAfterDecimal</PrecisionType>
                                    <PrecisionDigits>3</PrecisionDigits>
                                    <ConversionSupport>PrecisionOnly</ConversionSupport>
                                </Parameter>
                            </Parameters>
                        </ParameterSet>
                        <ParameterSet usagekey="" displayName="" assembly="" class="Agilent.MassSpectrometry.DataAnalysis.PSetIntegrationEvent">
                            <Parameters>
                                <Parameter id="IntegrationEvent">
                                    <Value>
                                        <IntegrationEvent>AreaReject</IntegrationEvent>
                                        <IsTimedEvent>False</IsTimedEvent>
                                        <IsUsed>True</IsUsed>
                                        <IntegrationEventValue>
                                            <Parameter>
                                                <Value>5</Value>
                                                <Limits>
                                                    <Minimum type="Inclusive">-1.79769313486232E+308</Minimum>
                                                </Limits>
                                                <XUnits>Unspecified</XUnits>
                                                <DataValueType>Unspecified</DataValueType>
                                                <PrecisionType>DigitsAfterDecimal</PrecisionType>
                                                <PrecisionDigits>2</PrecisionDigits>
                                                <ConversionSupport>None</ConversionSupport>
                                            </Parameter>
                                        </IntegrationEventValue>
                                    </Value>
                                    <Default>
                                        <IntegrationEvent>BaselineNow</IntegrationEvent>
                                        <IsTimedEvent>False</IsTimedEvent>
                                        <IsUsed>True</IsUsed>
                                        <IntegrationEventValue>
                                            <Parameter>
                                                <Value>true</Value>
                                            </Parameter>
                                        </IntegrationEventValue>
                                    </Default>
                                </Parameter>
                                <Parameter id="Time">
                                    <Value>0</Value>
                                    <Limits>
                                        <Minimum type="Inclusive">0</Minimum>
                                    </Limits>
                                    <XUnits>Minutes</XUnits>
                                    <DataValueType>Unspecified</DataValueType>
                                    <PrecisionType>DigitsAfterDecimal</PrecisionType>
                                    <PrecisionDigits>3</PrecisionDigits>
                                    <ConversionSupport>PrecisionOnly</ConversionSupport>
                                </Parameter>
                            </Parameters>
                        </ParameterSet>
                        <ParameterSet usagekey="" displayName="" assembly="" class="Agilent.MassSpectrometry.DataAnalysis.PSetIntegrationEvent">
                            <Parameters>
                                <Parameter id="IntegrationEvent">
                                    <Value>
                                        <IntegrationEvent>HeightReject</IntegrationEvent>
                                        <IsTimedEvent>False</IsTimedEvent>
                                        <IsUsed>True</IsUsed>
                                        <IntegrationEventValue>
                                            <Parameter>
                                                <Value>1</Value>
                                                <Limits>
                                                    <Minimum type="Inclusive">-1.79769313486232E+308</Minimum>
                                                </Limits>
                                                <XUnits>Unspecified</XUnits>
                                                <DataValueType>Unspecified</DataValueType>
                                                <PrecisionType>DigitsAfterDecimal</PrecisionType>
                                                <PrecisionDigits>2</PrecisionDigits>
                                                <ConversionSupport>None</ConversionSupport>
                                            </Parameter>
                                        </IntegrationEventValue>
                                    </Value>
                                    <Default>
                                        <IntegrationEvent>BaselineNow</IntegrationEvent>
                                        <IsTimedEvent>False</IsTimedEvent>
                                        <IsUsed>True</IsUsed>
                                        <IntegrationEventValue>
                                            <Parameter>
                                                <Value>true</Value>
                                            </Parameter>
                                        </IntegrationEventValue>
                                    </Default>
                                </Parameter>
                                <Parameter id="Time">
                                    <Value>0</Value>
                                    <Limits>
                                        <Minimum type="Inclusive">0</Minimum>
                                    </Limits>
                                    <XUnits>Minutes</XUnits>
                                    <DataValueType>Unspecified</DataValueType>
                                    <PrecisionType>DigitsAfterDecimal</PrecisionType>
                                    <PrecisionDigits>3</PrecisionDigits>
                                    <ConversionSupport>PrecisionOnly</ConversionSupport>
                                </Parameter>
                            </Parameters>
                        </ParameterSet>
                        <ParameterSet usagekey="" displayName="" assembly="" class="Agilent.MassSpectrometry.DataAnalysis.PSetIntegrationEvent">
                            <Parameters>
                                <Parameter id="IntegrationEvent">
                                    <Value>
                                        <IntegrationEvent>ShouldersMode</IntegrationEvent>
                                        <IsTimedEvent>False</IsTimedEvent>
                                        <IsUsed>True</IsUsed>
                                        <IntegrationEventValue>
                                            <Parameter>
                                                <Value>OFF</Value>
                                            </Parameter>
                                        </IntegrationEventValue>
                                    </Value>
                                    <Default>
                                        <IntegrationEvent>BaselineNow</IntegrationEvent>
                                        <IsTimedEvent>False</IsTimedEvent>
                                        <IsUsed>True</IsUsed>
                                        <IntegrationEventValue>
                                            <Parameter>
                                                <Value>true</Value>
                                            </Parameter>
                                        </IntegrationEventValue>
                                    </Default>
                                </Parameter>
                                <Parameter id="Time">
                                    <Value>0</Value>
                                    <Limits>
                                        <Minimum type="Inclusive">0</Minimum>
                                    </Limits>
                                    <XUnits>Minutes</XUnits>
                                    <DataValueType>Unspecified</DataValueType>
                                    <PrecisionType>DigitsAfterDecimal</PrecisionType>
                                    <PrecisionDigits>3</PrecisionDigits>
                                    <ConversionSupport>PrecisionOnly</ConversionSupport>
                                </Parameter>
                            </Parameters>
                        </ParameterSet>
                    </Value>
                </Parameter>
                <Parameter id="TimedEventsTable">
                    <Value>
                        <ParameterSet usagekey="0" displayName="" assembly="" class="Agilent.MassSpectrometry.DataAnalysis.PSetIntegrationEvent">
                            <Parameters>
                                <Parameter id="IntegrationEvent">
                                    <Value>
                                        <IntegrationEvent>BaselineNow</IntegrationEvent>
                                        <IsTimedEvent>True</IsTimedEvent>
                                        <IsUsed>True</IsUsed>
                                        <IntegrationEventValue>
                                            <Parameter>
                                                <Value>true</Value>
                                            </Parameter>
                                        </IntegrationEventValue>
                                    </Value>
                                    <Default>
                                        <IntegrationEvent>BaselineNow</IntegrationEvent>
                                        <IsTimedEvent>False</IsTimedEvent>
                                        <IsUsed>True</IsUsed>
                                        <IntegrationEventValue>
                                            <Parameter>
                                                <Value>true</Value>
                                            </Parameter>
                                        </IntegrationEventValue>
                                    </Default>
                                </Parameter>
                                <Parameter id="Time">
                                    <Value>0</Value>
                                    <Limits>
                                        <Minimum type="Inclusive">0</Minimum>
                                    </Limits>
                                    <XUnits>Minutes</XUnits>
                                    <DataValueType>Unspecified</DataValueType>
                                    <PrecisionType>DigitsAfterDecimal</PrecisionType>
                                    <PrecisionDigits>3</PrecisionDigits>
                                    <ConversionSupport>PrecisionOnly</ConversionSupport>
                                </Parameter>
                            </Parameters>
                        </ParameterSet>
                    </Value>
                </Parameter>
            </Parameters>
        </ParameterSet>
        <ParameterSet usagekey="MSMSGenieIntegratorParameterSet" displayName="MS/MS 通用积分器设置" assembly="" class="Agilent.MassSpectrometry.DataAnalysis.PSetGenieIntegratorSettings">
            <Parameters>
                <Parameter id="ShoulderDetection">
                    <DisplayName>肩峰检测</DisplayName>
                    <Value>OFF</Value>
                </Parameter>
                <Parameter id="Threshold">
                    <DisplayName>阈值:</DisplayName>
                    <Value>0</Value>
                    <Limits>
                        <Minimum type="Inclusive">0</Minimum>
                    </Limits>
                    <XUnits>Unspecified</XUnits>
                    <DataValueType>Unspecified</DataValueType>
                    <PrecisionType>DigitsAfterDecimal</PrecisionType>
                    <PrecisionDigits>2</PrecisionDigits>
                    <ConversionSupport>None</ConversionSupport>
                </Parameter>
                <Parameter id="AreaReject">
                    <DisplayName>最小峰面积:</DisplayName>
                    <Value>0</Value>
                    <Limits>
                        <Minimum type="Inclusive">0</Minimum>
                    </Limits>
                    <XUnits>Unspecified</XUnits>
                    <DataValueType>Unspecified</DataValueType>
                    <PrecisionType>DigitsAfterDecimal</PrecisionType>
                    <PrecisionDigits>2</PrecisionDigits>
                    <ConversionSupport>None</ConversionSupport>
                </Parameter>
                <Parameter id="PeakWidth">
                    <DisplayName>峰宽:</DisplayName>
                    <Value>0</Value>
                    <Limits>
                        <Minimum type="Inclusive">0</Minimum>
                    </Limits>
                    <XUnits>Unspecified</XUnits>
                    <DataValueType>Unspecified</DataValueType>
                    <PrecisionType>DigitsAfterDecimal</PrecisionType>
                    <PrecisionDigits>2</PrecisionDigits>
                    <ConversionSupport>None</ConversionSupport>
                </Parameter>
                <Parameter id="UseDataScaleFactor">
                    <Value>false</Value>
                </Parameter>
                <Parameter id="TimedEvents">
                    <Value>
                        <ParameterSet usagekey="1" displayName="" assembly="" class="Agilent.MassSpectrometry.DataAnalysis.PSetIntegrationEvent">
                            <Parameters>
                                <Parameter id="IntegrationEvent">
                                    <Value>
                                        <IntegrationEvent>BaselineNow</IntegrationEvent>
                                        <IsTimedEvent>True</IsTimedEvent>
                                        <IsUsed>True</IsUsed>
                                        <IntegrationEventValue>
                                            <Parameter>
                                                <Value>true</Value>
                                            </Parameter>
                                        </IntegrationEventValue>
                                    </Value>
                                    <Default>
                                        <IntegrationEvent>BaselineNow</IntegrationEvent>
                                        <IsTimedEvent>False</IsTimedEvent>
                                        <IsUsed>True</IsUsed>
                                        <IntegrationEventValue>
                                            <Parameter>
                                                <Value>true</Value>
                                            </Parameter>
                                        </IntegrationEventValue>
                                    </Default>
                                </Parameter>
                                <Parameter id="Time">
                                    <Value>0</Value>
                                    <Limits>
                                        <Minimum type="Inclusive">0</Minimum>
                                    </Limits>
                                    <XUnits>Minutes</XUnits>
                                    <DataValueType>Unspecified</DataValueType>
                                    <PrecisionType>DigitsAfterDecimal</PrecisionType>
                                    <PrecisionDigits>3</PrecisionDigits>
                                    <ConversionSupport>PrecisionOnly</ConversionSupport>
                                </Parameter>
                            </Parameters>
                        </ParameterSet>
                    </Value>
                </Parameter>
            </Parameters>
        </ParameterSet>
        <ParameterSet usagekey="MSMSChromPeakFilters" displayName="MS/MS 色谱峰过滤器设置" assembly="" class="Agilent.MassSpectrometry.DataAnalysis.PSetChromPeakFilter">
            <Parameters>
                <Parameter id="PeakFilter">
                    <Value>PeakAreaPctThreshold</Value>
                </Parameter>
                <Parameter id="PeakAreaAbsThreshold">
                    <DisplayName>峰面积（counts）&gt;=  </DisplayName>
                    <Value>10000</Value>
                    <Limits>
                        <Minimum type="Inclusive">0</Minimum>
                    </Limits>
                    <XUnits>Abundance</XUnits>
                    <DataValueType>Response</DataValueType>
                    <PrecisionType>DigitsAfterDecimal</PrecisionType>
                    <PrecisionDigits>0</PrecisionDigits>
                    <ConversionSupport>None</ConversionSupport>
                </Parameter>
                <Parameter id="PeakAreaPctUnits">
                    <DisplayName>峰面积 (%) &gt;= </DisplayName>
                    <Value>1</Value>
                    <Limits>
                        <Minimum type="Inclusive">0</Minimum>
                        <Maximum type="Inclusive">100</Maximum>
                    </Limits>
                    <XUnits>Abundance</XUnits>
                    <DataValueType>Response</DataValueType>
                    <PrecisionType>DigitsAfterDecimal</PrecisionType>
                    <PrecisionDigits>3</PrecisionDigits>
                    <ConversionSupport>None</ConversionSupport>
                </Parameter>
                <Parameter id="PeakHeightAbsThreshold">
                    <DisplayName>峰高（counts）&gt;= </DisplayName>
                    <Value>10000</Value>
                    <Limits>
                        <Minimum type="Inclusive">0</Minimum>
                    </Limits>
                    <XUnits>Abundance</XUnits>
                    <DataValueType>Response</DataValueType>
                    <PrecisionType>DigitsAfterDecimal</PrecisionType>
                    <PrecisionDigits>0</PrecisionDigits>
                    <ConversionSupport>None</ConversionSupport>
                </Parameter>
                <Parameter id="PeakHeightPctThreshold">
                    <DisplayName>峰高 (%) &gt;= </DisplayName>
                    <Value>5</Value>
                    <Limits>
                        <Minimum type="Inclusive">0</Minimum>
                        <Maximum type="Inclusive">100</Maximum>
                    </Limits>
                    <XUnits>Abundance</XUnits>
                    <DataValueType>Response</DataValueType>
                    <PrecisionType>DigitsAfterDecimal</PrecisionType>
                    <PrecisionDigits>3</PrecisionDigits>
                    <ConversionSupport>None</ConversionSupport>
                </Parameter>
                <Parameter id="MaximumPeakCount">
                    <DisplayName>数量上限:</DisplayName>
                    <Value>100</Value>
                    <Limits>
                        <Minimum type="Exclusive">0</Minimum>
                    </Limits>
                    <XUnits>Unspecified</XUnits>
                    <DataValueType>Unspecified</DataValueType>
                    <PrecisionType>DigitsAfterDecimal</PrecisionType>
                    <PrecisionDigits>0</PrecisionDigits>
                    <ConversionSupport>None</ConversionSupport>
                </Parameter>
                <Parameter id="DisplayThreshold">
                    <Value>0</Value>
                    <Limits>
                        <Minimum type="Inclusive">0</Minimum>
                    </Limits>
                    <XUnits>Abundance</XUnits>
                    <DataValueType>Response</DataValueType>
                    <PrecisionType>DigitsAfterDecimal</PrecisionType>
                    <PrecisionDigits>2</PrecisionDigits>
                    <ConversionSupport>None</ConversionSupport>
                </Parameter>
                <Parameter id="SNRThreshold">
                    <Value>30</Value>
                    <Limits>
                        <Minimum type="Inclusive">0</Minimum>
                    </Limits>
                    <XUnits>Unspecified</XUnits>
                    <DataValueType>Unspecified</DataValueType>
                    <PrecisionType>DigitsAfterDecimal</PrecisionType>
                    <PrecisionDigits>1</PrecisionDigits>
                    <ConversionSupport>None</ConversionSupport>
                </Parameter>
                <Parameter id="InterimSumObjectCount">
                    <Value>1</Value>
                    <Limits>
                        <Minimum type="Inclusive">1</Minimum>
                    </Limits>
                    <XUnits>Unspecified</XUnits>
                    <DataValueType>Unspecified</DataValueType>
                    <PrecisionType>DigitsAfterDecimal</PrecisionType>
                    <PrecisionDigits>0</PrecisionDigits>
                    <ConversionSupport>None</ConversionSupport>
                </Parameter>
                <Parameter id="FilterOnHeight">
                    <Value>false</Value>
                </Parameter>
                <Parameter id="PerformFragmentAnnotation">
                    <DisplayName>用分子式标注碎片质谱峰</DisplayName>
                    <Value>false</Value>
                </Parameter>
                <Parameter id="PerformFormulaAnnotationForNonFragments">
                    <DisplayName>为非碎片离子（未知）生成分子式</DisplayName>
                    <Value>false</Value>
                </Parameter>
            </Parameters>
            <AllowHeightFilters>true</AllowHeightFilters>
            <AllowAreaFilters>true</AllowAreaFilters>
            <UsedForFragmentFormulaAnnotation>false</UsedForFragmentFormulaAnnotation>
        </ParameterSet>
        <ParameterSet usagekey="UVIntegratorChoice" displayName="UV 积分器选择" assembly="" class="Agilent.MassSpectrometry.DataAnalysis.PSetIntegratorSelection">
            <Parameters>
                <Parameter id="IntegratorAlgorithm">
                    <DisplayName>积分器选择</DisplayName>
                    <Value>Agile2</Value>
                </Parameter>
            </Parameters>
        </ParameterSet>
        <ParameterSet usagekey="UVRTEIntegration" displayName="UV 常规积分器设置" assembly="" class="Agilent.MassSpectrometry.DataAnalysis.PSetRTEIntegrator">
            <Parameters>
                <Parameter id="DataPointSampling">
                    <DisplayName>取样点间隔:</DisplayName>
                    <Value>1</Value>
                    <Limits>
                        <Minimum type="Inclusive">1</Minimum>
                        <Maximum type="Inclusive">9</Maximum>
                    </Limits>
                    <XUnits>Unspecified</XUnits>
                    <DataValueType>Unspecified</DataValueType>
                    <PrecisionType>DigitsAfterDecimal</PrecisionType>
                    <PrecisionDigits>0</PrecisionDigits>
                    <ConversionSupport>None</ConversionSupport>
                </Parameter>
                <Parameter id="Smoothing">
                    <DisplayName>平滑</DisplayName>
                    <Value>false</Value>
                </Parameter>
                <Parameter id="DetectionFiltering">
                    <DisplayName>过滤:</DisplayName>
                    <Value>FivePoint</Value>
                </Parameter>
                <Parameter id="StartThreshold">
                    <DisplayName>起始阈值:</DisplayName>
                    <Value>0.2</Value>
                    <Limits>
                        <Minimum type="Inclusive">0.001</Minimum>
                        <Maximum type="Inclusive">100</Maximum>
                    </Limits>
                    <XUnits>Unspecified</XUnits>
                    <DataValueType>Unspecified</DataValueType>
                    <PrecisionType>DigitsAfterDecimal</PrecisionType>
                    <PrecisionDigits>3</PrecisionDigits>
                    <ConversionSupport>None</ConversionSupport>
                </Parameter>
                <Parameter id="StopThreshold">
                    <DisplayName>停止阈值:</DisplayName>
                    <Value>0</Value>
                    <Limits>
                        <Minimum type="Inclusive">0</Minimum>
                        <Maximum type="Inclusive">100</Maximum>
                    </Limits>
                    <XUnits>Unspecified</XUnits>
                    <DataValueType>Unspecified</DataValueType>
                    <PrecisionType>DigitsAfterDecimal</PrecisionType>
                    <PrecisionDigits>1</PrecisionDigits>
                    <ConversionSupport>None</ConversionSupport>
                </Parameter>
                <Parameter id="PeakLocation">
                    <DisplayName>峰位置:</DisplayName>
                    <Value>Top</Value>
                </Parameter>
                <Parameter id="BaselineReset">
                    <DisplayName>基线重置 &gt;</DisplayName>
                    <Value>5</Value>
                    <Limits>
                        <Minimum type="Inclusive">0</Minimum>
                        <Maximum type="Inclusive">500</Maximum>
                    </Limits>
                    <XUnits>Unspecified</XUnits>
                    <DataValueType>Unspecified</DataValueType>
                    <PrecisionType>DigitsAfterDecimal</PrecisionType>
                    <PrecisionDigits>0</PrecisionDigits>
                    <ConversionSupport>None</ConversionSupport>
                </Parameter>
                <Parameter id="BaselineValley">
                    <DisplayName>如果任一边 &lt;</DisplayName>
                    <Value>100</Value>
                    <Limits>
                        <Minimum type="Inclusive">1</Minimum>
                        <Maximum type="Inclusive">100</Maximum>
                    </Limits>
                    <XUnits>Unspecified</XUnits>
                    <DataValueType>Unspecified</DataValueType>
                    <PrecisionType>DigitsAfterDecimal</PrecisionType>
                    <PrecisionDigits>0</PrecisionDigits>
                    <ConversionSupport>None</ConversionSupport>
                </Parameter>
                <Parameter id="BaselinePreference">
                    <DisplayName>基线首选项</DisplayName>
                    <Value>Tangent</Value>
                </Parameter>
            </Parameters>
        </ParameterSet>
        <ParameterSet usagekey="UVChemStationIntegration" displayName="UV 化学工作站 积分设置" assembly="" class="Agilent.MassSpectrometry.DataAnalysis.PSetChemStationIntegratorSettings">
            <Parameters>
                <Parameter id="TangentSkimMode">
                    <DisplayName>切线撇去模式:</DisplayName>
                    <Value>Standard</Value>
                </Parameter>
                <Parameter id="BaselineCorrection">
                    <DisplayName>基线校正模式:</DisplayName>
                    <Value>Classical</Value>
                </Parameter>
                <Parameter id="FrontSkimHeightRatio">
                    <DisplayName>前部撇去峰高比:</DisplayName>
                    <Value>0</Value>
                    <Limits>
                        <Minimum type="Inclusive">0</Minimum>
                    </Limits>
                    <XUnits>Unspecified</XUnits>
                    <DataValueType>Unspecified</DataValueType>
                    <PrecisionType>DigitsAfterDecimal</PrecisionType>
                    <PrecisionDigits>2</PrecisionDigits>
                    <ConversionSupport>None</ConversionSupport>
                </Parameter>
                <Parameter id="TailSkimHeightRatio">
                    <DisplayName>尾部撇去峰高比:</DisplayName>
                    <Value>0</Value>
                    <Limits>
                        <Minimum type="Inclusive">0</Minimum>
                    </Limits>
                    <XUnits>Unspecified</XUnits>
                    <DataValueType>Unspecified</DataValueType>
                    <PrecisionType>DigitsAfterDecimal</PrecisionType>
                    <PrecisionDigits>2</PrecisionDigits>
                    <ConversionSupport>None</ConversionSupport>
                </Parameter>
                <Parameter id="SkimValleyRatio">
                    <DisplayName>撇去峰谷比:</DisplayName>
                    <Value>20</Value>
                    <Limits>
                        <Minimum type="Inclusive">0</Minimum>
                    </Limits>
                    <XUnits>Unspecified</XUnits>
                    <DataValueType>Unspecified</DataValueType>
                    <PrecisionType>DigitsAfterDecimal</PrecisionType>
                    <PrecisionDigits>2</PrecisionDigits>
                    <ConversionSupport>None</ConversionSupport>
                </Parameter>
                <Parameter id="PeakToValleyRatio">
                    <DisplayName>峰谷比:</DisplayName>
                    <Value>500</Value>
                    <Limits>
                        <Minimum type="Inclusive">0</Minimum>
                    </Limits>
                    <XUnits>Unspecified</XUnits>
                    <DataValueType>Unspecified</DataValueType>
                    <PrecisionType>DigitsAfterDecimal</PrecisionType>
                    <PrecisionDigits>2</PrecisionDigits>
                    <ConversionSupport>None</ConversionSupport>
                </Parameter>
                <Parameter id="InitialEventsTable">
                    <Value>
                        <ParameterSet usagekey="" displayName="" assembly="" class="Agilent.MassSpectrometry.DataAnalysis.PSetIntegrationEvent">
                            <Parameters>
                                <Parameter id="IntegrationEvent">
                                    <Value>
                                        <IntegrationEvent>SlopeSensitivity</IntegrationEvent>
                                        <IsTimedEvent>False</IsTimedEvent>
                                        <IsUsed>True</IsUsed>
                                        <IntegrationEventValue>
                                            <Parameter>
                                                <Value>5</Value>
                                                <Limits>
                                                    <Minimum type="Inclusive">0</Minimum>
                                                </Limits>
                                                <XUnits>Unspecified</XUnits>
                                                <DataValueType>Unspecified</DataValueType>
                                                <PrecisionType>DigitsAfterDecimal</PrecisionType>
                                                <PrecisionDigits>2</PrecisionDigits>
                                                <ConversionSupport>None</ConversionSupport>
                                            </Parameter>
                                        </IntegrationEventValue>
                                    </Value>
                                    <Default>
                                        <IntegrationEvent>BaselineNow</IntegrationEvent>
                                        <IsTimedEvent>False</IsTimedEvent>
                                        <IsUsed>True</IsUsed>
                                        <IntegrationEventValue>
                                            <Parameter>
                                                <Value>true</Value>
                                            </Parameter>
                                        </IntegrationEventValue>
                                    </Default>
                                </Parameter>
                                <Parameter id="Time">
                                    <Value>0</Value>
                                    <Limits>
                                        <Minimum type="Inclusive">0</Minimum>
                                    </Limits>
                                    <XUnits>Minutes</XUnits>
                                    <DataValueType>Unspecified</DataValueType>
                                    <PrecisionType>DigitsAfterDecimal</PrecisionType>
                                    <PrecisionDigits>3</PrecisionDigits>
                                    <ConversionSupport>PrecisionOnly</ConversionSupport>
                                </Parameter>
                            </Parameters>
                        </ParameterSet>
                        <ParameterSet usagekey="" displayName="" assembly="" class="Agilent.MassSpectrometry.DataAnalysis.PSetIntegrationEvent">
                            <Parameters>
                                <Parameter id="IntegrationEvent">
                                    <Value>
                                        <IntegrationEvent>PeakWidth</IntegrationEvent>
                                        <IsTimedEvent>False</IsTimedEvent>
                                        <IsUsed>True</IsUsed>
                                        <IntegrationEventValue>
                                            <Parameter>
                                                <Value>0.05</Value>
                                                <Limits>
                                                    <Minimum type="Inclusive">0</Minimum>
                                                </Limits>
                                                <XUnits>Unspecified</XUnits>
                                                <DataValueType>Unspecified</DataValueType>
                                                <PrecisionType>DigitsAfterDecimal</PrecisionType>
                                                <PrecisionDigits>2</PrecisionDigits>
                                                <ConversionSupport>None</ConversionSupport>
                                            </Parameter>
                                        </IntegrationEventValue>
                                    </Value>
                                    <Default>
                                        <IntegrationEvent>BaselineNow</IntegrationEvent>
                                        <IsTimedEvent>False</IsTimedEvent>
                                        <IsUsed>True</IsUsed>
                                        <IntegrationEventValue>
                                            <Parameter>
                                                <Value>true</Value>
                                            </Parameter>
                                        </IntegrationEventValue>
                                    </Default>
                                </Parameter>
                                <Parameter id="Time">
                                    <Value>0</Value>
                                    <Limits>
                                        <Minimum type="Inclusive">0</Minimum>
                                    </Limits>
                                    <XUnits>Minutes</XUnits>
                                    <DataValueType>Unspecified</DataValueType>
                                    <PrecisionType>DigitsAfterDecimal</PrecisionType>
                                    <PrecisionDigits>3</PrecisionDigits>
                                    <ConversionSupport>PrecisionOnly</ConversionSupport>
                                </Parameter>
                            </Parameters>
                        </ParameterSet>
                        <ParameterSet usagekey="" displayName="" assembly="" class="Agilent.MassSpectrometry.DataAnalysis.PSetIntegrationEvent">
                            <Parameters>
                                <Parameter id="IntegrationEvent">
                                    <Value>
                                        <IntegrationEvent>AreaReject</IntegrationEvent>
                                        <IsTimedEvent>False</IsTimedEvent>
                                        <IsUsed>True</IsUsed>
                                        <IntegrationEventValue>
                                            <Parameter>
                                                <Value>5</Value>
                                                <Limits>
                                                    <Minimum type="Inclusive">-1.79769313486232E+308</Minimum>
                                                </Limits>
                                                <XUnits>Unspecified</XUnits>
                                                <DataValueType>Unspecified</DataValueType>
                                                <PrecisionType>DigitsAfterDecimal</PrecisionType>
                                                <PrecisionDigits>2</PrecisionDigits>
                                                <ConversionSupport>None</ConversionSupport>
                                            </Parameter>
                                        </IntegrationEventValue>
                                    </Value>
                                    <Default>
                                        <IntegrationEvent>BaselineNow</IntegrationEvent>
                                        <IsTimedEvent>False</IsTimedEvent>
                                        <IsUsed>True</IsUsed>
                                        <IntegrationEventValue>
                                            <Parameter>
                                                <Value>true</Value>
                                            </Parameter>
                                        </IntegrationEventValue>
                                    </Default>
                                </Parameter>
                                <Parameter id="Time">
                                    <Value>0</Value>
                                    <Limits>
                                        <Minimum type="Inclusive">0</Minimum>
                                    </Limits>
                                    <XUnits>Minutes</XUnits>
                                    <DataValueType>Unspecified</DataValueType>
                                    <PrecisionType>DigitsAfterDecimal</PrecisionType>
                                    <PrecisionDigits>3</PrecisionDigits>
                                    <ConversionSupport>PrecisionOnly</ConversionSupport>
                                </Parameter>
                            </Parameters>
                        </ParameterSet>
                        <ParameterSet usagekey="" displayName="" assembly="" class="Agilent.MassSpectrometry.DataAnalysis.PSetIntegrationEvent">
                            <Parameters>
                                <Parameter id="IntegrationEvent">
                                    <Value>
                                        <IntegrationEvent>HeightReject</IntegrationEvent>
                                        <IsTimedEvent>False</IsTimedEvent>
                                        <IsUsed>True</IsUsed>
                                        <IntegrationEventValue>
                                            <Parameter>
                                                <Value>1</Value>
                                                <Limits>
                                                    <Minimum type="Inclusive">-1.79769313486232E+308</Minimum>
                                                </Limits>
                                                <XUnits>Unspecified</XUnits>
                                                <DataValueType>Unspecified</DataValueType>
                                                <PrecisionType>DigitsAfterDecimal</PrecisionType>
                                                <PrecisionDigits>2</PrecisionDigits>
                                                <ConversionSupport>None</ConversionSupport>
                                            </Parameter>
                                        </IntegrationEventValue>
                                    </Value>
                                    <Default>
                                        <IntegrationEvent>BaselineNow</IntegrationEvent>
                                        <IsTimedEvent>False</IsTimedEvent>
                                        <IsUsed>True</IsUsed>
                                        <IntegrationEventValue>
                                            <Parameter>
                                                <Value>true</Value>
                                            </Parameter>
                                        </IntegrationEventValue>
                                    </Default>
                                </Parameter>
                                <Parameter id="Time">
                                    <Value>0</Value>
                                    <Limits>
                                        <Minimum type="Inclusive">0</Minimum>
                                    </Limits>
                                    <XUnits>Minutes</XUnits>
                                    <DataValueType>Unspecified</DataValueType>
                                    <PrecisionType>DigitsAfterDecimal</PrecisionType>
                                    <PrecisionDigits>3</PrecisionDigits>
                                    <ConversionSupport>PrecisionOnly</ConversionSupport>
                                </Parameter>
                            </Parameters>
                        </ParameterSet>
                        <ParameterSet usagekey="" displayName="" assembly="" class="Agilent.MassSpectrometry.DataAnalysis.PSetIntegrationEvent">
                            <Parameters>
                                <Parameter id="IntegrationEvent">
                                    <Value>
                                        <IntegrationEvent>ShouldersMode</IntegrationEvent>
                                        <IsTimedEvent>False</IsTimedEvent>
                                        <IsUsed>True</IsUsed>
                                        <IntegrationEventValue>
                                            <Parameter>
                                                <Value>OFF</Value>
                                            </Parameter>
                                        </IntegrationEventValue>
                                    </Value>
                                    <Default>
                                        <IntegrationEvent>BaselineNow</IntegrationEvent>
                                        <IsTimedEvent>False</IsTimedEvent>
                                        <IsUsed>True</IsUsed>
                                        <IntegrationEventValue>
                                            <Parameter>
                                                <Value>true</Value>
                                            </Parameter>
                                        </IntegrationEventValue>
                                    </Default>
                                </Parameter>
                                <Parameter id="Time">
                                    <Value>0</Value>
                                    <Limits>
                                        <Minimum type="Inclusive">0</Minimum>
                                    </Limits>
                                    <XUnits>Minutes</XUnits>
                                    <DataValueType>Unspecified</DataValueType>
                                    <PrecisionType>DigitsAfterDecimal</PrecisionType>
                                    <PrecisionDigits>3</PrecisionDigits>
                                    <ConversionSupport>PrecisionOnly</ConversionSupport>
                                </Parameter>
                            </Parameters>
                        </ParameterSet>
                    </Value>
                </Parameter>
                <Parameter id="TimedEventsTable">
                    <Value>
                        <ParameterSet usagekey="0" displayName="" assembly="" class="Agilent.MassSpectrometry.DataAnalysis.PSetIntegrationEvent">
                            <Parameters>
                                <Parameter id="IntegrationEvent">
                                    <Value>
                                        <IntegrationEvent>BaselineNow</IntegrationEvent>
                                        <IsTimedEvent>True</IsTimedEvent>
                                        <IsUsed>True</IsUsed>
                                        <IntegrationEventValue>
                                            <Parameter>
                                                <Value>true</Value>
                                            </Parameter>
                                        </IntegrationEventValue>
                                    </Value>
                                    <Default>
                                        <IntegrationEvent>BaselineNow</IntegrationEvent>
                                        <IsTimedEvent>False</IsTimedEvent>
                                        <IsUsed>True</IsUsed>
                                        <IntegrationEventValue>
                                            <Parameter>
                                                <Value>true</Value>
                                            </Parameter>
                                        </IntegrationEventValue>
                                    </Default>
                                </Parameter>
                                <Parameter id="Time">
                                    <Value>0</Value>
                                    <Limits>
                                        <Minimum type="Inclusive">0</Minimum>
                                    </Limits>
                                    <XUnits>Minutes</XUnits>
                                    <DataValueType>Unspecified</DataValueType>
                                    <PrecisionType>DigitsAfterDecimal</PrecisionType>
                                    <PrecisionDigits>3</PrecisionDigits>
                                    <ConversionSupport>PrecisionOnly</ConversionSupport>
                                </Parameter>
                            </Parameters>
                        </ParameterSet>
                    </Value>
                </Parameter>
            </Parameters>
        </ParameterSet>
        <ParameterSet usagekey="UVChromPeakFilters" displayName="UV 色谱峰过滤器设置" assembly="" class="Agilent.MassSpectrometry.DataAnalysis.PSetChromPeakFilter">
            <Parameters>
                <Parameter id="PeakFilter">
                    <Value>PeakAreaPctThreshold</Value>
                </Parameter>
                <Parameter id="PeakAreaAbsThreshold">
                    <DisplayName>峰面积（counts）&gt;=  </DisplayName>
                    <Value>10000</Value>
                    <Limits>
                        <Minimum type="Inclusive">0</Minimum>
                    </Limits>
                    <XUnits>Abundance</XUnits>
                    <DataValueType>Response</DataValueType>
                    <PrecisionType>DigitsAfterDecimal</PrecisionType>
                    <PrecisionDigits>0</PrecisionDigits>
                    <ConversionSupport>None</ConversionSupport>
                </Parameter>
                <Parameter id="PeakAreaPctUnits">
                    <DisplayName>峰面积 (%) &gt;= </DisplayName>
                    <Value>1</Value>
                    <Limits>
                        <Minimum type="Inclusive">0</Minimum>
                        <Maximum type="Inclusive">100</Maximum>
                    </Limits>
                    <XUnits>Abundance</XUnits>
                    <DataValueType>Response</DataValueType>
                    <PrecisionType>DigitsAfterDecimal</PrecisionType>
                    <PrecisionDigits>3</PrecisionDigits>
                    <ConversionSupport>None</ConversionSupport>
                </Parameter>
                <Parameter id="PeakHeightAbsThreshold">
                    <DisplayName>峰高（counts）&gt;= </DisplayName>
                    <Value>10000</Value>
                    <Limits>
                        <Minimum type="Inclusive">0</Minimum>
                    </Limits>
                    <XUnits>Abundance</XUnits>
                    <DataValueType>Response</DataValueType>
                    <PrecisionType>DigitsAfterDecimal</PrecisionType>
                    <PrecisionDigits>0</PrecisionDigits>
                    <ConversionSupport>None</ConversionSupport>
                </Parameter>
                <Parameter id="PeakHeightPctThreshold">
                    <DisplayName>峰高 (%) &gt;= </DisplayName>
                    <Value>5</Value>
                    <Limits>
                        <Minimum type="Inclusive">0</Minimum>
                        <Maximum type="Inclusive">100</Maximum>
                    </Limits>
                    <XUnits>Abundance</XUnits>
                    <DataValueType>Response</DataValueType>
                    <PrecisionType>DigitsAfterDecimal</PrecisionType>
                    <PrecisionDigits>3</PrecisionDigits>
                    <ConversionSupport>None</ConversionSupport>
                </Parameter>
                <Parameter id="MaximumPeakCount">
                    <DisplayName>数量上限:</DisplayName>
                    <Value>100</Value>
                    <Limits>
                        <Minimum type="Exclusive">0</Minimum>
                    </Limits>
                    <XUnits>Unspecified</XUnits>
                    <DataValueType>Unspecified</DataValueType>
                    <PrecisionType>DigitsAfterDecimal</PrecisionType>
                    <PrecisionDigits>0</PrecisionDigits>
                    <ConversionSupport>None</ConversionSupport>
                </Parameter>
                <Parameter id="DisplayThreshold">
                    <Value>0</Value>
                    <Limits>
                        <Minimum type="Inclusive">0</Minimum>
                    </Limits>
                    <XUnits>Abundance</XUnits>
                    <DataValueType>Response</DataValueType>
                    <PrecisionType>DigitsAfterDecimal</PrecisionType>
                    <PrecisionDigits>2</PrecisionDigits>
                    <ConversionSupport>None</ConversionSupport>
                </Parameter>
                <Parameter id="SNRThreshold">
                    <Value>30</Value>
                    <Limits>
                        <Minimum type="Inclusive">0</Minimum>
                    </Limits>
                    <XUnits>Unspecified</XUnits>
                    <DataValueType>Unspecified</DataValueType>
                    <PrecisionType>DigitsAfterDecimal</PrecisionType>
                    <PrecisionDigits>1</PrecisionDigits>
                    <ConversionSupport>None</ConversionSupport>
                </Parameter>
                <Parameter id="InterimSumObjectCount">
                    <Value>1</Value>
                    <Limits>
                        <Minimum type="Inclusive">1</Minimum>
                    </Limits>
                    <XUnits>Unspecified</XUnits>
                    <DataValueType>Unspecified</DataValueType>
                    <PrecisionType>DigitsAfterDecimal</PrecisionType>
                    <PrecisionDigits>0</PrecisionDigits>
                    <ConversionSupport>None</ConversionSupport>
                </Parameter>
                <Parameter id="FilterOnHeight">
                    <Value>false</Value>
                </Parameter>
                <Parameter id="PerformFragmentAnnotation">
                    <DisplayName>用分子式标注碎片质谱峰</DisplayName>
                    <Value>false</Value>
                </Parameter>
                <Parameter id="PerformFormulaAnnotationForNonFragments">
                    <DisplayName>为非碎片离子（未知）生成分子式</DisplayName>
                    <Value>false</Value>
                </Parameter>
            </Parameters>
            <AllowHeightFilters>true</AllowHeightFilters>
            <AllowAreaFilters>true</AllowAreaFilters>
            <UsedForFragmentFormulaAnnotation>false</UsedForFragmentFormulaAnnotation>
        </ParameterSet>
        <ParameterSet usagekey="UVGenieIntegratorParameterSet" displayName="UV 通用积分器设置" assembly="" class="Agilent.MassSpectrometry.DataAnalysis.PSetGenieIntegratorSettings">
            <Parameters>
                <Parameter id="ShoulderDetection">
                    <DisplayName>肩峰检测</DisplayName>
                    <Value>OFF</Value>
                </Parameter>
                <Parameter id="Threshold">
                    <DisplayName>阈值:</DisplayName>
                    <Value>0</Value>
                    <Limits>
                        <Minimum type="Inclusive">0</Minimum>
                    </Limits>
                    <XUnits>Unspecified</XUnits>
                    <DataValueType>Unspecified</DataValueType>
                    <PrecisionType>DigitsAfterDecimal</PrecisionType>
                    <PrecisionDigits>2</PrecisionDigits>
                    <ConversionSupport>None</ConversionSupport>
                </Parameter>
                <Parameter id="AreaReject">
                    <DisplayName>最小峰面积:</DisplayName>
                    <Value>0</Value>
                    <Limits>
                        <Minimum type="Inclusive">0</Minimum>
                    </Limits>
                    <XUnits>Unspecified</XUnits>
                    <DataValueType>Unspecified</DataValueType>
                    <PrecisionType>DigitsAfterDecimal</PrecisionType>
                    <PrecisionDigits>2</PrecisionDigits>
                    <ConversionSupport>None</ConversionSupport>
                </Parameter>
                <Parameter id="PeakWidth">
                    <DisplayName>峰宽:</DisplayName>
                    <Value>0</Value>
                    <Limits>
                        <Minimum type="Inclusive">0</Minimum>
                    </Limits>
                    <XUnits>Unspecified</XUnits>
                    <DataValueType>Unspecified</DataValueType>
                    <PrecisionType>DigitsAfterDecimal</PrecisionType>
                    <PrecisionDigits>2</PrecisionDigits>
                    <ConversionSupport>None</ConversionSupport>
                </Parameter>
                <Parameter id="UseDataScaleFactor">
                    <Value>false</Value>
                </Parameter>
                <Parameter id="TimedEvents">
                    <Value>
                        <ParameterSet usagekey="1" displayName="" assembly="" class="Agilent.MassSpectrometry.DataAnalysis.PSetIntegrationEvent">
                            <Parameters>
                                <Parameter id="IntegrationEvent">
                                    <Value>
                                        <IntegrationEvent>BaselineNow</IntegrationEvent>
                                        <IsTimedEvent>True</IsTimedEvent>
                                        <IsUsed>True</IsUsed>
                                        <IntegrationEventValue>
                                            <Parameter>
                                                <Value>true</Value>
                                            </Parameter>
                                        </IntegrationEventValue>
                                    </Value>
                                    <Default>
                                        <IntegrationEvent>BaselineNow</IntegrationEvent>
                                        <IsTimedEvent>False</IsTimedEvent>
                                        <IsUsed>True</IsUsed>
                                        <IntegrationEventValue>
                                            <Parameter>
                                                <Value>true</Value>
                                            </Parameter>
                                        </IntegrationEventValue>
                                    </Default>
                                </Parameter>
                                <Parameter id="Time">
                                    <Value>0</Value>
                                    <Limits>
                                        <Minimum type="Inclusive">0</Minimum>
                                    </Limits>
                                    <XUnits>Minutes</XUnits>
                                    <DataValueType>Unspecified</DataValueType>
                                    <PrecisionType>DigitsAfterDecimal</PrecisionType>
                                    <PrecisionDigits>3</PrecisionDigits>
                                    <ConversionSupport>PrecisionOnly</ConversionSupport>
                                </Parameter>
                            </Parameters>
                        </ParameterSet>
                    </Value>
                </Parameter>
            </Parameters>
        </ParameterSet>
        <ParameterSet usagekey="UVSystemSuitability" displayName="UV 系统适用性" assembly="" class="Agilent.MassSpectrometry.DataAnalysis.PSetSystemSuitability">
            <Parameters>
                <Parameter id="EnableSuitabilityCalculation">
                    <DisplayName>启用系统适应性计算</DisplayName>
                    <Value>false</Value>
                </Parameter>
                <Parameter id="PharmacopoeiaType">
                    <DisplayName>药典:</DisplayName>
                    <Value>USP</Value>
                </Parameter>
                <Parameter id="ColumnVoidTime">
                    <DisplayName>色谱柱死时间:</DisplayName>
                    <Value>0</Value>
                    <Limits>
                        <Minimum type="Inclusive">0</Minimum>
                    </Limits>
                    <XUnits>Minutes</XUnits>
                    <DataValueType>Unspecified</DataValueType>
                    <PrecisionType>DigitsAfterDecimal</PrecisionType>
                    <PrecisionDigits>1</PrecisionDigits>
                    <ConversionSupport>None</ConversionSupport>
                </Parameter>
                <Parameter id="ColumnLengthUnit">
                    <DisplayName>色谱柱长度单位:</DisplayName>
                    <Value>Centimeters</Value>
                </Parameter>
                <Parameter id="ColumnLength">
                    <DisplayName>色谱柱长度:</DisplayName>
                    <Value>0</Value>
                    <Limits>
                        <Minimum type="Inclusive">0</Minimum>
                    </Limits>
                    <XUnits>Centimeters</XUnits>
                    <DataValueType>Unspecified</DataValueType>
                    <PrecisionType>DigitsAfterDecimal</PrecisionType>
                    <PrecisionDigits>1</PrecisionDigits>
                    <ConversionSupport>UnitsAndPrecision</ConversionSupport>
                </Parameter>
            </Parameters>
        </ParameterSet>
        <ParameterSet usagekey="OtherIntegratorChoice" displayName="其他积分器选择" assembly="" class="Agilent.MassSpectrometry.DataAnalysis.PSetIntegratorSelection">
            <Parameters>
                <Parameter id="IntegratorAlgorithm">
                    <DisplayName>积分器选择</DisplayName>
                    <Value>Agile2</Value>
                </Parameter>
            </Parameters>
        </ParameterSet>
        <ParameterSet usagekey="OtherRTEIntegration" displayName="其他常规积分器设置" assembly="" class="Agilent.MassSpectrometry.DataAnalysis.PSetRTEIntegrator">
            <Parameters>
                <Parameter id="DataPointSampling">
                    <DisplayName>取样点间隔:</DisplayName>
                    <Value>1</Value>
                    <Limits>
                        <Minimum type="Inclusive">1</Minimum>
                        <Maximum type="Inclusive">9</Maximum>
                    </Limits>
                    <XUnits>Unspecified</XUnits>
                    <DataValueType>Unspecified</DataValueType>
                    <PrecisionType>DigitsAfterDecimal</PrecisionType>
                    <PrecisionDigits>0</PrecisionDigits>
                    <ConversionSupport>None</ConversionSupport>
                </Parameter>
                <Parameter id="Smoothing">
                    <DisplayName>平滑</DisplayName>
                    <Value>false</Value>
                </Parameter>
                <Parameter id="DetectionFiltering">
                    <DisplayName>过滤:</DisplayName>
                    <Value>FivePoint</Value>
                </Parameter>
                <Parameter id="StartThreshold">
                    <DisplayName>起始阈值:</DisplayName>
                    <Value>0.2</Value>
                    <Limits>
                        <Minimum type="Inclusive">0.001</Minimum>
                        <Maximum type="Inclusive">100</Maximum>
                    </Limits>
                    <XUnits>Unspecified</XUnits>
                    <DataValueType>Unspecified</DataValueType>
                    <PrecisionType>DigitsAfterDecimal</PrecisionType>
                    <PrecisionDigits>3</PrecisionDigits>
                    <ConversionSupport>None</ConversionSupport>
                </Parameter>
                <Parameter id="StopThreshold">
                    <DisplayName>停止阈值:</DisplayName>
                    <Value>0</Value>
                    <Limits>
                        <Minimum type="Inclusive">0</Minimum>
                        <Maximum type="Inclusive">100</Maximum>
                    </Limits>
                    <XUnits>Unspecified</XUnits>
                    <DataValueType>Unspecified</DataValueType>
                    <PrecisionType>DigitsAfterDecimal</PrecisionType>
                    <PrecisionDigits>1</PrecisionDigits>
                    <ConversionSupport>None</ConversionSupport>
                </Parameter>
                <Parameter id="PeakLocation">
                    <DisplayName>峰位置:</DisplayName>
                    <Value>Top</Value>
                </Parameter>
                <Parameter id="BaselineReset">
                    <DisplayName>基线重置 &gt;</DisplayName>
                    <Value>5</Value>
                    <Limits>
                        <Minimum type="Inclusive">0</Minimum>
                        <Maximum type="Inclusive">500</Maximum>
                    </Limits>
                    <XUnits>Unspecified</XUnits>
                    <DataValueType>Unspecified</DataValueType>
                    <PrecisionType>DigitsAfterDecimal</PrecisionType>
                    <PrecisionDigits>0</PrecisionDigits>
                    <ConversionSupport>None</ConversionSupport>
                </Parameter>
                <Parameter id="BaselineValley">
                    <DisplayName>如果任一边 &lt;</DisplayName>
                    <Value>100</Value>
                    <Limits>
                        <Minimum type="Inclusive">1</Minimum>
                        <Maximum type="Inclusive">100</Maximum>
                    </Limits>
                    <XUnits>Unspecified</XUnits>
                    <DataValueType>Unspecified</DataValueType>
                    <PrecisionType>DigitsAfterDecimal</PrecisionType>
                    <PrecisionDigits>0</PrecisionDigits>
                    <ConversionSupport>None</ConversionSupport>
                </Parameter>
                <Parameter id="BaselinePreference">
                    <DisplayName>基线首选项</DisplayName>
                    <Value>Tangent</Value>
                </Parameter>
            </Parameters>
        </ParameterSet>
        <ParameterSet usagekey="OtherChemStationIntegration" displayName="其他 ChemStation 积分设置" assembly="" class="Agilent.MassSpectrometry.DataAnalysis.PSetChemStationIntegratorSettings">
            <Parameters>
                <Parameter id="TangentSkimMode">
                    <DisplayName>切线撇去模式:</DisplayName>
                    <Value>Standard</Value>
                </Parameter>
                <Parameter id="BaselineCorrection">
                    <DisplayName>基线校正模式:</DisplayName>
                    <Value>Classical</Value>
                </Parameter>
                <Parameter id="FrontSkimHeightRatio">
                    <DisplayName>前部撇去峰高比:</DisplayName>
                    <Value>0</Value>
                    <Limits>
                        <Minimum type="Inclusive">0</Minimum>
                    </Limits>
                    <XUnits>Unspecified</XUnits>
                    <DataValueType>Unspecified</DataValueType>
                    <PrecisionType>DigitsAfterDecimal</PrecisionType>
                    <PrecisionDigits>2</PrecisionDigits>
                    <ConversionSupport>None</ConversionSupport>
                </Parameter>
                <Parameter id="TailSkimHeightRatio">
                    <DisplayName>尾部撇去峰高比:</DisplayName>
                    <Value>0</Value>
                    <Limits>
                        <Minimum type="Inclusive">0</Minimum>
                    </Limits>
                    <XUnits>Unspecified</XUnits>
                    <DataValueType>Unspecified</DataValueType>
                    <PrecisionType>DigitsAfterDecimal</PrecisionType>
                    <PrecisionDigits>2</PrecisionDigits>
                    <ConversionSupport>None</ConversionSupport>
                </Parameter>
                <Parameter id="SkimValleyRatio">
                    <DisplayName>撇去峰谷比:</DisplayName>
                    <Value>20</Value>
                    <Limits>
                        <Minimum type="Inclusive">0</Minimum>
                    </Limits>
                    <XUnits>Unspecified</XUnits>
                    <DataValueType>Unspecified</DataValueType>
                    <PrecisionType>DigitsAfterDecimal</PrecisionType>
                    <PrecisionDigits>2</PrecisionDigits>
                    <ConversionSupport>None</ConversionSupport>
                </Parameter>
                <Parameter id="PeakToValleyRatio">
                    <DisplayName>峰谷比:</DisplayName>
                    <Value>500</Value>
                    <Limits>
                        <Minimum type="Inclusive">0</Minimum>
                    </Limits>
                    <XUnits>Unspecified</XUnits>
                    <DataValueType>Unspecified</DataValueType>
                    <PrecisionType>DigitsAfterDecimal</PrecisionType>
                    <PrecisionDigits>2</PrecisionDigits>
                    <ConversionSupport>None</ConversionSupport>
                </Parameter>
                <Parameter id="InitialEventsTable">
                    <Value>
                        <ParameterSet usagekey="" displayName="" assembly="" class="Agilent.MassSpectrometry.DataAnalysis.PSetIntegrationEvent">
                            <Parameters>
                                <Parameter id="IntegrationEvent">
                                    <Value>
                                        <IntegrationEvent>SlopeSensitivity</IntegrationEvent>
                                        <IsTimedEvent>False</IsTimedEvent>
                                        <IsUsed>True</IsUsed>
                                        <IntegrationEventValue>
                                            <Parameter>
                                                <Value>5</Value>
                                                <Limits>
                                                    <Minimum type="Inclusive">0</Minimum>
                                                </Limits>
                                                <XUnits>Unspecified</XUnits>
                                                <DataValueType>Unspecified</DataValueType>
                                                <PrecisionType>DigitsAfterDecimal</PrecisionType>
                                                <PrecisionDigits>2</PrecisionDigits>
                                                <ConversionSupport>None</ConversionSupport>
                                            </Parameter>
                                        </IntegrationEventValue>
                                    </Value>
                                    <Default>
                                        <IntegrationEvent>BaselineNow</IntegrationEvent>
                                        <IsTimedEvent>False</IsTimedEvent>
                                        <IsUsed>True</IsUsed>
                                        <IntegrationEventValue>
                                            <Parameter>
                                                <Value>true</Value>
                                            </Parameter>
                                        </IntegrationEventValue>
                                    </Default>
                                </Parameter>
                                <Parameter id="Time">
                                    <Value>0</Value>
                                    <Limits>
                                        <Minimum type="Inclusive">0</Minimum>
                                    </Limits>
                                    <XUnits>Minutes</XUnits>
                                    <DataValueType>Unspecified</DataValueType>
                                    <PrecisionType>DigitsAfterDecimal</PrecisionType>
                                    <PrecisionDigits>3</PrecisionDigits>
                                    <ConversionSupport>PrecisionOnly</ConversionSupport>
                                </Parameter>
                            </Parameters>
                        </ParameterSet>
                        <ParameterSet usagekey="" displayName="" assembly="" class="Agilent.MassSpectrometry.DataAnalysis.PSetIntegrationEvent">
                            <Parameters>
                                <Parameter id="IntegrationEvent">
                                    <Value>
                                        <IntegrationEvent>PeakWidth</IntegrationEvent>
                                        <IsTimedEvent>False</IsTimedEvent>
                                        <IsUsed>True</IsUsed>
                                        <IntegrationEventValue>
                                            <Parameter>
                                                <Value>0.05</Value>
                                                <Limits>
                                                    <Minimum type="Inclusive">0</Minimum>
                                                </Limits>
                                                <XUnits>Unspecified</XUnits>
                                                <DataValueType>Unspecified</DataValueType>
                                                <PrecisionType>DigitsAfterDecimal</PrecisionType>
                                                <PrecisionDigits>2</PrecisionDigits>
                                                <ConversionSupport>None</ConversionSupport>
                                            </Parameter>
                                        </IntegrationEventValue>
                                    </Value>
                                    <Default>
                                        <IntegrationEvent>BaselineNow</IntegrationEvent>
                                        <IsTimedEvent>False</IsTimedEvent>
                                        <IsUsed>True</IsUsed>
                                        <IntegrationEventValue>
                                            <Parameter>
                                                <Value>true</Value>
                                            </Parameter>
                                        </IntegrationEventValue>
                                    </Default>
                                </Parameter>
                                <Parameter id="Time">
                                    <Value>0</Value>
                                    <Limits>
                                        <Minimum type="Inclusive">0</Minimum>
                                    </Limits>
                                    <XUnits>Minutes</XUnits>
                                    <DataValueType>Unspecified</DataValueType>
                                    <PrecisionType>DigitsAfterDecimal</PrecisionType>
                                    <PrecisionDigits>3</PrecisionDigits>
                                    <ConversionSupport>PrecisionOnly</ConversionSupport>
                                </Parameter>
                            </Parameters>
                        </ParameterSet>
                        <ParameterSet usagekey="" displayName="" assembly="" class="Agilent.MassSpectrometry.DataAnalysis.PSetIntegrationEvent">
                            <Parameters>
                                <Parameter id="IntegrationEvent">
                                    <Value>
                                        <IntegrationEvent>AreaReject</IntegrationEvent>
                                        <IsTimedEvent>False</IsTimedEvent>
                                        <IsUsed>True</IsUsed>
                                        <IntegrationEventValue>
                                            <Parameter>
                                                <Value>5</Value>
                                                <Limits>
                                                    <Minimum type="Inclusive">-1.79769313486232E+308</Minimum>
                                                </Limits>
                                                <XUnits>Unspecified</XUnits>
                                                <DataValueType>Unspecified</DataValueType>
                                                <PrecisionType>DigitsAfterDecimal</PrecisionType>
                                                <PrecisionDigits>2</PrecisionDigits>
                                                <ConversionSupport>None</ConversionSupport>
                                            </Parameter>
                                        </IntegrationEventValue>
                                    </Value>
                                    <Default>
                                        <IntegrationEvent>BaselineNow</IntegrationEvent>
                                        <IsTimedEvent>False</IsTimedEvent>
                                        <IsUsed>True</IsUsed>
                                        <IntegrationEventValue>
                                            <Parameter>
                                                <Value>true</Value>
                                            </Parameter>
                                        </IntegrationEventValue>
                                    </Default>
                                </Parameter>
                                <Parameter id="Time">
                                    <Value>0</Value>
                                    <Limits>
                                        <Minimum type="Inclusive">0</Minimum>
                                    </Limits>
                                    <XUnits>Minutes</XUnits>
                                    <DataValueType>Unspecified</DataValueType>
                                    <PrecisionType>DigitsAfterDecimal</PrecisionType>
                                    <PrecisionDigits>3</PrecisionDigits>
                                    <ConversionSupport>PrecisionOnly</ConversionSupport>
                                </Parameter>
                            </Parameters>
                        </ParameterSet>
                        <ParameterSet usagekey="" displayName="" assembly="" class="Agilent.MassSpectrometry.DataAnalysis.PSetIntegrationEvent">
                            <Parameters>
                                <Parameter id="IntegrationEvent">
                                    <Value>
                                        <IntegrationEvent>HeightReject</IntegrationEvent>
                                        <IsTimedEvent>False</IsTimedEvent>
                                        <IsUsed>True</IsUsed>
                                        <IntegrationEventValue>
                                            <Parameter>
                                                <Value>1</Value>
                                                <Limits>
                                                    <Minimum type="Inclusive">-1.79769313486232E+308</Minimum>
                                                </Limits>
                                                <XUnits>Unspecified</XUnits>
                                                <DataValueType>Unspecified</DataValueType>
                                                <PrecisionType>DigitsAfterDecimal</PrecisionType>
                                                <PrecisionDigits>2</PrecisionDigits>
                                                <ConversionSupport>None</ConversionSupport>
                                            </Parameter>
                                        </IntegrationEventValue>
                                    </Value>
                                    <Default>
                                        <IntegrationEvent>BaselineNow</IntegrationEvent>
                                        <IsTimedEvent>False</IsTimedEvent>
                                        <IsUsed>True</IsUsed>
                                        <IntegrationEventValue>
                                            <Parameter>
                                                <Value>true</Value>
                                            </Parameter>
                                        </IntegrationEventValue>
                                    </Default>
                                </Parameter>
                                <Parameter id="Time">
                                    <Value>0</Value>
                                    <Limits>
                                        <Minimum type="Inclusive">0</Minimum>
                                    </Limits>
                                    <XUnits>Minutes</XUnits>
                                    <DataValueType>Unspecified</DataValueType>
                                    <PrecisionType>DigitsAfterDecimal</PrecisionType>
                                    <PrecisionDigits>3</PrecisionDigits>
                                    <ConversionSupport>PrecisionOnly</ConversionSupport>
                                </Parameter>
                            </Parameters>
                        </ParameterSet>
                        <ParameterSet usagekey="" displayName="" assembly="" class="Agilent.MassSpectrometry.DataAnalysis.PSetIntegrationEvent">
                            <Parameters>
                                <Parameter id="IntegrationEvent">
                                    <Value>
                                        <IntegrationEvent>ShouldersMode</IntegrationEvent>
                                        <IsTimedEvent>False</IsTimedEvent>
                                        <IsUsed>True</IsUsed>
                                        <IntegrationEventValue>
                                            <Parameter>
                                                <Value>OFF</Value>
                                            </Parameter>
                                        </IntegrationEventValue>
                                    </Value>
                                    <Default>
                                        <IntegrationEvent>BaselineNow</IntegrationEvent>
                                        <IsTimedEvent>False</IsTimedEvent>
                                        <IsUsed>True</IsUsed>
                                        <IntegrationEventValue>
                                            <Parameter>
                                                <Value>true</Value>
                                            </Parameter>
                                        </IntegrationEventValue>
                                    </Default>
                                </Parameter>
                                <Parameter id="Time">
                                    <Value>0</Value>
                                    <Limits>
                                        <Minimum type="Inclusive">0</Minimum>
                                    </Limits>
                                    <XUnits>Minutes</XUnits>
                                    <DataValueType>Unspecified</DataValueType>
                                    <PrecisionType>DigitsAfterDecimal</PrecisionType>
                                    <PrecisionDigits>3</PrecisionDigits>
                                    <ConversionSupport>PrecisionOnly</ConversionSupport>
                                </Parameter>
                            </Parameters>
                        </ParameterSet>
                    </Value>
                </Parameter>
                <Parameter id="TimedEventsTable">
                    <Value>
                        <ParameterSet usagekey="0" displayName="" assembly="" class="Agilent.MassSpectrometry.DataAnalysis.PSetIntegrationEvent">
                            <Parameters>
                                <Parameter id="IntegrationEvent">
                                    <Value>
                                        <IntegrationEvent>BaselineNow</IntegrationEvent>
                                        <IsTimedEvent>True</IsTimedEvent>
                                        <IsUsed>True</IsUsed>
                                        <IntegrationEventValue>
                                            <Parameter>
                                                <Value>true</Value>
                                            </Parameter>
                                        </IntegrationEventValue>
                                    </Value>
                                    <Default>
                                        <IntegrationEvent>BaselineNow</IntegrationEvent>
                                        <IsTimedEvent>False</IsTimedEvent>
                                        <IsUsed>True</IsUsed>
                                        <IntegrationEventValue>
                                            <Parameter>
                                                <Value>true</Value>
                                            </Parameter>
                                        </IntegrationEventValue>
                                    </Default>
                                </Parameter>
                                <Parameter id="Time">
                                    <Value>0</Value>
                                    <Limits>
                                        <Minimum type="Inclusive">0</Minimum>
                                    </Limits>
                                    <XUnits>Minutes</XUnits>
                                    <DataValueType>Unspecified</DataValueType>
                                    <PrecisionType>DigitsAfterDecimal</PrecisionType>
                                    <PrecisionDigits>3</PrecisionDigits>
                                    <ConversionSupport>PrecisionOnly</ConversionSupport>
                                </Parameter>
                            </Parameters>
                        </ParameterSet>
                    </Value>
                </Parameter>
            </Parameters>
        </ParameterSet>
        <ParameterSet usagekey="OtherGenieIntegratorParameterSet" displayName="其他通用积分器设置" assembly="" class="Agilent.MassSpectrometry.DataAnalysis.PSetGenieIntegratorSettings">
            <Parameters>
                <Parameter id="ShoulderDetection">
                    <DisplayName>肩峰检测</DisplayName>
                    <Value>OFF</Value>
                </Parameter>
                <Parameter id="Threshold">
                    <DisplayName>阈值:</DisplayName>
                    <Value>0</Value>
                    <Limits>
                        <Minimum type="Inclusive">0</Minimum>
                    </Limits>
                    <XUnits>Unspecified</XUnits>
                    <DataValueType>Unspecified</DataValueType>
                    <PrecisionType>DigitsAfterDecimal</PrecisionType>
                    <PrecisionDigits>2</PrecisionDigits>
                    <ConversionSupport>None</ConversionSupport>
                </Parameter>
                <Parameter id="AreaReject">
                    <DisplayName>最小峰面积:</DisplayName>
                    <Value>0</Value>
                    <Limits>
                        <Minimum type="Inclusive">0</Minimum>
                    </Limits>
                    <XUnits>Unspecified</XUnits>
                    <DataValueType>Unspecified</DataValueType>
                    <PrecisionType>DigitsAfterDecimal</PrecisionType>
                    <PrecisionDigits>2</PrecisionDigits>
                    <ConversionSupport>None</ConversionSupport>
                </Parameter>
                <Parameter id="PeakWidth">
                    <DisplayName>峰宽:</DisplayName>
                    <Value>0</Value>
                    <Limits>
                        <Minimum type="Inclusive">0</Minimum>
                    </Limits>
                    <XUnits>Unspecified</XUnits>
                    <DataValueType>Unspecified</DataValueType>
                    <PrecisionType>DigitsAfterDecimal</PrecisionType>
                    <PrecisionDigits>2</PrecisionDigits>
                    <ConversionSupport>None</ConversionSupport>
                </Parameter>
                <Parameter id="UseDataScaleFactor">
                    <Value>false</Value>
                </Parameter>
                <Parameter id="TimedEvents">
                    <Value>
                        <ParameterSet usagekey="1" displayName="" assembly="" class="Agilent.MassSpectrometry.DataAnalysis.PSetIntegrationEvent">
                            <Parameters>
                                <Parameter id="IntegrationEvent">
                                    <Value>
                                        <IntegrationEvent>BaselineNow</IntegrationEvent>
                                        <IsTimedEvent>True</IsTimedEvent>
                                        <IsUsed>True</IsUsed>
                                        <IntegrationEventValue>
                                            <Parameter>
                                                <Value>true</Value>
                                            </Parameter>
                                        </IntegrationEventValue>
                                    </Value>
                                    <Default>
                                        <IntegrationEvent>BaselineNow</IntegrationEvent>
                                        <IsTimedEvent>False</IsTimedEvent>
                                        <IsUsed>True</IsUsed>
                                        <IntegrationEventValue>
                                            <Parameter>
                                                <Value>true</Value>
                                            </Parameter>
                                        </IntegrationEventValue>
                                    </Default>
                                </Parameter>
                                <Parameter id="Time">
                                    <Value>0</Value>
                                    <Limits>
                                        <Minimum type="Inclusive">0</Minimum>
                                    </Limits>
                                    <XUnits>Minutes</XUnits>
                                    <DataValueType>Unspecified</DataValueType>
                                    <PrecisionType>DigitsAfterDecimal</PrecisionType>
                                    <PrecisionDigits>3</PrecisionDigits>
                                    <ConversionSupport>PrecisionOnly</ConversionSupport>
                                </Parameter>
                            </Parameters>
                        </ParameterSet>
                    </Value>
                </Parameter>
            </Parameters>
        </ParameterSet>
        <ParameterSet usagekey="OtherChromPeakFilters" displayName="其他色谱峰过滤器设置" assembly="" class="Agilent.MassSpectrometry.DataAnalysis.PSetChromPeakFilter">
            <Parameters>
                <Parameter id="PeakFilter">
                    <Value>PeakAreaPctThreshold</Value>
                </Parameter>
                <Parameter id="PeakAreaAbsThreshold">
                    <DisplayName>峰面积（counts）&gt;=  </DisplayName>
                    <Value>10000</Value>
                    <Limits>
                        <Minimum type="Inclusive">0</Minimum>
                    </Limits>
                    <XUnits>Abundance</XUnits>
                    <DataValueType>Response</DataValueType>
                    <PrecisionType>DigitsAfterDecimal</PrecisionType>
                    <PrecisionDigits>0</PrecisionDigits>
                    <ConversionSupport>None</ConversionSupport>
                </Parameter>
                <Parameter id="PeakAreaPctUnits">
                    <DisplayName>峰面积 (%) &gt;= </DisplayName>
                    <Value>1</Value>
                    <Limits>
                        <Minimum type="Inclusive">0</Minimum>
                        <Maximum type="Inclusive">100</Maximum>
                    </Limits>
                    <XUnits>Abundance</XUnits>
                    <DataValueType>Response</DataValueType>
                    <PrecisionType>DigitsAfterDecimal</PrecisionType>
                    <PrecisionDigits>3</PrecisionDigits>
                    <ConversionSupport>None</ConversionSupport>
                </Parameter>
                <Parameter id="PeakHeightAbsThreshold">
                    <DisplayName>峰高（counts）&gt;= </DisplayName>
                    <Value>10000</Value>
                    <Limits>
                        <Minimum type="Inclusive">0</Minimum>
                    </Limits>
                    <XUnits>Abundance</XUnits>
                    <DataValueType>Response</DataValueType>
                    <PrecisionType>DigitsAfterDecimal</PrecisionType>
                    <PrecisionDigits>0</PrecisionDigits>
                    <ConversionSupport>None</ConversionSupport>
                </Parameter>
                <Parameter id="PeakHeightPctThreshold">
                    <DisplayName>峰高 (%) &gt;= </DisplayName>
                    <Value>5</Value>
                    <Limits>
                        <Minimum type="Inclusive">0</Minimum>
                        <Maximum type="Inclusive">100</Maximum>
                    </Limits>
                    <XUnits>Abundance</XUnits>
                    <DataValueType>Response</DataValueType>
                    <PrecisionType>DigitsAfterDecimal</PrecisionType>
                    <PrecisionDigits>3</PrecisionDigits>
                    <ConversionSupport>None</ConversionSupport>
                </Parameter>
                <Parameter id="MaximumPeakCount">
                    <DisplayName>数量上限:</DisplayName>
                    <Value>100</Value>
                    <Limits>
                        <Minimum type="Exclusive">0</Minimum>
                    </Limits>
                    <XUnits>Unspecified</XUnits>
                    <DataValueType>Unspecified</DataValueType>
                    <PrecisionType>DigitsAfterDecimal</PrecisionType>
                    <PrecisionDigits>0</PrecisionDigits>
                    <ConversionSupport>None</ConversionSupport>
                </Parameter>
                <Parameter id="DisplayThreshold">
                    <Value>0</Value>
                    <Limits>
                        <Minimum type="Inclusive">0</Minimum>
                    </Limits>
                    <XUnits>Abundance</XUnits>
                    <DataValueType>Response</DataValueType>
                    <PrecisionType>DigitsAfterDecimal</PrecisionType>
                    <PrecisionDigits>2</PrecisionDigits>
                    <ConversionSupport>None</ConversionSupport>
                </Parameter>
                <Parameter id="SNRThreshold">
                    <Value>30</Value>
                    <Limits>
                        <Minimum type="Inclusive">0</Minimum>
                    </Limits>
                    <XUnits>Unspecified</XUnits>
                    <DataValueType>Unspecified</DataValueType>
                    <PrecisionType>DigitsAfterDecimal</PrecisionType>
                    <PrecisionDigits>1</PrecisionDigits>
                    <ConversionSupport>None</ConversionSupport>
                </Parameter>
                <Parameter id="InterimSumObjectCount">
                    <Value>1</Value>
                    <Limits>
                        <Minimum type="Inclusive">1</Minimum>
                    </Limits>
                    <XUnits>Unspecified</XUnits>
                    <DataValueType>Unspecified</DataValueType>
                    <PrecisionType>DigitsAfterDecimal</PrecisionType>
                    <PrecisionDigits>0</PrecisionDigits>
                    <ConversionSupport>None</ConversionSupport>
                </Parameter>
                <Parameter id="FilterOnHeight">
                    <Value>false</Value>
                </Parameter>
                <Parameter id="PerformFragmentAnnotation">
                    <DisplayName>用分子式标注碎片质谱峰</DisplayName>
                    <Value>false</Value>
                </Parameter>
                <Parameter id="PerformFormulaAnnotationForNonFragments">
                    <DisplayName>为非碎片离子（未知）生成分子式</DisplayName>
                    <Value>false</Value>
                </Parameter>
            </Parameters>
            <AllowHeightFilters>true</AllowHeightFilters>
            <AllowAreaFilters>true</AllowAreaFilters>
            <UsedForFragmentFormulaAnnotation>false</UsedForFragmentFormulaAnnotation>
        </ParameterSet>
        <ParameterSet usagekey="ChromSmoothing" displayName="色谱图平滑设置" assembly="" class="Agilent.MassSpectrometry.DataAnalysis.Qualitative.PSetQualSmoothChromatogram">
            <Parameters>
                <Parameter id="SmoothingFunction">
                    <DisplayName>平滑函数:</DisplayName>
                    <Value>Gaussian</Value>
                </Parameter>
                <Parameter id="FunctionWidth">
                    <DisplayName>函数宽度:</DisplayName>
                    <Value>15</Value>
                    <Limits />
                    <XUnits>ScanNumber</XUnits>
                    <DataValueType>ScanNumber</DataValueType>
                    <PrecisionType>DigitsAfterDecimal</PrecisionType>
                    <PrecisionDigits>0</PrecisionDigits>
                    <ConversionSupport>None</ConversionSupport>
                </Parameter>
                <Parameter id="GaussianWidth">
                    <DisplayName>高斯宽度:</DisplayName>
                    <Value>5</Value>
                    <Limits>
                        <Minimum type="Exclusive">0</Minimum>
                    </Limits>
                    <XUnits>Minutes</XUnits>
                    <DataValueType>AcqTime</DataValueType>
                    <PrecisionType>DigitsAfterDecimal</PrecisionType>
                    <PrecisionDigits>3</PrecisionDigits>
                    <ConversionSupport>None</ConversionSupport>
                </Parameter>
            </Parameters>
        </ParameterSet>
        <ParameterSet usagekey="MZExclusionRanges" displayName="排除质量设置" assembly="" class="Agilent.MassSpectrometry.DataAnalysis.PSetExcludeMass">
            <Parameters>
                <Parameter id="ExcludeMasses">
                    <DisplayName>排除质量:</DisplayName>
                    <Value>false</Value>
                </Parameter>
                <Parameter id="ExcludeMassRanges">
                    <DisplayName>排除的 m/z:</DisplayName>
                    <DefaultValue>
                        <DataUnit>Thompsons</DataUnit>
                        <DataValueType>MassToCharge</DataValueType>
                        <PrecisionType>DigitsAfterDecimal</PrecisionType>
                        <PrecisionDigits>4</PrecisionDigits>
                    </DefaultValue>
                    <Value>
                        <DataUnit>Thompsons</DataUnit>
                        <DataValueType>MassToCharge</DataValueType>
                        <PrecisionType>DigitsAfterDecimal</PrecisionType>
                        <PrecisionDigits>4</PrecisionDigits>
                    </Value>
                    <Limits>
                        <Limits id="overall">
                            <Minimum type="Inclusive">0</Minimum>
                        </Limits>
                        <Limits id="width">
                            <Minimum type="Inclusive">0</Minimum>
                        </Limits>
                    </Limits>
                    <ConversionSupport>PrecisionOnly</ConversionSupport>
                </Parameter>
                <Parameter id="SingleMzExpansionMode">
                    <DisplayName>PSetExcludeMassSingleMzExpansionMode</DisplayName>
                    <Value>SymmetricMz</Value>
                </Parameter>
                <Parameter id="SingleMzWidth">
                    <DisplayName>峰宽 (m/z):</DisplayName>
                    <Value>0.5</Value>
                    <Limits>
                        <Minimum type="Inclusive">0</Minimum>
                    </Limits>
                    <XUnits>Thompsons</XUnits>
                    <DataValueType>MassToCharge</DataValueType>
                    <PrecisionType>DigitsAfterDecimal</PrecisionType>
                    <PrecisionDigits>4</PrecisionDigits>
                    <ConversionSupport>PrecisionOnly</ConversionSupport>
                </Parameter>
                <Parameter id="SinglePpmWidth">
                    <DisplayName>峰宽 (ppm):</DisplayName>
                    <Value>100</Value>
                    <Limits>
                        <Minimum type="Inclusive">10</Minimum>
                        <Maximum type="Inclusive">1000</Maximum>
                    </Limits>
                    <XUnits>Unspecified</XUnits>
                    <DataValueType>Unspecified</DataValueType>
                    <PrecisionType>DigitsAfterDecimal</PrecisionType>
                    <PrecisionDigits>1</PrecisionDigits>
                    <ConversionSupport>None</ConversionSupport>
                </Parameter>
                <Parameter id="AsymmetricMzWidthLow">
                    <DisplayName>峰宽下限 (m/z):</DisplayName>
                    <Value>0.3</Value>
                    <Limits>
                        <Minimum type="Inclusive">0</Minimum>
                        <Maximum type="Inclusive">10</Maximum>
                    </Limits>
                    <XUnits>Thompsons</XUnits>
                    <DataValueType>MassToCharge</DataValueType>
                    <PrecisionType>DigitsAfterDecimal</PrecisionType>
                    <PrecisionDigits>4</PrecisionDigits>
                    <ConversionSupport>PrecisionOnly</ConversionSupport>
                </Parameter>
                <Parameter id="AsymmetricMzWidthHigh">
                    <DisplayName>峰宽上限 (m/z):</DisplayName>
                    <Value>0.7</Value>
                    <Limits>
                        <Minimum type="Inclusive">0</Minimum>
                        <Maximum type="Inclusive">10</Maximum>
                    </Limits>
                    <XUnits>Thompsons</XUnits>
                    <DataValueType>MassToCharge</DataValueType>
                    <PrecisionType>DigitsAfterDecimal</PrecisionType>
                    <PrecisionDigits>4</PrecisionDigits>
                    <ConversionSupport>PrecisionOnly</ConversionSupport>
                </Parameter>
            </Parameters>
        </ParameterSet>
        <ParameterSet usagekey="SignalToNoise" displayName="信噪比设置" assembly="" class="Agilent.MassSpectrometry.DataAnalysis.PSetSignalToNoise">
            <Parameters>
                <Parameter id="RunOnIntegration">
                    <DisplayName>在对色谱积分时自动计算</DisplayName>
                    <Value>false</Value>
                </Parameter>
                <Parameter id="SignalType">
                    <DisplayName>信号定义:</DisplayName>
                    <Value>Height</Value>
                </Parameter>
                <Parameter id="NoiseType">
                    <DisplayName>噪音定义:</DisplayName>
                    <Value>PeakToPeak</Value>
                </Parameter>
                <Parameter id="NoiseMultiplier">
                    <Value>1</Value>
                    <Limits>
                        <Minimum type="Inclusive">1</Minimum>
                        <Maximum type="Inclusive">9</Maximum>
                    </Limits>
                    <XUnits>Unspecified</XUnits>
                    <DataValueType>Unspecified</DataValueType>
                    <PrecisionType>DigitsAfterDecimal</PrecisionType>
                    <PrecisionDigits>1</PrecisionDigits>
                    <ConversionSupport>None</ConversionSupport>
                </Parameter>
                <Parameter id="AutoNoiseRangeSelection">
                    <Value>true</Value>
                </Parameter>
                <Parameter id="NoiseRegions">
                    <DisplayName>噪音区域:</DisplayName>
                    <DefaultValue>
                        <DataUnit>Minutes</DataUnit>
                        <DataValueType>AcqTime</DataValueType>
                        <PrecisionType>DigitsAfterDecimal</PrecisionType>
                        <PrecisionDigits>3</PrecisionDigits>
                    </DefaultValue>
                    <Value>
                        <DataUnit>Minutes</DataUnit>
                        <DataValueType>AcqTime</DataValueType>
                        <PrecisionType>DigitsAfterDecimal</PrecisionType>
                        <PrecisionDigits>3</PrecisionDigits>
                    </Value>
                    <Limits>
                        <Limits id="overall" />
                        <Limits id="width" />
                    </Limits>
                    <ConversionSupport>PrecisionOnly</ConversionSupport>
                </Parameter>
                <Parameter id="DesiredNoiseLengthInMin">
                    <DisplayName>所需长度:</DisplayName>
                    <Value>1</Value>
                    <Limits>
                        <Minimum type="Inclusive">0</Minimum>
                    </Limits>
                    <XUnits>Minutes</XUnits>
                    <DataValueType>AcqTime</DataValueType>
                    <PrecisionType>DigitsAfterDecimal</PrecisionType>
                    <PrecisionDigits>3</PrecisionDigits>
                    <ConversionSupport>PrecisionOnly</ConversionSupport>
                </Parameter>
                <Parameter id="MinimumNoiseLengthInMin">
                    <DisplayName>最小长度:</DisplayName>
                    <Value>0.1</Value>
                    <Limits>
                        <Minimum type="Inclusive">0</Minimum>
                    </Limits>
                    <XUnits>Minutes</XUnits>
                    <DataValueType>AcqTime</DataValueType>
                    <PrecisionType>DigitsAfterDecimal</PrecisionType>
                    <PrecisionDigits>3</PrecisionDigits>
                    <ConversionSupport>PrecisionOnly</ConversionSupport>
                </Parameter>
                <Parameter id="StartTimeInMin">
                    <DisplayName>开始时间:</DisplayName>
                    <Value>0</Value>
                    <Limits>
                        <Minimum type="Inclusive">0</Minimum>
                    </Limits>
                    <XUnits>Minutes</XUnits>
                    <DataValueType>AcqTime</DataValueType>
                    <PrecisionType>DigitsAfterDecimal</PrecisionType>
                    <PrecisionDigits>3</PrecisionDigits>
                    <ConversionSupport>PrecisionOnly</ConversionSupport>
                </Parameter>
                <Parameter id="EndTimeInMin">
                    <DisplayName>结束时间:</DisplayName>
                    <Value>10</Value>
                    <Limits>
                        <Minimum type="Inclusive">0</Minimum>
                    </Limits>
                    <XUnits>Minutes</XUnits>
                    <DataValueType>AcqTime</DataValueType>
                    <PrecisionType>DigitsAfterDecimal</PrecisionType>
                    <PrecisionDigits>3</PrecisionDigits>
                    <ConversionSupport>PrecisionOnly</ConversionSupport>
                </Parameter>
                <Parameter id="NoiseRegionWidthInMin">
                    <DisplayName>噪声区域宽度:</DisplayName>
                    <Value>0.25</Value>
                    <Limits>
                        <Minimum type="Exclusive">0</Minimum>
                    </Limits>
                    <XUnits>Minutes</XUnits>
                    <DataValueType>AcqTime</DataValueType>
                    <PrecisionType>DigitsAfterDecimal</PrecisionType>
                    <PrecisionDigits>3</PrecisionDigits>
                    <ConversionSupport>PrecisionOnly</ConversionSupport>
                </Parameter>
            </Parameters>
        </ParameterSet>
        <ParameterSet usagekey="ChromatogramDefinitions" assembly="" class="Agilent.MassSpectrometry.DataAnalysis.PSetChromDefinitions">
            <Parameters>
                <OrderIndex>1</OrderIndex>
                <ParameterSet usagekey="1" displayName="" assembly="" class="Agilent.MassSpectrometry.DataAnalysis.PSetExtractChrom">
                    <Parameters>
                        <Parameter id="ChromatogramType">
                            <DisplayName>类型：</DisplayName>
                            <Value>BasePeak</Value>
                        </Parameter>
                        <Parameter id="Integrate">
                            <DisplayName>提取时积分</DisplayName>
                            <Value>false</Value>
                        </Parameter>
                        <Parameter id="MSLevel">
                            <DisplayName>MS 级别:</DisplayName>
                            <Value>MS</Value>
                        </Parameter>
                        <Parameter id="MSScanType">
                            <DisplayName>扫描数:</DisplayName>
                            <Value>AllMS</Value>
                        </Parameter>
                        <Parameter id="IonPolarity">
                            <DisplayName>极性:</DisplayName>
                            <Value>Mixed</Value>
                        </Parameter>
                        <Parameter id="MzOfInterest">
                            <DisplayName>感兴趣的 m/z:</DisplayName>
                            <DefaultValue>
                                <DataUnit>Thompsons</DataUnit>
                                <DataValueType>MassToCharge</DataValueType>
                                <PrecisionType>DigitsAfterDecimal</PrecisionType>
                                <PrecisionDigits>4</PrecisionDigits>
                            </DefaultValue>
                            <Value>
                                <DataUnit>Thompsons</DataUnit>
                                <DataValueType>MassToCharge</DataValueType>
                                <PrecisionType>DigitsAfterDecimal</PrecisionType>
                                <PrecisionDigits>4</PrecisionDigits>
                            </Value>
                            <Limits>
                                <Limits id="overall">
                                    <Minimum type="Inclusive">0</Minimum>
                                </Limits>
                                <Limits id="width">
                                    <Minimum type="Inclusive">0</Minimum>
                                </Limits>
                            </Limits>
                            <ConversionSupport>PrecisionOnly</ConversionSupport>
                        </Parameter>
                        <Parameter id="ScanSegmentNumber">
                            <DisplayName>扫描段:</DisplayName>
                            <Limits>
                                <Limits id="first" />
                                <Limits id="second" />
                            </Limits>
                            <ConversionSupport>None</ConversionSupport>
                        </Parameter>
                        <Parameter id="IncludeMassRanges">
                            <DisplayName>m/z 值: </DisplayName>
                            <DefaultValue>
                                <DataUnit>Thompsons</DataUnit>
                                <DataValueType>MassToCharge</DataValueType>
                                <PrecisionType>DigitsAfterDecimal</PrecisionType>
                                <PrecisionDigits>4</PrecisionDigits>
                            </DefaultValue>
                            <Value>
                                <DataUnit>Thompsons</DataUnit>
                                <DataValueType>MassToCharge</DataValueType>
                                <PrecisionType>DigitsAfterDecimal</PrecisionType>
                                <PrecisionDigits>4</PrecisionDigits>
                            </Value>
                            <Limits>
                                <Limits id="overall">
                                    <Minimum type="Inclusive">0</Minimum>
                                </Limits>
                                <Limits id="width">
                                    <Minimum type="Inclusive">0</Minimum>
                                </Limits>
                            </Limits>
                            <ConversionSupport>PrecisionOnly</ConversionSupport>
                        </Parameter>
                        <Parameter id="SingleChromatogram">
                            <DisplayName>将多个质量合并到一个色谱图中</DisplayName>
                            <Value>false</Value>
                        </Parameter>
                        <Parameter id="DoCycleSum">
                            <DisplayName>循环加和</DisplayName>
                            <Value>true</Value>
                        </Parameter>
                        <Parameter id="FragmentorVoltage">
                            <DisplayName>裂解电压:</DisplayName>
                            <Limits>
                                <Limits id="first">
                                    <Minimum type="Inclusive">0</Minimum>
                                    <Maximum type="Inclusive">600</Maximum>
                                </Limits>
                                <Limits id="second">
                                    <Minimum type="Inclusive">0</Minimum>
                                    <Maximum type="Inclusive">600</Maximum>
                                </Limits>
                            </Limits>
                            <ConversionSupport>None</ConversionSupport>
                        </Parameter>
                        <Parameter id="IonizationMode">
                            <DisplayName>电离:</DisplayName>
                            <Value>Unspecified</Value>
                        </Parameter>
                        <Parameter id="CollisionEnergy">
                            <DisplayName>碰撞能量:</DisplayName>
                            <Limits>
                                <Limits id="first">
                                    <Minimum type="Inclusive">-500</Minimum>
                                    <Maximum type="Inclusive">500</Maximum>
                                </Limits>
                                <Limits id="second">
                                    <Minimum type="Inclusive">-500</Minimum>
                                    <Maximum type="Inclusive">500</Maximum>
                                </Limits>
                            </Limits>
                            <ConversionSupport>None</ConversionSupport>
                        </Parameter>
                        <Parameter id="SingleMzExpansionMode">
                            <DisplayName>单一 Mz 扩展模式:</DisplayName>
                            <Value>SymmetricMz</Value>
                        </Parameter>
                        <Parameter id="SingleMzWidth">
                            <DisplayName>单一 m/z 峰宽:</DisplayName>
                            <Value>0.5</Value>
                            <Limits>
                                <Minimum type="Inclusive">0</Minimum>
                            </Limits>
                            <XUnits>Thompsons</XUnits>
                            <DataValueType>MassToCharge</DataValueType>
                            <PrecisionType>DigitsAfterDecimal</PrecisionType>
                            <PrecisionDigits>4</PrecisionDigits>
                            <ConversionSupport>PrecisionOnly</ConversionSupport>
                        </Parameter>
                        <Parameter id="SinglePpmWidth">
                            <DisplayName>单 ppm 峰宽:</DisplayName>
                            <Value>100</Value>
                            <Limits>
                                <Minimum type="Inclusive">1</Minimum>
                                <Maximum type="Inclusive">1000</Maximum>
                            </Limits>
                            <XUnits>Unspecified</XUnits>
                            <DataValueType>Unspecified</DataValueType>
                            <PrecisionType>DigitsAfterDecimal</PrecisionType>
                            <PrecisionDigits>1</PrecisionDigits>
                            <ConversionSupport>None</ConversionSupport>
                        </Parameter>
                        <Parameter id="AsymmetricMzWidthLow">
                            <DisplayName>不对称 Mz 峰宽下限:</DisplayName>
                            <Value>0.3</Value>
                            <Limits>
                                <Minimum type="Inclusive">0</Minimum>
                                <Maximum type="Inclusive">10</Maximum>
                            </Limits>
                            <XUnits>Thompsons</XUnits>
                            <DataValueType>MassToCharge</DataValueType>
                            <PrecisionType>DigitsAfterDecimal</PrecisionType>
                            <PrecisionDigits>4</PrecisionDigits>
                            <ConversionSupport>PrecisionOnly</ConversionSupport>
                        </Parameter>
                        <Parameter id="AsymmetricMzWidthHigh">
                            <DisplayName>不对称 Mz 峰宽上限:</DisplayName>
                            <Value>0.7</Value>
                            <Limits>
                                <Minimum type="Inclusive">0</Minimum>
                                <Maximum type="Inclusive">10</Maximum>
                            </Limits>
                            <XUnits>Thompsons</XUnits>
                            <DataValueType>MassToCharge</DataValueType>
                            <PrecisionType>DigitsAfterDecimal</PrecisionType>
                            <PrecisionDigits>4</PrecisionDigits>
                            <ConversionSupport>PrecisionOnly</ConversionSupport>
                        </Parameter>
                        <Parameter id="ScanRange">
                            <DisplayName>扫描范围:</DisplayName>
                            <Limits>
                                <Limits id="first" />
                                <Limits id="second" />
                            </Limits>
                            <ConversionSupport>PrecisionOnly</ConversionSupport>
                        </Parameter>
                        <Parameter id="ExtractOneChromPerScanSeg">
                            <DisplayName>在每个扫描段提取一个色谱图:</DisplayName>
                            <Value>false</Value>
                        </Parameter>
                        <Parameter id="YValueInCounts">
                            <DisplayName>Y 值 (counts):</DisplayName>
                            <Value>true</Value>
                        </Parameter>
                        <Parameter id="ChargeStateLimit">
                            <DisplayName>中性丢失电荷态:</DisplayName>
                            <Value>
                                <Minimum>1</Minimum>
                                <Maximum>3</Maximum>
                                <DataUnit>Unspecified</DataUnit>
                                <DataValueType>Unspecified</DataValueType>
                                <PrecisionType>DigitsAfterDecimal</PrecisionType>
                                <PrecisionDigits>0</PrecisionDigits>
                            </Value>
                            <Limits>
                                <Limits id="first">
                                    <Minimum type="Inclusive">1</Minimum>
                                    <Maximum type="Inclusive">9</Maximum>
                                </Limits>
                                <Limits id="second">
                                    <Minimum type="Inclusive">1</Minimum>
                                    <Maximum type="Inclusive">9</Maximum>
                                </Limits>
                            </Limits>
                            <ConversionSupport>None</ConversionSupport>
                        </Parameter>
                        <Parameter id="DesiredMSStorage">
                            <DisplayName>所需的 MS 存储</DisplayName>
                            <Value>Unspecified</Value>
                        </Parameter>
                        <Parameter id="CompensationField">
                            <DisplayName>补偿场:</DisplayName>
                            <Limits>
                                <Limits id="first">
                                    <Minimum type="Inclusive">-1000</Minimum>
                                    <Maximum type="Inclusive">1000</Maximum>
                                </Limits>
                                <Limits id="second">
                                    <Minimum type="Inclusive">-1000</Minimum>
                                    <Maximum type="Inclusive">1000</Maximum>
                                </Limits>
                            </Limits>
                            <ConversionSupport>None</ConversionSupport>
                        </Parameter>
                        <Parameter id="DispersionField">
                            <DisplayName>分散场:</DisplayName>
                            <Limits>
                                <Limits id="first">
                                    <Minimum type="Inclusive">-1000</Minimum>
                                    <Maximum type="Inclusive">1000</Maximum>
                                </Limits>
                                <Limits id="second">
                                    <Minimum type="Inclusive">-1000</Minimum>
                                    <Maximum type="Inclusive">1000</Maximum>
                                </Limits>
                            </Limits>
                            <ConversionSupport>None</ConversionSupport>
                        </Parameter>
                        <Parameter id="DeviceName">
                            <DisplayName>设备名称:</DisplayName>
                            <Value />
                        </Parameter>
                        <Parameter id="OrdinalNumber">
                            <DisplayName>序数:</DisplayName>
                            <Value>1</Value>
                            <Limits>
                                <Minimum type="Inclusive">1</Minimum>
                                <Maximum type="Inclusive">9</Maximum>
                            </Limits>
                            <XUnits>Unspecified</XUnits>
                            <DataValueType>Unspecified</DataValueType>
                            <PrecisionType>DigitsAfterDecimal</PrecisionType>
                            <PrecisionDigits>0</PrecisionDigits>
                            <ConversionSupport>None</ConversionSupport>
                        </Parameter>
                        <Parameter id="SignalName">
                            <DisplayName>信号名称:</DisplayName>
                            <Value />
                        </Parameter>
                        <Parameter id="SignalWavelength">
                            <DisplayName>信号波长:</DisplayName>
                            <Value>
                                <Center>250</Center>
                                <Width>40</Width>
                                <DataUnit>Nanometers</DataUnit>
                                <DataValueType>Wavelength</DataValueType>
                                <PrecisionType>DigitsAfterDecimal</PrecisionType>
                                <PrecisionDigits>0</PrecisionDigits>
                            </Value>
                            <Limits>
                                <Limits id="first">
                                    <Minimum type="Inclusive">190</Minimum>
                                    <Maximum type="Inclusive">600</Maximum>
                                </Limits>
                                <Limits id="second">
                                    <Minimum type="Inclusive">2</Minimum>
                                    <Maximum type="Inclusive">600</Maximum>
                                </Limits>
                            </Limits>
                            <ConversionSupport>None</ConversionSupport>
                        </Parameter>
                        <Parameter id="UseReference">
                            <DisplayName>使用参比:</DisplayName>
                            <Value>false</Value>
                        </Parameter>
                        <Parameter id="ReferenceWavelength">
                            <DisplayName>参比波长:</DisplayName>
                            <Value>
                                <Center>250</Center>
                                <Width>40</Width>
                                <DataUnit>Nanometers</DataUnit>
                                <DataValueType>Wavelength</DataValueType>
                                <PrecisionType>DigitsAfterDecimal</PrecisionType>
                                <PrecisionDigits>0</PrecisionDigits>
                            </Value>
                            <Limits>
                                <Limits id="first">
                                    <Minimum type="Inclusive">190</Minimum>
                                    <Maximum type="Inclusive">600</Maximum>
                                </Limits>
                                <Limits id="second">
                                    <Minimum type="Inclusive">2</Minimum>
                                    <Maximum type="Inclusive">600</Maximum>
                                </Limits>
                            </Limits>
                            <ConversionSupport>None</ConversionSupport>
                        </Parameter>
                        <Parameter id="SignalDecsription">
                            <DisplayName>信号描述:</DisplayName>
                            <Value />
                        </Parameter>
                    </Parameters>
                </ParameterSet>
            </Parameters>
        </ParameterSet>
        <ParameterSet usagekey="DeviceDelayInfo" displayName="设备延迟设置" assembly="" class="Agilent.MassSpectrometry.DataAnalysis.PSetDeviceDelayInfo">
            <Parameters>
                <Parameter id="MS1">
                    <Value>
                        <DeviceType>Quadrupole</DeviceType>
                        <OrdinalNumber>1</OrdinalNumber>
                        <Delay>0</Delay>
                        <RetentionTime>0</RetentionTime>
                        <Used>False</Used>
                    </Value>
                    <DefaultValue>
                        <DeviceType>Quadrupole</DeviceType>
                        <OrdinalNumber>1</OrdinalNumber>
                        <Delay>0</Delay>
                        <RetentionTime>0</RetentionTime>
                        <Used>False</Used>
                    </DefaultValue>
                    <XUnits>Minutes</XUnits>
                    <DataValueType>AcqTime</DataValueType>
                    <PrecisionType>DigitsAfterDecimal</PrecisionType>
                    <PrecisionDigits>3</PrecisionDigits>
                    <ConversionSupport>PrecisionOnly</ConversionSupport>
                </Parameter>
            </Parameters>
        </ParameterSet>
        <ParameterSet usagekey="ManualSpectrumExtraction" displayName="手动选择质谱图提取设置" assembly="" class="Agilent.MassSpectrometry.DataAnalysis.PSetManualSpectrumExtraction">
            <Parameters>
                <Parameter id="MsBackgroundSource">
                    <DisplayName>MS 背景源:</DisplayName>
                    <Value>None</Value>
                </Parameter>
            </Parameters>
        </ParameterSet>
        <ParameterSet usagekey="PeakSpectrumExtract" displayName="MS 峰质谱图提取设置" assembly="" class="Agilent.MassSpectrometry.DataAnalysis.PSetPeakSpectrumExtraction">
            <Parameters>
                <Parameter id="UseApexScan">
                    <DisplayName>平均扫描数超过</DisplayName>
                    <Value>false</Value>
                </Parameter>
                <Parameter id="PeakHeightThreshold">
                    <DisplayName>超过 (%) 的平均扫描数:</DisplayName>
                    <Value>10</Value>
                    <Limits>
                        <Minimum type="Inclusive">0</Minimum>
                        <Maximum type="Exclusive">100</Maximum>
                    </Limits>
                    <XUnits>Abundance</XUnits>
                    <DataValueType>Response</DataValueType>
                    <PrecisionType>DigitsAfterDecimal</PrecisionType>
                    <PrecisionDigits>0</PrecisionDigits>
                    <ConversionSupport>None</ConversionSupport>
                </Parameter>
                <Parameter id="UseTofSaturationFilter">
                    <DisplayName>排除饱和的 TOF 质谱图</DisplayName>
                    <Value>true</Value>
                </Parameter>
                <Parameter id="TofSaturationThreshold">
                    <DisplayName>TOF 饱和度限值 (%):</DisplayName>
                    <Value>10</Value>
                    <Limits>
                        <Minimum type="Inclusive">10</Minimum>
                        <Maximum type="Inclusive">100</Maximum>
                    </Limits>
                    <XUnits>Abundance</XUnits>
                    <DataValueType>Response</DataValueType>
                    <PrecisionType>DigitsAfterDecimal</PrecisionType>
                    <PrecisionDigits>1</PrecisionDigits>
                    <ConversionSupport>None</ConversionSupport>
                </Parameter>
                <Parameter id="UseTofSaturationMzRange">
                    <DisplayName>限制饱和度 m/z 范围:</DisplayName>
                    <Value>false</Value>
                </Parameter>
                <Parameter id="TofSaturationMzRange">
                    <DisplayName>检查下列对象的饱和度:</DisplayName>
                    <DefaultValue>
                        <DataUnit>Thompsons</DataUnit>
                        <DataValueType>MassToCharge</DataValueType>
                        <PrecisionType>DigitsAfterDecimal</PrecisionType>
                        <PrecisionDigits>4</PrecisionDigits>
                        <Range>
                            <Minimum>100</Minimum>
                            <Maximum>2000</Maximum>
                            <DataUnit>Thompsons</DataUnit>
                            <DataValueType>MassToCharge</DataValueType>
                            <PrecisionType>DigitsAfterDecimal</PrecisionType>
                            <PrecisionDigits>4</PrecisionDigits>
                        </Range>
                    </DefaultValue>
                    <Value>
                        <DataUnit>Thompsons</DataUnit>
                        <DataValueType>MassToCharge</DataValueType>
                        <PrecisionType>DigitsAfterDecimal</PrecisionType>
                        <PrecisionDigits>4</PrecisionDigits>
                        <Range>
                            <Minimum>100</Minimum>
                            <Maximum>2000</Maximum>
                            <DataUnit>Thompsons</DataUnit>
                            <DataValueType>MassToCharge</DataValueType>
                            <PrecisionType>DigitsAfterDecimal</PrecisionType>
                            <PrecisionDigits>4</PrecisionDigits>
                        </Range>
                    </Value>
                    <Limits>
                        <Limits id="overall">
                            <Minimum type="Exclusive">0</Minimum>
                            <Maximum type="Inclusive">100000</Maximum>
                        </Limits>
                        <Limits id="width" />
                    </Limits>
                    <ConversionSupport>PrecisionOnly</ConversionSupport>
                </Parameter>
                <Parameter id="MSBackgroundSource">
                    <DisplayName>MS 背景源:</DisplayName>
                    <Value>None</Value>
                </Parameter>
                <Parameter id="MsMsBackgroundSource">
                    <DisplayName>MS/MS 背景源:</DisplayName>
                    <Value>None</Value>
                </Parameter>
                <Parameter id="UVBackgroundSource">
                    <DisplayName>UV 背景源:</DisplayName>
                    <Value>PeakStartAndEnd</Value>
                </Parameter>
                <Parameter id="DesignatedMinMaxTimeRange">
                    <DisplayName>时间范围:</DisplayName>
                    <Value>
                        <Minimum>0</Minimum>
                        <Maximum>0</Maximum>
                        <DataUnit>Minutes</DataUnit>
                        <DataValueType>AcqTime</DataValueType>
                        <PrecisionType>DigitsAfterDecimal</PrecisionType>
                        <PrecisionDigits>3</PrecisionDigits>
                    </Value>
                    <Limits>
                        <Limits id="first" />
                        <Limits id="second" />
                    </Limits>
                    <ConversionSupport>PrecisionOnly</ConversionSupport>
                </Parameter>
                <Parameter id="EvaluateNoBackground">
                    <DisplayName>也进行无背景评估</DisplayName>
                    <Value>false</Value>
                </Parameter>
                <Parameter id="NeverReturnEmptySpectrum">
                    <DisplayName>不返回空的质谱图</DisplayName>
                    <Value>true</Value>
                </Parameter>
                <Parameter id="TofSaturationMzRangeOption">
                    <DisplayName>Tof 饱和 mz 范围选项</DisplayName>
                    <Value>ChromatogramRange</Value>
                </Parameter>
            </Parameters>
            <TofOptionsApplicable>true</TofOptionsApplicable>
            <PeakSpectrumDataType>MS</PeakSpectrumDataType>
        </ParameterSet>
        <ParameterSet usagekey="TofPeakFinder" displayName="MS TOF 峰查找器设置" assembly="" class="Agilent.MassSpectrometry.DataAnalysis.PSetTofPeakFinder">
            <Parameters>
                <Parameter id="BaselineChunkSize">
                    <DisplayName>基线组块大小</DisplayName>
                    <Value>4</Value>
                    <Limits>
                        <Minimum type="Inclusive">4</Minimum>
                    </Limits>
                    <XUnits>Unspecified</XUnits>
                    <DataValueType>Unspecified</DataValueType>
                    <PrecisionType>DigitsAfterDecimal</PrecisionType>
                    <PrecisionDigits>0</PrecisionDigits>
                    <ConversionSupport>None</ConversionSupport>
                </Parameter>
                <Parameter id="BaselineMinimumChunks">
                    <DisplayName>基线最小组块</DisplayName>
                    <Value>10</Value>
                    <Limits>
                        <Minimum type="Inclusive">1</Minimum>
                    </Limits>
                    <XUnits>Unspecified</XUnits>
                    <DataValueType>Unspecified</DataValueType>
                    <PrecisionType>DigitsAfterDecimal</PrecisionType>
                    <PrecisionDigits>0</PrecisionDigits>
                    <ConversionSupport>None</ConversionSupport>
                </Parameter>
                <Parameter id="BaselineFractionSkip">
                    <DisplayName>基线片段跳过</DisplayName>
                    <Value>0.02</Value>
                    <Limits>
                        <Minimum type="Inclusive">0.01</Minimum>
                        <Maximum type="Inclusive">0.999</Maximum>
                    </Limits>
                    <XUnits>Unspecified</XUnits>
                    <DataValueType>Unspecified</DataValueType>
                    <PrecisionType>DigitsAfterDecimal</PrecisionType>
                    <PrecisionDigits>3</PrecisionDigits>
                    <ConversionSupport>None</ConversionSupport>
                </Parameter>
                <Parameter id="BaselineFractionUse">
                    <DisplayName>基线片段使用</DisplayName>
                    <Value>0.05</Value>
                    <Limits>
                        <Minimum type="Inclusive">0.01</Minimum>
                        <Maximum type="Inclusive">0.999</Maximum>
                    </Limits>
                    <XUnits>Unspecified</XUnits>
                    <DataValueType>Unspecified</DataValueType>
                    <PrecisionType>DigitsAfterDecimal</PrecisionType>
                    <PrecisionDigits>3</PrecisionDigits>
                    <ConversionSupport>None</ConversionSupport>
                </Parameter>
                <Parameter id="Tolerance">
                    <DisplayName>容差</DisplayName>
                    <Value>0.25</Value>
                    <Limits>
                        <Minimum type="Inclusive">0.05</Minimum>
                        <Maximum type="Inclusive">5000</Maximum>
                    </Limits>
                    <XUnits>Unspecified</XUnits>
                    <DataValueType>Unspecified</DataValueType>
                    <PrecisionType>DigitsAfterDecimal</PrecisionType>
                    <PrecisionDigits>3</PrecisionDigits>
                    <ConversionSupport>None</ConversionSupport>
                </Parameter>
                <Parameter id="DetectMaximumSpikeWidth">
                    <DisplayName>检测最大尖峰峰宽</DisplayName>
                    <Value>2</Value>
                    <Limits>
                        <Minimum type="Inclusive">0</Minimum>
                        <Maximum type="Inclusive">10</Maximum>
                    </Limits>
                    <XUnits>Unspecified</XUnits>
                    <DataValueType>Unspecified</DataValueType>
                    <PrecisionType>DigitsAfterDecimal</PrecisionType>
                    <PrecisionDigits>0</PrecisionDigits>
                    <ConversionSupport>None</ConversionSupport>
                </Parameter>
                <Parameter id="DetectRequiredValley">
                    <DisplayName>检测所需的峰谷</DisplayName>
                    <Value>0.7</Value>
                    <Limits>
                        <Minimum type="Inclusive">0</Minimum>
                        <Maximum type="Exclusive">1</Maximum>
                    </Limits>
                    <XUnits>Unspecified</XUnits>
                    <DataValueType>Unspecified</DataValueType>
                    <PrecisionType>DigitsAfterDecimal</PrecisionType>
                    <PrecisionDigits>2</PrecisionDigits>
                    <ConversionSupport>None</ConversionSupport>
                </Parameter>
                <Parameter id="DoRestrictXRange">
                    <DisplayName>限制 X 范围</DisplayName>
                    <Value>false</Value>
                </Parameter>
                <Parameter id="RestrictedXRange">
                    <DisplayName>X 范围</DisplayName>
                    <Value>
                        <Minimum>0</Minimum>
                        <Maximum>0</Maximum>
                        <DataUnit>Thompsons</DataUnit>
                        <DataValueType>MassToCharge</DataValueType>
                        <PrecisionType>DigitsAfterDecimal</PrecisionType>
                        <PrecisionDigits>4</PrecisionDigits>
                    </Value>
                    <Limits>
                        <Limits id="first">
                            <Minimum type="Inclusive">0</Minimum>
                            <Maximum type="Inclusive">20000</Maximum>
                        </Limits>
                        <Limits id="second">
                            <Minimum type="Inclusive">0</Minimum>
                            <Maximum type="Inclusive">20000</Maximum>
                        </Limits>
                    </Limits>
                    <ConversionSupport>PrecisionOnly</ConversionSupport>
                </Parameter>
                <Parameter id="FastBaseline">
                    <DisplayName>快速基线</DisplayName>
                    <Value>true</Value>
                </Parameter>
            </Parameters>
        </ParameterSet>
        <ParameterSet usagekey="MSPeakFilters" displayName="MS 质谱峰过滤器设置" assembly="" class="Agilent.MassSpectrometry.DataAnalysis.PSetMSPeakFilter">
            <Parameters>
                <Parameter id="PeakFilter">
                    <Value>MaximumCount</Value>
                </Parameter>
                <Parameter id="PeakHeightAbsThreshold">
                    <DisplayName>峰高（counts）&gt;=</DisplayName>
                    <Value>100</Value>
                    <Limits>
                        <Minimum type="Inclusive">0</Minimum>
                    </Limits>
                    <XUnits>Abundance</XUnits>
                    <DataValueType>Response</DataValueType>
                    <PrecisionType>DigitsAfterDecimal</PrecisionType>
                    <PrecisionDigits>0</PrecisionDigits>
                    <ConversionSupport>None</ConversionSupport>
                </Parameter>
                <Parameter id="PeakHeightPctThreshold">
                    <DisplayName>峰高 (%) &gt;= </DisplayName>
                    <Value>5</Value>
                    <Limits>
                        <Minimum type="Inclusive">0</Minimum>
                        <Maximum type="Exclusive">100</Maximum>
                    </Limits>
                    <XUnits>Abundance</XUnits>
                    <DataValueType>Response</DataValueType>
                    <PrecisionType>DigitsAfterDecimal</PrecisionType>
                    <PrecisionDigits>3</PrecisionDigits>
                    <ConversionSupport>None</ConversionSupport>
                </Parameter>
                <Parameter id="MaximumPeakCount">
                    <DisplayName>数量上限: </DisplayName>
                    <Value>100</Value>
                    <Limits>
                        <Minimum type="Inclusive">0</Minimum>
                    </Limits>
                    <XUnits>Unspecified</XUnits>
                    <DataValueType>Unspecified</DataValueType>
                    <PrecisionType>DigitsAfterDecimal</PrecisionType>
                    <PrecisionDigits>0</PrecisionDigits>
                    <ConversionSupport>None</ConversionSupport>
                </Parameter>
                <Parameter id="DisplayThreshold">
                    <Value>0</Value>
                    <Limits>
                        <Minimum type="Inclusive">0</Minimum>
                    </Limits>
                    <XUnits>Abundance</XUnits>
                    <DataValueType>Response</DataValueType>
                    <PrecisionType>DigitsAfterDecimal</PrecisionType>
                    <PrecisionDigits>2</PrecisionDigits>
                    <ConversionSupport>None</ConversionSupport>
                </Parameter>
                <Parameter id="SNRThreshold">
                    <Value>5</Value>
                    <Limits>
                        <Minimum type="Exclusive">0</Minimum>
                    </Limits>
                    <XUnits>Mixed</XUnits>
                    <DataValueType>Mixed</DataValueType>
                    <PrecisionType>DigitsAfterDecimal</PrecisionType>
                    <PrecisionDigits>1</PrecisionDigits>
                    <ConversionSupport>None</ConversionSupport>
                </Parameter>
                <Parameter id="PeakAreaAbsThreshold">
                    <Value>10000</Value>
                    <Limits>
                        <Minimum type="Inclusive">0</Minimum>
                    </Limits>
                    <XUnits>Abundance</XUnits>
                    <DataValueType>Response</DataValueType>
                    <PrecisionType>DigitsAfterDecimal</PrecisionType>
                    <PrecisionDigits>0</PrecisionDigits>
                    <ConversionSupport>None</ConversionSupport>
                </Parameter>
                <Parameter id="PeakAreaPctUnits">
                    <Value>5</Value>
                    <Limits>
                        <Minimum type="Inclusive">0</Minimum>
                        <Maximum type="Inclusive">100</Maximum>
                    </Limits>
                    <XUnits>Abundance</XUnits>
                    <DataValueType>Response</DataValueType>
                    <PrecisionType>DigitsAfterDecimal</PrecisionType>
                    <PrecisionDigits>3</PrecisionDigits>
                    <ConversionSupport>None</ConversionSupport>
                </Parameter>
                <Parameter id="InterimSumObjectCount">
                    <Value>1</Value>
                    <Limits>
                        <Minimum type="Inclusive">1</Minimum>
                    </Limits>
                    <XUnits>Unspecified</XUnits>
                    <DataValueType>Unspecified</DataValueType>
                    <PrecisionType>DigitsAfterDecimal</PrecisionType>
                    <PrecisionDigits>0</PrecisionDigits>
                    <ConversionSupport>None</ConversionSupport>
                </Parameter>
                <Parameter id="FilterOnHeight">
                    <Value>true</Value>
                </Parameter>
                <Parameter id="EnableAdvancedFilters">
                    <Value>true</Value>
                </Parameter>
                <Parameter id="EnableHtCorrections">
                    <Value>true</Value>
                </Parameter>
                <Parameter id="PerformFragmentAnnotation">
                    <DisplayName>用分子式标注碎片质谱峰</DisplayName>
                    <Value>false</Value>
                </Parameter>
                <Parameter id="PerformFormulaAnnotationForNonFragments">
                    <DisplayName>为非碎片离子（未知）生成分子式</DisplayName>
                    <Value>false</Value>
                </Parameter>
            </Parameters>
            <AllowHeightFilters>true</AllowHeightFilters>
            <AllowAreaFilters>false</AllowAreaFilters>
            <UsedForFragmentFormulaAnnotation>false</UsedForFragmentFormulaAnnotation>
        </ParameterSet>
        <ParameterSet usagekey="ChargeStateAssignment" displayName="电荷态指定设置" assembly="" class="Agilent.MassSpectrometry.DataAnalysis.PSetChargeStateAssignment">
            <Parameters>
                <Parameter id="AbsoluteTolerance">
                    <DisplayName>同位素差容差 (m/z)</DisplayName>
                    <Value>0.0025</Value>
                    <Limits>
                        <Minimum type="Inclusive">0</Minimum>
                        <Maximum type="Inclusive">0.5</Maximum>
                    </Limits>
                    <XUnits>Thompsons</XUnits>
                    <DataValueType>MassToCharge</DataValueType>
                    <PrecisionType>DigitsAfterDecimal</PrecisionType>
                    <PrecisionDigits>4</PrecisionDigits>
                    <ConversionSupport>None</ConversionSupport>
                </Parameter>
                <Parameter id="RelativeTolerance">
                    <DisplayName>同位素差容差 (ppm)</DisplayName>
                    <Value>7</Value>
                    <Limits>
                        <Minimum type="Inclusive">0</Minimum>
                        <Maximum type="Inclusive">200</Maximum>
                    </Limits>
                    <XUnits>Unspecified</XUnits>
                    <DataValueType>Unspecified</DataValueType>
                    <PrecisionType>DigitsAfterDecimal</PrecisionType>
                    <PrecisionDigits>1</PrecisionDigits>
                    <ConversionSupport>None</ConversionSupport>
                </Parameter>
                <Parameter id="Deisotope">
                    <DisplayName>删除较高的同位素</DisplayName>
                    <Value>false</Value>
                </Parameter>
                <Parameter id="RecomputeOnChangedPeakList">
                    <DisplayName>在峰列表更改时重新计算</DisplayName>
                    <Value>true</Value>
                </Parameter>
                <Parameter id="MaximumChargeState">
                    <DisplayName>最大电荷态</DisplayName>
                    <Value>2</Value>
                    <Limits>
                        <Minimum type="Inclusive">1</Minimum>
                        <Maximum type="Inclusive">99</Maximum>
                    </Limits>
                    <XUnits>Unspecified</XUnits>
                    <DataValueType>Unspecified</DataValueType>
                    <PrecisionType>DigitsAfterDecimal</PrecisionType>
                    <PrecisionDigits>0</PrecisionDigits>
                    <ConversionSupport>None</ConversionSupport>
                </Parameter>
                <Parameter id="MinimumChargeState">
                    <DisplayName>最小电荷态</DisplayName>
                    <Value>0</Value>
                    <Limits>
                        <Minimum type="Inclusive">0</Minimum>
                        <Maximum type="Inclusive">99</Maximum>
                    </Limits>
                    <XUnits>Unspecified</XUnits>
                    <DataValueType>Unspecified</DataValueType>
                    <PrecisionType>DigitsAfterDecimal</PrecisionType>
                    <PrecisionDigits>0</PrecisionDigits>
                    <ConversionSupport>None</ConversionSupport>
                </Parameter>
                <Parameter id="LimitMaxChargeState">
                    <DisplayName>将指定的电荷态限制为下列最大值:</DisplayName>
                    <Value>true</Value>
                </Parameter>
                <Parameter id="IsotopeModel">
                    <DisplayName>同位素模型</DisplayName>
                    <Value>CommonOrganicMolecules</Value>
                </Parameter>
                <Parameter id="TreatUnknownAsSinglyCharged">
                    <DisplayName>未指定电荷的离子作为单电荷离子</DisplayName>
                    <Value>false</Value>
                </Parameter>
                <Parameter id="SumAbundances">
                    <DisplayName>丰度加和</DisplayName>
                    <Value>true</Value>
                </Parameter>
            </Parameters>
        </ParameterSet>
        <ParameterSet usagekey="MSMSPeakSpectrumExtract" displayName="MS/MS 峰质谱图提取设置" assembly="" class="Agilent.MassSpectrometry.DataAnalysis.PSetPeakSpectrumExtraction">
            <Parameters>
                <Parameter id="UseApexScan">
                    <DisplayName>平均扫描数超过</DisplayName>
                    <Value>false</Value>
                </Parameter>
                <Parameter id="PeakHeightThreshold">
                    <DisplayName>超过 (%) 的平均扫描数:</DisplayName>
                    <Value>10</Value>
                    <Limits>
                        <Minimum type="Inclusive">0</Minimum>
                        <Maximum type="Exclusive">100</Maximum>
                    </Limits>
                    <XUnits>Abundance</XUnits>
                    <DataValueType>Response</DataValueType>
                    <PrecisionType>DigitsAfterDecimal</PrecisionType>
                    <PrecisionDigits>0</PrecisionDigits>
                    <ConversionSupport>None</ConversionSupport>
                </Parameter>
                <Parameter id="UseTofSaturationFilter">
                    <DisplayName>排除饱和的 TOF 质谱图</DisplayName>
                    <Value>true</Value>
                </Parameter>
                <Parameter id="TofSaturationThreshold">
                    <DisplayName>TOF 饱和度限值 (%):</DisplayName>
                    <Value>10</Value>
                    <Limits>
                        <Minimum type="Inclusive">10</Minimum>
                        <Maximum type="Inclusive">100</Maximum>
                    </Limits>
                    <XUnits>Abundance</XUnits>
                    <DataValueType>Response</DataValueType>
                    <PrecisionType>DigitsAfterDecimal</PrecisionType>
                    <PrecisionDigits>1</PrecisionDigits>
                    <ConversionSupport>None</ConversionSupport>
                </Parameter>
                <Parameter id="UseTofSaturationMzRange">
                    <DisplayName>限制饱和度 m/z 范围:</DisplayName>
                    <Value>false</Value>
                </Parameter>
                <Parameter id="TofSaturationMzRange">
                    <DisplayName>检查下列对象的饱和度:</DisplayName>
                    <DefaultValue>
                        <DataUnit>Thompsons</DataUnit>
                        <DataValueType>MassToCharge</DataValueType>
                        <PrecisionType>DigitsAfterDecimal</PrecisionType>
                        <PrecisionDigits>4</PrecisionDigits>
                        <Range>
                            <Minimum>100</Minimum>
                            <Maximum>2000</Maximum>
                            <DataUnit>Thompsons</DataUnit>
                            <DataValueType>MassToCharge</DataValueType>
                            <PrecisionType>DigitsAfterDecimal</PrecisionType>
                            <PrecisionDigits>4</PrecisionDigits>
                        </Range>
                    </DefaultValue>
                    <Value>
                        <DataUnit>Thompsons</DataUnit>
                        <DataValueType>MassToCharge</DataValueType>
                        <PrecisionType>DigitsAfterDecimal</PrecisionType>
                        <PrecisionDigits>4</PrecisionDigits>
                        <Range>
                            <Minimum>100</Minimum>
                            <Maximum>2000</Maximum>
                            <DataUnit>Thompsons</DataUnit>
                            <DataValueType>MassToCharge</DataValueType>
                            <PrecisionType>DigitsAfterDecimal</PrecisionType>
                            <PrecisionDigits>4</PrecisionDigits>
                        </Range>
                    </Value>
                    <Limits>
                        <Limits id="overall">
                            <Minimum type="Exclusive">0</Minimum>
                            <Maximum type="Inclusive">100000</Maximum>
                        </Limits>
                        <Limits id="width" />
                    </Limits>
                    <ConversionSupport>PrecisionOnly</ConversionSupport>
                </Parameter>
                <Parameter id="MSBackgroundSource">
                    <DisplayName>MS 背景源:</DisplayName>
                    <Value>None</Value>
                </Parameter>
                <Parameter id="MsMsBackgroundSource">
                    <DisplayName>MS/MS 背景源:</DisplayName>
                    <Value>None</Value>
                </Parameter>
                <Parameter id="UVBackgroundSource">
                    <DisplayName>UV 背景源:</DisplayName>
                    <Value>PeakStartAndEnd</Value>
                </Parameter>
                <Parameter id="DesignatedMinMaxTimeRange">
                    <DisplayName>时间范围:</DisplayName>
                    <Value>
                        <Minimum>0</Minimum>
                        <Maximum>0</Maximum>
                        <DataUnit>Minutes</DataUnit>
                        <DataValueType>AcqTime</DataValueType>
                        <PrecisionType>DigitsAfterDecimal</PrecisionType>
                        <PrecisionDigits>3</PrecisionDigits>
                    </Value>
                    <Limits>
                        <Limits id="first" />
                        <Limits id="second" />
                    </Limits>
                    <ConversionSupport>PrecisionOnly</ConversionSupport>
                </Parameter>
                <Parameter id="EvaluateNoBackground">
                    <DisplayName>也进行无背景评估</DisplayName>
                    <Value>false</Value>
                </Parameter>
                <Parameter id="NeverReturnEmptySpectrum">
                    <DisplayName>不返回空的质谱图</DisplayName>
                    <Value>true</Value>
                </Parameter>
                <Parameter id="TofSaturationMzRangeOption">
                    <DisplayName>Tof 饱和 mz 范围选项</DisplayName>
                    <Value>ChromatogramRange</Value>
                </Parameter>
            </Parameters>
            <TofOptionsApplicable>true</TofOptionsApplicable>
            <PeakSpectrumDataType>MSMS</PeakSpectrumDataType>
        </ParameterSet>
        <ParameterSet usagekey="MSMSTofPeakFinder" displayName="MS/MS TOF 峰查找器设置" assembly="" class="Agilent.MassSpectrometry.DataAnalysis.PSetTofPeakFinder">
            <Parameters>
                <Parameter id="BaselineChunkSize">
                    <DisplayName>基线组块大小</DisplayName>
                    <Value>4</Value>
                    <Limits>
                        <Minimum type="Inclusive">4</Minimum>
                    </Limits>
                    <XUnits>Unspecified</XUnits>
                    <DataValueType>Unspecified</DataValueType>
                    <PrecisionType>DigitsAfterDecimal</PrecisionType>
                    <PrecisionDigits>0</PrecisionDigits>
                    <ConversionSupport>None</ConversionSupport>
                </Parameter>
                <Parameter id="BaselineMinimumChunks">
                    <DisplayName>基线最小组块</DisplayName>
                    <Value>10</Value>
                    <Limits>
                        <Minimum type="Inclusive">1</Minimum>
                    </Limits>
                    <XUnits>Unspecified</XUnits>
                    <DataValueType>Unspecified</DataValueType>
                    <PrecisionType>DigitsAfterDecimal</PrecisionType>
                    <PrecisionDigits>0</PrecisionDigits>
                    <ConversionSupport>None</ConversionSupport>
                </Parameter>
                <Parameter id="BaselineFractionSkip">
                    <DisplayName>基线片段跳过</DisplayName>
                    <Value>0.02</Value>
                    <Limits>
                        <Minimum type="Inclusive">0.01</Minimum>
                        <Maximum type="Inclusive">0.999</Maximum>
                    </Limits>
                    <XUnits>Unspecified</XUnits>
                    <DataValueType>Unspecified</DataValueType>
                    <PrecisionType>DigitsAfterDecimal</PrecisionType>
                    <PrecisionDigits>3</PrecisionDigits>
                    <ConversionSupport>None</ConversionSupport>
                </Parameter>
                <Parameter id="BaselineFractionUse">
                    <DisplayName>基线片段使用</DisplayName>
                    <Value>0.05</Value>
                    <Limits>
                        <Minimum type="Inclusive">0.01</Minimum>
                        <Maximum type="Inclusive">0.999</Maximum>
                    </Limits>
                    <XUnits>Unspecified</XUnits>
                    <DataValueType>Unspecified</DataValueType>
                    <PrecisionType>DigitsAfterDecimal</PrecisionType>
                    <PrecisionDigits>3</PrecisionDigits>
                    <ConversionSupport>None</ConversionSupport>
                </Parameter>
                <Parameter id="Tolerance">
                    <DisplayName>容差</DisplayName>
                    <Value>0.25</Value>
                    <Limits>
                        <Minimum type="Inclusive">0.05</Minimum>
                        <Maximum type="Inclusive">5000</Maximum>
                    </Limits>
                    <XUnits>Unspecified</XUnits>
                    <DataValueType>Unspecified</DataValueType>
                    <PrecisionType>DigitsAfterDecimal</PrecisionType>
                    <PrecisionDigits>3</PrecisionDigits>
                    <ConversionSupport>None</ConversionSupport>
                </Parameter>
                <Parameter id="DetectMaximumSpikeWidth">
                    <DisplayName>检测最大尖峰峰宽</DisplayName>
                    <Value>2</Value>
                    <Limits>
                        <Minimum type="Inclusive">0</Minimum>
                        <Maximum type="Inclusive">10</Maximum>
                    </Limits>
                    <XUnits>Unspecified</XUnits>
                    <DataValueType>Unspecified</DataValueType>
                    <PrecisionType>DigitsAfterDecimal</PrecisionType>
                    <PrecisionDigits>0</PrecisionDigits>
                    <ConversionSupport>None</ConversionSupport>
                </Parameter>
                <Parameter id="DetectRequiredValley">
                    <DisplayName>检测所需的峰谷</DisplayName>
                    <Value>0.7</Value>
                    <Limits>
                        <Minimum type="Inclusive">0</Minimum>
                        <Maximum type="Exclusive">1</Maximum>
                    </Limits>
                    <XUnits>Unspecified</XUnits>
                    <DataValueType>Unspecified</DataValueType>
                    <PrecisionType>DigitsAfterDecimal</PrecisionType>
                    <PrecisionDigits>2</PrecisionDigits>
                    <ConversionSupport>None</ConversionSupport>
                </Parameter>
                <Parameter id="DoRestrictXRange">
                    <DisplayName>限制 X 范围</DisplayName>
                    <Value>false</Value>
                </Parameter>
                <Parameter id="RestrictedXRange">
                    <DisplayName>X 范围</DisplayName>
                    <Value>
                        <Minimum>0</Minimum>
                        <Maximum>0</Maximum>
                        <DataUnit>Thompsons</DataUnit>
                        <DataValueType>MassToCharge</DataValueType>
                        <PrecisionType>DigitsAfterDecimal</PrecisionType>
                        <PrecisionDigits>4</PrecisionDigits>
                    </Value>
                    <Limits>
                        <Limits id="first">
                            <Minimum type="Inclusive">0</Minimum>
                            <Maximum type="Inclusive">20000</Maximum>
                        </Limits>
                        <Limits id="second">
                            <Minimum type="Inclusive">0</Minimum>
                            <Maximum type="Inclusive">20000</Maximum>
                        </Limits>
                    </Limits>
                    <ConversionSupport>PrecisionOnly</ConversionSupport>
                </Parameter>
                <Parameter id="FastBaseline">
                    <DisplayName>快速基线</DisplayName>
                    <Value>true</Value>
                </Parameter>
            </Parameters>
        </ParameterSet>
        <ParameterSet usagekey="MSMSPeakFilters" displayName="MS/MS 质谱峰过滤器设置" assembly="" class="Agilent.MassSpectrometry.DataAnalysis.PSetMSPeakFilter">
            <Parameters>
                <Parameter id="PeakFilter">
                    <Value>MaximumCount</Value>
                </Parameter>
                <Parameter id="PeakHeightAbsThreshold">
                    <DisplayName>峰高（counts）&gt;=</DisplayName>
                    <Value>10</Value>
                    <Limits>
                        <Minimum type="Inclusive">0</Minimum>
                    </Limits>
                    <XUnits>Abundance</XUnits>
                    <DataValueType>Response</DataValueType>
                    <PrecisionType>DigitsAfterDecimal</PrecisionType>
                    <PrecisionDigits>0</PrecisionDigits>
                    <ConversionSupport>None</ConversionSupport>
                </Parameter>
                <Parameter id="PeakHeightPctThreshold">
                    <DisplayName>峰高 (%) &gt;= </DisplayName>
                    <Value>5</Value>
                    <Limits>
                        <Minimum type="Inclusive">0</Minimum>
                        <Maximum type="Exclusive">100</Maximum>
                    </Limits>
                    <XUnits>Abundance</XUnits>
                    <DataValueType>Response</DataValueType>
                    <PrecisionType>DigitsAfterDecimal</PrecisionType>
                    <PrecisionDigits>3</PrecisionDigits>
                    <ConversionSupport>None</ConversionSupport>
                </Parameter>
                <Parameter id="MaximumPeakCount">
                    <DisplayName>数量上限: </DisplayName>
                    <Value>100</Value>
                    <Limits>
                        <Minimum type="Inclusive">0</Minimum>
                    </Limits>
                    <XUnits>Unspecified</XUnits>
                    <DataValueType>Unspecified</DataValueType>
                    <PrecisionType>DigitsAfterDecimal</PrecisionType>
                    <PrecisionDigits>0</PrecisionDigits>
                    <ConversionSupport>None</ConversionSupport>
                </Parameter>
                <Parameter id="DisplayThreshold">
                    <Value>0</Value>
                    <Limits>
                        <Minimum type="Inclusive">0</Minimum>
                    </Limits>
                    <XUnits>Abundance</XUnits>
                    <DataValueType>Response</DataValueType>
                    <PrecisionType>DigitsAfterDecimal</PrecisionType>
                    <PrecisionDigits>2</PrecisionDigits>
                    <ConversionSupport>None</ConversionSupport>
                </Parameter>
                <Parameter id="SNRThreshold">
                    <Value>5</Value>
                    <Limits>
                        <Minimum type="Exclusive">0</Minimum>
                    </Limits>
                    <XUnits>Mixed</XUnits>
                    <DataValueType>Mixed</DataValueType>
                    <PrecisionType>DigitsAfterDecimal</PrecisionType>
                    <PrecisionDigits>1</PrecisionDigits>
                    <ConversionSupport>None</ConversionSupport>
                </Parameter>
                <Parameter id="PeakAreaAbsThreshold">
                    <Value>10000</Value>
                    <Limits>
                        <Minimum type="Inclusive">0</Minimum>
                    </Limits>
                    <XUnits>Abundance</XUnits>
                    <DataValueType>Response</DataValueType>
                    <PrecisionType>DigitsAfterDecimal</PrecisionType>
                    <PrecisionDigits>0</PrecisionDigits>
                    <ConversionSupport>None</ConversionSupport>
                </Parameter>
                <Parameter id="PeakAreaPctUnits">
                    <Value>5</Value>
                    <Limits>
                        <Minimum type="Inclusive">0</Minimum>
                        <Maximum type="Inclusive">100</Maximum>
                    </Limits>
                    <XUnits>Abundance</XUnits>
                    <DataValueType>Response</DataValueType>
                    <PrecisionType>DigitsAfterDecimal</PrecisionType>
                    <PrecisionDigits>3</PrecisionDigits>
                    <ConversionSupport>None</ConversionSupport>
                </Parameter>
                <Parameter id="InterimSumObjectCount">
                    <Value>1</Value>
                    <Limits>
                        <Minimum type="Inclusive">1</Minimum>
                    </Limits>
                    <XUnits>Unspecified</XUnits>
                    <DataValueType>Unspecified</DataValueType>
                    <PrecisionType>DigitsAfterDecimal</PrecisionType>
                    <PrecisionDigits>0</PrecisionDigits>
                    <ConversionSupport>None</ConversionSupport>
                </Parameter>
                <Parameter id="FilterOnHeight">
                    <Value>true</Value>
                </Parameter>
                <Parameter id="EnableAdvancedFilters">
                    <Value>true</Value>
                </Parameter>
                <Parameter id="EnableHtCorrections">
                    <Value>true</Value>
                </Parameter>
                <Parameter id="PerformFragmentAnnotation">
                    <DisplayName>用分子式标注碎片质谱峰</DisplayName>
                    <Value>false</Value>
                </Parameter>
                <Parameter id="PerformFormulaAnnotationForNonFragments">
                    <DisplayName>为非碎片离子（未知）生成分子式</DisplayName>
                    <Value>false</Value>
                </Parameter>
            </Parameters>
            <AllowHeightFilters>true</AllowHeightFilters>
            <AllowAreaFilters>false</AllowAreaFilters>
            <UsedForFragmentFormulaAnnotation>false</UsedForFragmentFormulaAnnotation>
        </ParameterSet>
        <ParameterSet usagekey="MSMSChargeStateAssignment" displayName="MS/MS 电荷态指定设置" assembly="" class="Agilent.MassSpectrometry.DataAnalysis.PSetChargeStateAssignment">
            <Parameters>
                <Parameter id="AbsoluteTolerance">
                    <DisplayName>同位素差容差 (m/z)</DisplayName>
                    <Value>0.0025</Value>
                    <Limits>
                        <Minimum type="Inclusive">0</Minimum>
                        <Maximum type="Inclusive">0.5</Maximum>
                    </Limits>
                    <XUnits>Thompsons</XUnits>
                    <DataValueType>MassToCharge</DataValueType>
                    <PrecisionType>DigitsAfterDecimal</PrecisionType>
                    <PrecisionDigits>4</PrecisionDigits>
                    <ConversionSupport>None</ConversionSupport>
                </Parameter>
                <Parameter id="RelativeTolerance">
                    <DisplayName>同位素差容差 (ppm)</DisplayName>
                    <Value>7</Value>
                    <Limits>
                        <Minimum type="Inclusive">0</Minimum>
                        <Maximum type="Inclusive">200</Maximum>
                    </Limits>
                    <XUnits>Unspecified</XUnits>
                    <DataValueType>Unspecified</DataValueType>
                    <PrecisionType>DigitsAfterDecimal</PrecisionType>
                    <PrecisionDigits>1</PrecisionDigits>
                    <ConversionSupport>None</ConversionSupport>
                </Parameter>
                <Parameter id="Deisotope">
                    <DisplayName>删除较高的同位素</DisplayName>
                    <Value>false</Value>
                </Parameter>
                <Parameter id="RecomputeOnChangedPeakList">
                    <DisplayName>在峰列表更改时重新计算</DisplayName>
                    <Value>true</Value>
                </Parameter>
                <Parameter id="MaximumChargeState">
                    <DisplayName>最大电荷态</DisplayName>
                    <Value>2</Value>
                    <Limits>
                        <Minimum type="Inclusive">1</Minimum>
                        <Maximum type="Inclusive">99</Maximum>
                    </Limits>
                    <XUnits>Unspecified</XUnits>
                    <DataValueType>Unspecified</DataValueType>
                    <PrecisionType>DigitsAfterDecimal</PrecisionType>
                    <PrecisionDigits>0</PrecisionDigits>
                    <ConversionSupport>None</ConversionSupport>
                </Parameter>
                <Parameter id="MinimumChargeState">
                    <DisplayName>最小电荷态</DisplayName>
                    <Value>0</Value>
                    <Limits>
                        <Minimum type="Inclusive">0</Minimum>
                        <Maximum type="Inclusive">99</Maximum>
                    </Limits>
                    <XUnits>Unspecified</XUnits>
                    <DataValueType>Unspecified</DataValueType>
                    <PrecisionType>DigitsAfterDecimal</PrecisionType>
                    <PrecisionDigits>0</PrecisionDigits>
                    <ConversionSupport>None</ConversionSupport>
                </Parameter>
                <Parameter id="LimitMaxChargeState">
                    <DisplayName>将指定的电荷态限制为下列最大值:</DisplayName>
                    <Value>true</Value>
                </Parameter>
                <Parameter id="IsotopeModel">
                    <DisplayName>同位素模型</DisplayName>
                    <Value>CommonOrganicMolecules</Value>
                </Parameter>
                <Parameter id="TreatUnknownAsSinglyCharged">
                    <DisplayName>未指定电荷的离子作为单电荷离子</DisplayName>
                    <Value>false</Value>
                </Parameter>
                <Parameter id="SumAbundances">
                    <DisplayName>丰度加和</DisplayName>
                    <Value>true</Value>
                </Parameter>
            </Parameters>
        </ParameterSet>
        <ParameterSet usagekey="UVPeakSpectrumExtract" displayName="UV 峰光谱提取设置" assembly="" class="Agilent.MassSpectrometry.DataAnalysis.PSetPeakSpectrumExtraction">
            <Parameters>
                <Parameter id="UseApexScan">
                    <DisplayName>平均扫描数超过</DisplayName>
                    <Value>false</Value>
                </Parameter>
                <Parameter id="PeakHeightThreshold">
                    <DisplayName>超过 (%) 的平均扫描数:</DisplayName>
                    <Value>10</Value>
                    <Limits>
                        <Minimum type="Inclusive">0</Minimum>
                        <Maximum type="Exclusive">100</Maximum>
                    </Limits>
                    <XUnits>Abundance</XUnits>
                    <DataValueType>Response</DataValueType>
                    <PrecisionType>DigitsAfterDecimal</PrecisionType>
                    <PrecisionDigits>0</PrecisionDigits>
                    <ConversionSupport>None</ConversionSupport>
                </Parameter>
                <Parameter id="UseTofSaturationFilter">
                    <DisplayName>排除饱和的 TOF 质谱图</DisplayName>
                    <Value>true</Value>
                </Parameter>
                <Parameter id="TofSaturationThreshold">
                    <DisplayName>TOF 饱和度限值 (%):</DisplayName>
                    <Value>10</Value>
                    <Limits>
                        <Minimum type="Inclusive">10</Minimum>
                        <Maximum type="Inclusive">100</Maximum>
                    </Limits>
                    <XUnits>Abundance</XUnits>
                    <DataValueType>Response</DataValueType>
                    <PrecisionType>DigitsAfterDecimal</PrecisionType>
                    <PrecisionDigits>1</PrecisionDigits>
                    <ConversionSupport>None</ConversionSupport>
                </Parameter>
                <Parameter id="UseTofSaturationMzRange">
                    <DisplayName>限制饱和度 m/z 范围:</DisplayName>
                    <Value>false</Value>
                </Parameter>
                <Parameter id="TofSaturationMzRange">
                    <DisplayName>检查下列对象的饱和度:</DisplayName>
                    <DefaultValue>
                        <DataUnit>Thompsons</DataUnit>
                        <DataValueType>MassToCharge</DataValueType>
                        <PrecisionType>DigitsAfterDecimal</PrecisionType>
                        <PrecisionDigits>4</PrecisionDigits>
                        <Range>
                            <Minimum>100</Minimum>
                            <Maximum>2000</Maximum>
                            <DataUnit>Thompsons</DataUnit>
                            <DataValueType>MassToCharge</DataValueType>
                            <PrecisionType>DigitsAfterDecimal</PrecisionType>
                            <PrecisionDigits>4</PrecisionDigits>
                        </Range>
                    </DefaultValue>
                    <Value>
                        <DataUnit>Thompsons</DataUnit>
                        <DataValueType>MassToCharge</DataValueType>
                        <PrecisionType>DigitsAfterDecimal</PrecisionType>
                        <PrecisionDigits>4</PrecisionDigits>
                        <Range>
                            <Minimum>100</Minimum>
                            <Maximum>2000</Maximum>
                            <DataUnit>Thompsons</DataUnit>
                            <DataValueType>MassToCharge</DataValueType>
                            <PrecisionType>DigitsAfterDecimal</PrecisionType>
                            <PrecisionDigits>4</PrecisionDigits>
                        </Range>
                    </Value>
                    <Limits>
                        <Limits id="overall">
                            <Minimum type="Exclusive">0</Minimum>
                            <Maximum type="Inclusive">100000</Maximum>
                        </Limits>
                        <Limits id="width" />
                    </Limits>
                    <ConversionSupport>PrecisionOnly</ConversionSupport>
                </Parameter>
                <Parameter id="MSBackgroundSource">
                    <DisplayName>MS 背景源:</DisplayName>
                    <Value>None</Value>
                </Parameter>
                <Parameter id="MsMsBackgroundSource">
                    <DisplayName>MS/MS 背景源:</DisplayName>
                    <Value>None</Value>
                </Parameter>
                <Parameter id="UVBackgroundSource">
                    <DisplayName>UV 背景源:</DisplayName>
                    <Value>PeakStartAndEnd</Value>
                </Parameter>
                <Parameter id="DesignatedMinMaxTimeRange">
                    <DisplayName>时间范围:</DisplayName>
                    <Value>
                        <Minimum>0</Minimum>
                        <Maximum>0</Maximum>
                        <DataUnit>Minutes</DataUnit>
                        <DataValueType>AcqTime</DataValueType>
                        <PrecisionType>DigitsAfterDecimal</PrecisionType>
                        <PrecisionDigits>3</PrecisionDigits>
                    </Value>
                    <Limits>
                        <Limits id="first" />
                        <Limits id="second" />
                    </Limits>
                    <ConversionSupport>PrecisionOnly</ConversionSupport>
                </Parameter>
                <Parameter id="EvaluateNoBackground">
                    <DisplayName>也进行无背景评估</DisplayName>
                    <Value>false</Value>
                </Parameter>
                <Parameter id="NeverReturnEmptySpectrum">
                    <DisplayName>不返回空的质谱图</DisplayName>
                    <Value>true</Value>
                </Parameter>
                <Parameter id="TofSaturationMzRangeOption">
                    <DisplayName>Tof 饱和 mz 范围选项</DisplayName>
                    <Value>ChromatogramRange</Value>
                </Parameter>
            </Parameters>
            <TofOptionsApplicable>false</TofOptionsApplicable>
            <PeakSpectrumDataType>UV</PeakSpectrumDataType>
        </ParameterSet>
        <ParameterSet usagekey="FindCpdsAutoMsMs" displayName="查找化合物自动 MS/MS 设置" assembly="" class="Agilent.MassSpectrometry.DataAnalysis.PSetFindCpdsAutoMsMs">
            <Parameters>
                <Parameter id="RetentionTimeWindow">
                    <DisplayName>保留时间窗口:</DisplayName>
                    <Value>0.25</Value>
                    <Limits>
                        <Minimum type="Inclusive">0</Minimum>
                        <Maximum type="Inclusive">2</Maximum>
                    </Limits>
                    <XUnits>Minutes</XUnits>
                    <DataValueType>AcqTime</DataValueType>
                    <PrecisionType>DigitsAfterDecimal</PrecisionType>
                    <PrecisionDigits>3</PrecisionDigits>
                    <ConversionSupport>PrecisionOnly</ConversionSupport>
                </Parameter>
                <Parameter id="AbundanceThresholdPositive">
                    <DisplayName>正 MS/MS TIC 阈值:</DisplayName>
                    <Value>1000</Value>
                    <Limits>
                        <Minimum type="Inclusive">0</Minimum>
                    </Limits>
                    <XUnits>Abundance</XUnits>
                    <DataValueType>Response</DataValueType>
                    <PrecisionType>DigitsAfterDecimal</PrecisionType>
                    <PrecisionDigits>0</PrecisionDigits>
                    <ConversionSupport>None</ConversionSupport>
                </Parameter>
                <Parameter id="AbundanceThresholdNegative">
                    <DisplayName>负 MS/MS TIC 阈值:</DisplayName>
                    <Value>1000</Value>
                    <Limits>
                        <Minimum type="Inclusive">0</Minimum>
                    </Limits>
                    <XUnits>Abundance</XUnits>
                    <DataValueType>Response</DataValueType>
                    <PrecisionType>DigitsAfterDecimal</PrecisionType>
                    <PrecisionDigits>0</PrecisionDigits>
                    <ConversionSupport>None</ConversionSupport>
                </Parameter>
                <Parameter id="MzTolerance">
                    <DisplayName>质量匹配容差:</DisplayName>
                    <Value>0.05</Value>
                    <Limits>
                        <Minimum type="Inclusive">0.001</Minimum>
                        <Maximum type="Inclusive">1</Maximum>
                    </Limits>
                    <XUnits>Thompsons</XUnits>
                    <DataValueType>MassToCharge</DataValueType>
                    <PrecisionType>DigitsAfterDecimal</PrecisionType>
                    <PrecisionDigits>4</PrecisionDigits>
                    <ConversionSupport>PrecisionOnly</ConversionSupport>
                </Parameter>
                <Parameter id="LimitNoOfCompounds">
                    <DisplayName>化合物数量上限:</DisplayName>
                    <Value>false</Value>
                </Parameter>
                <Parameter id="MaxNoOfCompounds">
                    <DisplayName>最大化合物数:</DisplayName>
                    <Value>50</Value>
                    <Limits>
                        <Minimum type="Inclusive">1</Minimum>
                    </Limits>
                    <XUnits>Unspecified</XUnits>
                    <DataValueType>Unspecified</DataValueType>
                    <PrecisionType>DigitsAfterDecimal</PrecisionType>
                    <PrecisionDigits>0</PrecisionDigits>
                    <ConversionSupport>None</ConversionSupport>
                </Parameter>
                <Parameter id="MaxBackgoundCnt">
                    <DisplayName>忽略持久性背景化合物 &gt;</DisplayName>
                    <Value>5</Value>
                    <Limits>
                        <Minimum type="Inclusive">1</Minimum>
                    </Limits>
                    <XUnits>Unspecified</XUnits>
                    <DataValueType>Unspecified</DataValueType>
                    <PrecisionType>DigitsAfterDecimal</PrecisionType>
                    <PrecisionDigits>0</PrecisionDigits>
                    <ConversionSupport>None</ConversionSupport>
                </Parameter>
                <Parameter id="GenerateMsMsChrom">
                    <DisplayName>提取 ECC:</DisplayName>
                    <Value>true</Value>
                </Parameter>
                <Parameter id="GenerateMsChrom">
                    <DisplayName>提取 EIC:</DisplayName>
                    <Value>true</Value>
                </Parameter>
                <Parameter id="EicMzExpansion">
                    <DisplayName>EIC 单一 m/z 扩展:</DisplayName>
                    <Value>75</Value>
                    <Limits>
                        <Minimum type="Inclusive">50</Minimum>
                    </Limits>
                    <XUnits>Thompsons</XUnits>
                    <DataValueType>MassToCharge</DataValueType>
                    <PrecisionType>DigitsAfterDecimal</PrecisionType>
                    <PrecisionDigits>3</PrecisionDigits>
                    <ConversionSupport>None</ConversionSupport>
                </Parameter>
                <Parameter id="MinimumEicWidth">
                    <Value>0.5</Value>
                    <Limits />
                    <XUnits>Minutes</XUnits>
                    <DataValueType>AcqTime</DataValueType>
                    <PrecisionType>DigitsAfterDecimal</PrecisionType>
                    <PrecisionDigits>3</PrecisionDigits>
                    <ConversionSupport>PrecisionOnly</ConversionSupport>
                </Parameter>
                <Parameter id="IntegrateEic">
                    <Value>true</Value>
                </Parameter>
                <Parameter id="GenerateMsMsSpectra">
                    <DisplayName>提取 MS:</DisplayName>
                    <Value>true</Value>
                </Parameter>
                <Parameter id="GenerateMsSpectra">
                    <DisplayName>提取 MS:</DisplayName>
                    <Value>false</Value>
                </Parameter>
                <Parameter id="BackgroundSource">
                    <DisplayName>MS 背景扣除:</DisplayName>
                    <Value>None</Value>
                </Parameter>
                <Parameter id="BackgroundThresholdMult">
                    <DisplayName>当 TIC &gt; 下列值时除外</DisplayName>
                    <Value>100000</Value>
                    <Limits>
                        <Minimum type="Inclusive">0</Minimum>
                        <Maximum type="Inclusive">100000</Maximum>
                    </Limits>
                    <XUnits>Unspecified</XUnits>
                    <DataValueType>Unspecified</DataValueType>
                    <PrecisionType>DigitsAfterDecimal</PrecisionType>
                    <PrecisionDigits>1</PrecisionDigits>
                    <ConversionSupport>None</ConversionSupport>
                </Parameter>
                <Parameter id="UseFragmentMass">
                    <DisplayName>依据碎片的过滤结果</DisplayName>
                    <Value>false</Value>
                </Parameter>
                <Parameter id="FragmentMass">
                    <DisplayName>碎片质量:</DisplayName>
                    <DefaultValue />
                    <Value />
                    <Limits>
                        <Minimum type="Inclusive">0</Minimum>
                    </Limits>
                    <XUnits>Unspecified</XUnits>
                    <DataValueType>Unspecified</DataValueType>
                    <PrecisionType>DigitsAfterDecimal</PrecisionType>
                    <PrecisionDigits>2</PrecisionDigits>
                    <ConversionSupport>None</ConversionSupport>
                </Parameter>
                <Parameter id="NeutralLoss">
                    <DisplayName>中性丢失:</DisplayName>
                    <DefaultValue />
                    <Value />
                    <Limits>
                        <Minimum type="Inclusive">0</Minimum>
                    </Limits>
                    <XUnits>Unspecified</XUnits>
                    <DataValueType>Unspecified</DataValueType>
                    <PrecisionType>DigitsAfterDecimal</PrecisionType>
                    <PrecisionDigits>2</PrecisionDigits>
                    <ConversionSupport>None</ConversionSupport>
                </Parameter>
                <Parameter id="MassFilter">
                    <DisplayName>质量过滤器</DisplayName>
                    <Value>FragmentMass</Value>
                </Parameter>
                <Parameter id="SingleMzWidth">
                    <DisplayName>峰宽 (m/z):</DisplayName>
                    <Value>0.5</Value>
                    <Limits>
                        <Minimum type="Inclusive">0</Minimum>
                    </Limits>
                    <XUnits>Thompsons</XUnits>
                    <DataValueType>MassToCharge</DataValueType>
                    <PrecisionType>DigitsAfterDecimal</PrecisionType>
                    <PrecisionDigits>4</PrecisionDigits>
                    <ConversionSupport>PrecisionOnly</ConversionSupport>
                </Parameter>
                <Parameter id="SinglePpmWidth">
                    <DisplayName>峰宽 (ppm):</DisplayName>
                    <Value>100</Value>
                    <Limits>
                        <Minimum type="Inclusive">10</Minimum>
                        <Maximum type="Inclusive">1000</Maximum>
                    </Limits>
                    <XUnits>Unspecified</XUnits>
                    <DataValueType>Unspecified</DataValueType>
                    <PrecisionType>DigitsAfterDecimal</PrecisionType>
                    <PrecisionDigits>1</PrecisionDigits>
                    <ConversionSupport>None</ConversionSupport>
                </Parameter>
                <Parameter id="AsymmetricMzWidthLow">
                    <DisplayName>峰宽下限 (m/z):</DisplayName>
                    <Value>0.3</Value>
                    <Limits>
                        <Minimum type="Inclusive">0</Minimum>
                        <Maximum type="Inclusive">10</Maximum>
                    </Limits>
                    <XUnits>Thompsons</XUnits>
                    <DataValueType>MassToCharge</DataValueType>
                    <PrecisionType>DigitsAfterDecimal</PrecisionType>
                    <PrecisionDigits>4</PrecisionDigits>
                    <ConversionSupport>PrecisionOnly</ConversionSupport>
                </Parameter>
                <Parameter id="AsymmetricMzWidthHigh">
                    <DisplayName>峰宽上限 (m/z):</DisplayName>
                    <Value>0.7</Value>
                    <Limits>
                        <Minimum type="Inclusive">0</Minimum>
                        <Maximum type="Inclusive">10</Maximum>
                    </Limits>
                    <XUnits>Thompsons</XUnits>
                    <DataValueType>MassToCharge</DataValueType>
                    <PrecisionType>DigitsAfterDecimal</PrecisionType>
                    <PrecisionDigits>4</PrecisionDigits>
                    <ConversionSupport>PrecisionOnly</ConversionSupport>
                </Parameter>
                <Parameter id="SingleMzExpansionMode">
                    <DisplayName>单一 m/z 扩展: </DisplayName>
                    <Value>SymmetricMz</Value>
                </Parameter>
                <Parameter id="MatchAllFragments">
                    <DisplayName>与所有指定碎片匹配</DisplayName>
                    <Value>false</Value>
                </Parameter>
                <Parameter id="ExtractMsMsSpectrumPerCE">
                    <DisplayName>每个碰撞能量分别提取 MS/MS 质谱图</DisplayName>
                    <Value>true</Value>
                </Parameter>
            </Parameters>
        </ParameterSet>
        <ParameterSet usagekey="FindCompoundOptions" displayName="查找化合物结果设置" assembly="" class="Agilent.MassSpectrometry.DataAnalysis.PSetResultsOption">
            <Parameters>
                <Parameter id="ClearOldResults">
                    <DisplayName>删除以前的化合物</DisplayName>
                    <Value>true</Value>
                </Parameter>
                <Parameter id="HighlightAll">
                    <DisplayName>高亮显示所有化合物</DisplayName>
                    <Value>false</Value>
                </Parameter>
            </Parameters>
            <AlgorithmType>FindCompounds</AlgorithmType>
            <UsedForAutomation>false</UsedForAutomation>
            <UsedForMatchSequence>false</UsedForMatchSequence>
        </ParameterSet>
        <ParameterSet usagekey="TargetedMSMS_Processing" displayName="目标 MS/MS 处理设置" assembly="" class="Agilent.MassSpectrometry.DataAnalysis.PSetFindCpdsTargetedMsMs">
            <Parameters>
                <Parameter id="MaximumChromPeakWidth">
                    <DisplayName>最大色谱图峰宽</DisplayName>
                    <Value>0.25</Value>
                    <Limits>
                        <Minimum type="Exclusive">0</Minimum>
                    </Limits>
                    <XUnits>Unspecified</XUnits>
                    <DataValueType>Unspecified</DataValueType>
                    <PrecisionType>DigitsAfterDecimal</PrecisionType>
                    <PrecisionDigits>2</PrecisionDigits>
                    <ConversionSupport>None</ConversionSupport>
                </Parameter>
                <Parameter id="LimitNoOfCompounds">
                    <DisplayName>化合物数量上限:</DisplayName>
                    <Value>false</Value>
                </Parameter>
                <Parameter id="MaxNoOfCompounds">
                    <DisplayName>最大化合物数:</DisplayName>
                    <Value>50</Value>
                    <Limits>
                        <Minimum type="Inclusive">1</Minimum>
                    </Limits>
                    <XUnits>Unspecified</XUnits>
                    <DataValueType>Unspecified</DataValueType>
                    <PrecisionType>DigitsAfterDecimal</PrecisionType>
                    <PrecisionDigits>0</PrecisionDigits>
                    <ConversionSupport>None</ConversionSupport>
                </Parameter>
                <Parameter id="ExtractMsMsChromatogram">
                    <DisplayName>提取 MS/MS 色谱图</DisplayName>
                    <Value>true</Value>
                </Parameter>
                <Parameter id="ExtractMsMsSpectrum">
                    <DisplayName>提取 MS/MS 质谱图</DisplayName>
                    <Value>true</Value>
                </Parameter>
                <Parameter id="ExtractMsSpectrum">
                    <DisplayName>提取 MS 质谱图</DisplayName>
                    <Value>false</Value>
                </Parameter>
                <Parameter id="ExtractMsMsSpectrumPerCE">
                    <DisplayName>每个碰撞能量分别提取 MS/MS 质谱图</DisplayName>
                    <Value>true</Value>
                </Parameter>
                <Parameter id="GenerateLibrarySpectra">
                    <DisplayName>产生检索质谱图</DisplayName>
                    <Value>false</Value>
                </Parameter>
            </Parameters>
        </ParameterSet>
        <ParameterSet usagekey="TargetedMSMS_ChromPeakFilters" displayName="目标 MS/MS 色谱峰过滤器设置" assembly="" class="Agilent.MassSpectrometry.DataAnalysis.PSetChromPeakFilter">
            <Parameters>
                <Parameter id="PeakFilter">
                    <Value>MaximumCount, PeakAreaPctThreshold</Value>
                </Parameter>
                <Parameter id="PeakAreaAbsThreshold">
                    <DisplayName>峰面积（counts）&gt;=  </DisplayName>
                    <Value>10000</Value>
                    <Limits>
                        <Minimum type="Inclusive">0</Minimum>
                    </Limits>
                    <XUnits>Abundance</XUnits>
                    <DataValueType>Response</DataValueType>
                    <PrecisionType>DigitsAfterDecimal</PrecisionType>
                    <PrecisionDigits>0</PrecisionDigits>
                    <ConversionSupport>None</ConversionSupport>
                </Parameter>
                <Parameter id="PeakAreaPctUnits">
                    <DisplayName>峰面积 (%) &gt;= </DisplayName>
                    <Value>5</Value>
                    <Limits>
                        <Minimum type="Inclusive">0</Minimum>
                        <Maximum type="Inclusive">100</Maximum>
                    </Limits>
                    <XUnits>Abundance</XUnits>
                    <DataValueType>Response</DataValueType>
                    <PrecisionType>DigitsAfterDecimal</PrecisionType>
                    <PrecisionDigits>3</PrecisionDigits>
                    <ConversionSupport>None</ConversionSupport>
                </Parameter>
                <Parameter id="PeakHeightAbsThreshold">
                    <DisplayName>峰高（counts）&gt;= </DisplayName>
                    <Value>10000</Value>
                    <Limits>
                        <Minimum type="Inclusive">0</Minimum>
                    </Limits>
                    <XUnits>Abundance</XUnits>
                    <DataValueType>Response</DataValueType>
                    <PrecisionType>DigitsAfterDecimal</PrecisionType>
                    <PrecisionDigits>0</PrecisionDigits>
                    <ConversionSupport>None</ConversionSupport>
                </Parameter>
                <Parameter id="PeakHeightPctThreshold">
                    <DisplayName>峰高 (%) &gt;= </DisplayName>
                    <Value>5</Value>
                    <Limits>
                        <Minimum type="Inclusive">0</Minimum>
                        <Maximum type="Inclusive">100</Maximum>
                    </Limits>
                    <XUnits>Abundance</XUnits>
                    <DataValueType>Response</DataValueType>
                    <PrecisionType>DigitsAfterDecimal</PrecisionType>
                    <PrecisionDigits>3</PrecisionDigits>
                    <ConversionSupport>None</ConversionSupport>
                </Parameter>
                <Parameter id="MaximumPeakCount">
                    <DisplayName>数量上限:</DisplayName>
                    <Value>10</Value>
                    <Limits>
                        <Minimum type="Exclusive">0</Minimum>
                    </Limits>
                    <XUnits>Unspecified</XUnits>
                    <DataValueType>Unspecified</DataValueType>
                    <PrecisionType>DigitsAfterDecimal</PrecisionType>
                    <PrecisionDigits>0</PrecisionDigits>
                    <ConversionSupport>None</ConversionSupport>
                </Parameter>
                <Parameter id="DisplayThreshold">
                    <Value>0</Value>
                    <Limits>
                        <Minimum type="Inclusive">0</Minimum>
                    </Limits>
                    <XUnits>Abundance</XUnits>
                    <DataValueType>Response</DataValueType>
                    <PrecisionType>DigitsAfterDecimal</PrecisionType>
                    <PrecisionDigits>2</PrecisionDigits>
                    <ConversionSupport>None</ConversionSupport>
                </Parameter>
                <Parameter id="SNRThreshold">
                    <Value>30</Value>
                    <Limits>
                        <Minimum type="Inclusive">0</Minimum>
                    </Limits>
                    <XUnits>Unspecified</XUnits>
                    <DataValueType>Unspecified</DataValueType>
                    <PrecisionType>DigitsAfterDecimal</PrecisionType>
                    <PrecisionDigits>1</PrecisionDigits>
                    <ConversionSupport>None</ConversionSupport>
                </Parameter>
                <Parameter id="InterimSumObjectCount">
                    <Value>1</Value>
                    <Limits>
                        <Minimum type="Inclusive">1</Minimum>
                    </Limits>
                    <XUnits>Unspecified</XUnits>
                    <DataValueType>Unspecified</DataValueType>
                    <PrecisionType>DigitsAfterDecimal</PrecisionType>
                    <PrecisionDigits>0</PrecisionDigits>
                    <ConversionSupport>None</ConversionSupport>
                </Parameter>
                <Parameter id="FilterOnHeight">
                    <Value>false</Value>
                </Parameter>
                <Parameter id="PerformFragmentAnnotation">
                    <DisplayName>用分子式标注碎片质谱峰</DisplayName>
                    <Value>false</Value>
                </Parameter>
                <Parameter id="PerformFormulaAnnotationForNonFragments">
                    <DisplayName>为非碎片离子（未知）生成分子式</DisplayName>
                    <Value>false</Value>
                </Parameter>
            </Parameters>
            <AllowHeightFilters>true</AllowHeightFilters>
            <AllowAreaFilters>true</AllowAreaFilters>
            <UsedForFragmentFormulaAnnotation>false</UsedForFragmentFormulaAnnotation>
        </ParameterSet>
        <ParameterSet usagekey="MFEProcessing" displayName="MFE 处理和离子种类设置" assembly="" class="Agilent.MassSpectrometry.DataAnalysis.PSetMassHunterProcessing">
            <Parameters>
                <Parameter id="LimitedAcqTimeRange">
                    <DisplayName>限制保留时间:</DisplayName>
                    <Value>false</Value>
                </Parameter>
                <Parameter id="AcqTimeRange">
                    <DisplayName>保留时间范围:</DisplayName>
                    <Limits>
                        <Limits id="first">
                            <Minimum type="Inclusive">0</Minimum>
                        </Limits>
                        <Limits id="second">
                            <Minimum type="Exclusive">0</Minimum>
                        </Limits>
                    </Limits>
                    <ConversionSupport>PrecisionOnly</ConversionSupport>
                </Parameter>
                <Parameter id="LimitedMzRange">
                    <DisplayName>限制 m/z 范围:</DisplayName>
                    <Value>false</Value>
                </Parameter>
                <Parameter id="MzRange">
                    <DisplayName>m/z 范围:</DisplayName>
                    <Limits>
                        <Limits id="first">
                            <Minimum type="Exclusive">0</Minimum>
                        </Limits>
                        <Limits id="second">
                            <Minimum type="Exclusive">0</Minimum>
                        </Limits>
                    </Limits>
                    <ConversionSupport>PrecisionOnly</ConversionSupport>
                </Parameter>
                <Parameter id="PeakFilterType">
                    <Value>PeakHeightAbsThreshold</Value>
                </Parameter>
                <Parameter id="SnrThreshold">
                    <DisplayName>峰 SNR &gt;=</DisplayName>
                    <Value>5</Value>
                    <Limits>
                        <Minimum type="Exclusive">0</Minimum>
                    </Limits>
                    <XUnits>Unspecified</XUnits>
                    <DataValueType>Unspecified</DataValueType>
                    <PrecisionType>DigitsAfterDecimal</PrecisionType>
                    <PrecisionDigits>1</PrecisionDigits>
                    <ConversionSupport>None</ConversionSupport>
                </Parameter>
                <Parameter id="PeakHeightAbsThreshold">
                    <DisplayName>峰高 &gt;=</DisplayName>
                    <Value>100</Value>
                    <Limits>
                        <Minimum type="Inclusive">0</Minimum>
                    </Limits>
                    <XUnits>Abundance</XUnits>
                    <DataValueType>Response</DataValueType>
                    <PrecisionType>DigitsAfterDecimal</PrecisionType>
                    <PrecisionDigits>0</PrecisionDigits>
                    <ConversionSupport>None</ConversionSupport>
                </Parameter>
                <Parameter id="PositiveSpeciesDefinitions">
                    <DisplayName>正离子:</DisplayName>
                    <DefaultValue>
                        <SpeciesDefinition>
                            <Active>true</Active>
                            <BaseCount>1</BaseCount>
                            <ElectronCount>-1</ElectronCount>
                            <ModifierCount>1</ModifierCount>
                            <ModifierFormula>H</ModifierFormula>
                            <NeutralLoss />
                        </SpeciesDefinition>
                        <SpeciesDefinition>
                            <Active>true</Active>
                            <BaseCount>1</BaseCount>
                            <ElectronCount>-1</ElectronCount>
                            <ModifierCount>1</ModifierCount>
                            <ModifierFormula>Na</ModifierFormula>
                            <NeutralLoss />
                        </SpeciesDefinition>
                        <SpeciesDefinition>
                            <Active>true</Active>
                            <BaseCount>1</BaseCount>
                            <ElectronCount>-1</ElectronCount>
                            <ModifierCount>1</ModifierCount>
                            <ModifierFormula>K</ModifierFormula>
                            <NeutralLoss />
                        </SpeciesDefinition>
                        <SpeciesDefinition>
                            <Active>true</Active>
                            <BaseCount>1</BaseCount>
                            <ElectronCount>-1</ElectronCount>
                            <ModifierCount>1</ModifierCount>
                            <ModifierFormula>NH4</ModifierFormula>
                            <NeutralLoss />
                        </SpeciesDefinition>
                    </DefaultValue>
                    <Value>
                        <SpeciesDefinition>
                            <Active>true</Active>
                            <BaseCount>1</BaseCount>
                            <ElectronCount>-1</ElectronCount>
                            <ModifierCount>1</ModifierCount>
                            <ModifierFormula>H</ModifierFormula>
                            <NeutralLoss />
                        </SpeciesDefinition>
                        <SpeciesDefinition>
                            <Active>true</Active>
                            <BaseCount>1</BaseCount>
                            <ElectronCount>-1</ElectronCount>
                            <ModifierCount>1</ModifierCount>
                            <ModifierFormula>Na</ModifierFormula>
                            <NeutralLoss />
                        </SpeciesDefinition>
                        <SpeciesDefinition>
                            <Active>true</Active>
                            <BaseCount>1</BaseCount>
                            <ElectronCount>-1</ElectronCount>
                            <ModifierCount>1</ModifierCount>
                            <ModifierFormula>K</ModifierFormula>
                            <NeutralLoss />
                        </SpeciesDefinition>
                        <SpeciesDefinition>
                            <Active>true</Active>
                            <BaseCount>1</BaseCount>
                            <ElectronCount>-1</ElectronCount>
                            <ModifierCount>1</ModifierCount>
                            <ModifierFormula>NH4</ModifierFormula>
                            <NeutralLoss />
                        </SpeciesDefinition>
                    </Value>
                </Parameter>
                <Parameter id="NegativeSpeciesDefinitions">
                    <DisplayName>负离子:</DisplayName>
                    <DefaultValue>
                        <SpeciesDefinition>
                            <Active>true</Active>
                            <BaseCount>1</BaseCount>
                            <ElectronCount>1</ElectronCount>
                            <ModifierCount>-1</ModifierCount>
                            <ModifierFormula>H</ModifierFormula>
                            <NeutralLoss />
                        </SpeciesDefinition>
                        <SpeciesDefinition>
                            <Active>true</Active>
                            <BaseCount>1</BaseCount>
                            <ElectronCount>1</ElectronCount>
                            <ModifierCount>1</ModifierCount>
                            <ModifierFormula>Cl</ModifierFormula>
                            <NeutralLoss />
                        </SpeciesDefinition>
                        <SpeciesDefinition>
                            <Active>false</Active>
                            <BaseCount>1</BaseCount>
                            <ElectronCount>1</ElectronCount>
                            <ModifierCount>1</ModifierCount>
                            <ModifierFormula>Br</ModifierFormula>
                            <NeutralLoss />
                        </SpeciesDefinition>
                        <SpeciesDefinition>
                            <Active>false</Active>
                            <BaseCount>1</BaseCount>
                            <ElectronCount>1</ElectronCount>
                            <ModifierCount>1</ModifierCount>
                            <ModifierFormula>HCOO</ModifierFormula>
                            <NeutralLoss />
                        </SpeciesDefinition>
                        <SpeciesDefinition>
                            <Active>false</Active>
                            <BaseCount>1</BaseCount>
                            <ElectronCount>1</ElectronCount>
                            <ModifierCount>1</ModifierCount>
                            <ModifierFormula>CH3COO</ModifierFormula>
                            <NeutralLoss />
                        </SpeciesDefinition>
                        <SpeciesDefinition>
                            <Active>false</Active>
                            <BaseCount>1</BaseCount>
                            <ElectronCount>1</ElectronCount>
                            <ModifierCount>1</ModifierCount>
                            <ModifierFormula>CF3COO</ModifierFormula>
                            <NeutralLoss />
                        </SpeciesDefinition>
                    </DefaultValue>
                    <Value>
                        <SpeciesDefinition>
                            <Active>true</Active>
                            <BaseCount>1</BaseCount>
                            <ElectronCount>1</ElectronCount>
                            <ModifierCount>-1</ModifierCount>
                            <ModifierFormula>H</ModifierFormula>
                            <NeutralLoss />
                        </SpeciesDefinition>
                        <SpeciesDefinition>
                            <Active>true</Active>
                            <BaseCount>1</BaseCount>
                            <ElectronCount>1</ElectronCount>
                            <ModifierCount>1</ModifierCount>
                            <ModifierFormula>Cl</ModifierFormula>
                            <NeutralLoss />
                        </SpeciesDefinition>
                        <SpeciesDefinition>
                            <Active>false</Active>
                            <BaseCount>1</BaseCount>
                            <ElectronCount>1</ElectronCount>
                            <ModifierCount>1</ModifierCount>
                            <ModifierFormula>Br</ModifierFormula>
                            <NeutralLoss />
                        </SpeciesDefinition>
                        <SpeciesDefinition>
                            <Active>false</Active>
                            <BaseCount>1</BaseCount>
                            <ElectronCount>1</ElectronCount>
                            <ModifierCount>1</ModifierCount>
                            <ModifierFormula>HCOO</ModifierFormula>
                            <NeutralLoss />
                        </SpeciesDefinition>
                        <SpeciesDefinition>
                            <Active>false</Active>
                            <BaseCount>1</BaseCount>
                            <ElectronCount>1</ElectronCount>
                            <ModifierCount>1</ModifierCount>
                            <ModifierFormula>CH3COO</ModifierFormula>
                            <NeutralLoss />
                        </SpeciesDefinition>
                        <SpeciesDefinition>
                            <Active>false</Active>
                            <BaseCount>1</BaseCount>
                            <ElectronCount>1</ElectronCount>
                            <ModifierCount>1</ModifierCount>
                            <ModifierFormula>CF3COO</ModifierFormula>
                            <NeutralLoss />
                        </SpeciesDefinition>
                    </Value>
                </Parameter>
                <Parameter id="PositiveSaltDominated">
                    <DisplayName>含盐的正离子: </DisplayName>
                    <Value>false</Value>
                </Parameter>
                <Parameter id="MaximumZ">
                    <DisplayName>要指定的最大电荷态</DisplayName>
                    <Value>4</Value>
                    <Limits>
                        <Minimum type="Inclusive">1</Minimum>
                        <Maximum type="Inclusive">10</Maximum>
                    </Limits>
                    <XUnits>Unspecified</XUnits>
                    <DataValueType>Unspecified</DataValueType>
                    <PrecisionType>DigitsAfterDecimal</PrecisionType>
                    <PrecisionDigits>0</PrecisionDigits>
                    <ConversionSupport>None</ConversionSupport>
                </Parameter>
                <Parameter id="PeptidicIsotopeDistribution">
                    <DisplayName>假设缩氨酸同位素分布:</DisplayName>
                    <Value>false</Value>
                </Parameter>
                <Parameter id="MaxPeaksPerSpectrum">
                    <DisplayName>每个质谱图的最大峰数</DisplayName>
                    <Value>500</Value>
                    <Limits>
                        <Minimum type="Inclusive">1</Minimum>
                    </Limits>
                    <XUnits>Unspecified</XUnits>
                    <DataValueType>Unspecified</DataValueType>
                    <PrecisionType>DigitsAfterDecimal</PrecisionType>
                    <PrecisionDigits>0</PrecisionDigits>
                    <ConversionSupport>None</ConversionSupport>
                </Parameter>
                <Parameter id="ExtractRawSpectra">
                    <DisplayName>包括每个化合物代表性的原始质谱图</DisplayName>
                    <Value>false</Value>
                </Parameter>
                <Parameter id="RawSpectrumBackground">
                    <DisplayName>背景</DisplayName>
                    <Value>None</Value>
                </Parameter>
                <Parameter id="AssumeUnidentifiedIonsAreRadicals">
                    <DisplayName>假设未识别的离子是自由基离子</DisplayName>
                    <Value>false</Value>
                </Parameter>
                <Parameter id="TargetDataType">
                    <DisplayName>目标数据类型 </DisplayName>
                    <Value>SmallMolecules</Value>
                </Parameter>
                <Parameter id="NeutralSpeciesDefinitions">
                    <DisplayName>中性离子种类定义 </DisplayName>
                    <DefaultValue>
                        <SpeciesDefinition>
                            <Active>false</Active>
                            <BaseCount>1</BaseCount>
                            <ElectronCount>0</ElectronCount>
                            <ModifierCount>0</ModifierCount>
                            <ModifierFormula />
                            <NeutralLoss>H2O</NeutralLoss>
                        </SpeciesDefinition>
                        <SpeciesDefinition>
                            <Active>false</Active>
                            <BaseCount>1</BaseCount>
                            <ElectronCount>0</ElectronCount>
                            <ModifierCount>0</ModifierCount>
                            <ModifierFormula />
                            <NeutralLoss>H3PO4</NeutralLoss>
                        </SpeciesDefinition>
                    </DefaultValue>
                    <Value>
                        <SpeciesDefinition>
                            <Active>false</Active>
                            <BaseCount>1</BaseCount>
                            <ElectronCount>0</ElectronCount>
                            <ModifierCount>0</ModifierCount>
                            <ModifierFormula />
                            <NeutralLoss>H2O</NeutralLoss>
                        </SpeciesDefinition>
                        <SpeciesDefinition>
                            <Active>false</Active>
                            <BaseCount>1</BaseCount>
                            <ElectronCount>0</ElectronCount>
                            <ModifierCount>0</ModifierCount>
                            <ModifierFormula />
                            <NeutralLoss>H3PO4</NeutralLoss>
                        </SpeciesDefinition>
                    </Value>
                </Parameter>
                <Parameter id="ExtractEIC">
                    <DisplayName>包括每个化合物代表性的原始质谱图</DisplayName>
                    <Value>false</Value>
                </Parameter>
                <Parameter id="ExtractECC">
                    <DisplayName>提取 ECC</DisplayName>
                    <Value>false</Value>
                </Parameter>
                <Parameter id="ExtractMFESpectrum">
                    <DisplayName>提取 MFE 质谱图</DisplayName>
                    <Value>false</Value>
                </Parameter>
                <Parameter id="ClipRawSpectrum">
                    <DisplayName>剪裁提取的原始质谱图:</DisplayName>
                    <Value>false</Value>
                </Parameter>
                <Parameter id="SingleMzExpansionMode">
                    <DisplayName>单一 Mz 扩展模式 </DisplayName>
                    <Value>AsymmetricMz</Value>
                </Parameter>
                <Parameter id="SingleMzWidth">
                    <DisplayName>单一 Mz 峰宽</DisplayName>
                    <Value>10</Value>
                    <Limits>
                        <Minimum type="Inclusive">1</Minimum>
                    </Limits>
                    <XUnits>Thompsons</XUnits>
                    <DataValueType>MassToCharge</DataValueType>
                    <PrecisionType>DigitsAfterDecimal</PrecisionType>
                    <PrecisionDigits>4</PrecisionDigits>
                    <ConversionSupport>PrecisionOnly</ConversionSupport>
                </Parameter>
                <Parameter id="AsymWidthLow">
                    <DisplayName>单一 Mz 峰宽</DisplayName>
                    <Value>5</Value>
                    <Limits>
                        <Minimum type="Inclusive">1</Minimum>
                    </Limits>
                    <XUnits>Thompsons</XUnits>
                    <DataValueType>MassToCharge</DataValueType>
                    <PrecisionType>DigitsAfterDecimal</PrecisionType>
                    <PrecisionDigits>4</PrecisionDigits>
                    <ConversionSupport>PrecisionOnly</ConversionSupport>
                </Parameter>
                <Parameter id="AsymWidthHigh">
                    <DisplayName>AsymWidthHigh</DisplayName>
                    <Value>10</Value>
                    <Limits>
                        <Minimum type="Inclusive">1</Minimum>
                    </Limits>
                    <XUnits>Thompsons</XUnits>
                    <DataValueType>MassToCharge</DataValueType>
                    <PrecisionType>DigitsAfterDecimal</PrecisionType>
                    <PrecisionDigits>4</PrecisionDigits>
                    <ConversionSupport>PrecisionOnly</ConversionSupport>
                </Parameter>
                <Parameter id="UseChromRTPeakWidth">
                    <DisplayName>典型的保留时间宽度</DisplayName>
                    <Value>false</Value>
                </Parameter>
                <Parameter id="ChromRTPeaKWidth">
                    <DisplayName>min</DisplayName>
                    <Value>0.2</Value>
                    <Limits>
                        <Minimum type="Inclusive">0</Minimum>
                    </Limits>
                    <XUnits>Minutes</XUnits>
                    <DataValueType>AcqTime</DataValueType>
                    <PrecisionType>DigitsAfterDecimal</PrecisionType>
                    <PrecisionDigits>3</PrecisionDigits>
                    <ConversionSupport>PrecisionOnly</ConversionSupport>
                </Parameter>
                <Parameter id="SmoothChromatogram">
                    <DisplayName>平滑</DisplayName>
                    <Value>true</Value>
                </Parameter>
                <Parameter id="ChromSmoothingPeakWidthMultiplier">
                    <DisplayName>时间峰宽</DisplayName>
                    <Value>0.2</Value>
                    <Limits>
                        <Minimum type="Exclusive">0</Minimum>
                    </Limits>
                    <XUnits>Unspecified</XUnits>
                    <DataValueType>Unspecified</DataValueType>
                    <PrecisionType>DigitsAfterDecimal</PrecisionType>
                    <PrecisionDigits>3</PrecisionDigits>
                    <ConversionSupport>None</ConversionSupport>
                </Parameter>
                <Parameter id="RemoveBaselne">
                    <DisplayName>平滑</DisplayName>
                    <Value>true</Value>
                </Parameter>
                <Parameter id="BaselineLength">
                    <DisplayName>长度</DisplayName>
                    <Value>50</Value>
                    <Limits>
                        <Minimum type="Exclusive">0</Minimum>
                    </Limits>
                    <XUnits>Unspecified</XUnits>
                    <DataValueType>Unspecified</DataValueType>
                    <PrecisionType>DigitsAfterDecimal</PrecisionType>
                    <PrecisionDigits>3</PrecisionDigits>
                    <ConversionSupport>None</ConversionSupport>
                </Parameter>
                <Parameter id="RemoveSpikes">
                    <DisplayName>删除尖峰</DisplayName>
                    <Value>false</Value>
                </Parameter>
                <Parameter id="MaxSpikeWidth">
                    <DisplayName>最大尖峰峰宽</DisplayName>
                    <Value>0.25</Value>
                    <Limits>
                        <Minimum type="Exclusive">0</Minimum>
                    </Limits>
                    <XUnits>Unspecified</XUnits>
                    <DataValueType>Unspecified</DataValueType>
                    <PrecisionType>DigitsAfterDecimal</PrecisionType>
                    <PrecisionDigits>3</PrecisionDigits>
                    <ConversionSupport>None</ConversionSupport>
                </Parameter>
                <Parameter id="SmoothSpectrumPeaks">
                    <DisplayName>平滑峰</DisplayName>
                    <Value>true</Value>
                </Parameter>
                <Parameter id="SpecSmoothingPeakWidthMultiplier">
                    <DisplayName>时间峰宽</DisplayName>
                    <Value>1</Value>
                    <Limits>
                        <Minimum type="Exclusive">0</Minimum>
                    </Limits>
                    <XUnits>Unspecified</XUnits>
                    <DataValueType>Unspecified</DataValueType>
                    <PrecisionType>DigitsAfterDecimal</PrecisionType>
                    <PrecisionDigits>3</PrecisionDigits>
                    <ConversionSupport>None</ConversionSupport>
                </Parameter>
                <Parameter id="RemoveWidePeaks">
                    <DisplayName>删除宽峰</DisplayName>
                    <Value>false</Value>
                </Parameter>
                <Parameter id="MinPeaKWidth">
                    <DisplayName>最小峰宽</DisplayName>
                    <Value>10</Value>
                    <Limits>
                        <Minimum type="Exclusive">0</Minimum>
                    </Limits>
                    <XUnits>Unspecified</XUnits>
                    <DataValueType>Unspecified</DataValueType>
                    <PrecisionType>DigitsAfterDecimal</PrecisionType>
                    <PrecisionDigits>3</PrecisionDigits>
                    <ConversionSupport>None</ConversionSupport>
                </Parameter>
                <Parameter id="Display Largest">
                    <DisplayName>仅显示最大值 </DisplayName>
                    <Value>false</Value>
                </Parameter>
                <Parameter id="Number of Compounds">
                    <Value>100</Value>
                    <Limits>
                        <Minimum type="Exclusive">0</Minimum>
                    </Limits>
                    <XUnits>Unspecified</XUnits>
                    <DataValueType>Unspecified</DataValueType>
                    <PrecisionType>DigitsAfterDecimal</PrecisionType>
                    <PrecisionDigits>0</PrecisionDigits>
                    <ConversionSupport>None</ConversionSupport>
                </Parameter>
                <Parameter id="PreferProfileRawSpectra">
                    <DisplayName>原始质谱图的最佳轮廓图(若存在)</DisplayName>
                    <Value>false</Value>
                </Parameter>
                <Parameter id="ExrtactMSMSSpectrum">
                    <DisplayName>提取 MS/MS 质谱图</DisplayName>
                    <Value>false</Value>
                </Parameter>
                <Parameter id="AverageMSMSspecforCE">
                    <DisplayName>每个 CE 的平均 MSMS 质谱图</DisplayName>
                    <Value>false</Value>
                </Parameter>
                <Parameter id="MSMSSingleMzExpansionMode">
                    <DisplayName>单一 m/z 扩展模式</DisplayName>
                    <Value>AsymmetricMz</Value>
                </Parameter>
                <Parameter id="TolerancePpm">
                    <DisplayName>容差</DisplayName>
                    <Value>20</Value>
                    <Limits>
                        <Minimum type="Inclusive">0</Minimum>
                    </Limits>
                    <XUnits>Unspecified</XUnits>
                    <DataValueType>Unspecified</DataValueType>
                    <PrecisionType>DigitsAfterDecimal</PrecisionType>
                    <PrecisionDigits>2</PrecisionDigits>
                    <ConversionSupport>None</ConversionSupport>
                </Parameter>
                <Parameter id="ToleranceMz">
                    <DisplayName>容差</DisplayName>
                    <Value>0.05</Value>
                    <Limits>
                        <Minimum type="Inclusive">0</Minimum>
                    </Limits>
                    <XUnits>Unspecified</XUnits>
                    <DataValueType>Unspecified</DataValueType>
                    <PrecisionType>DigitsAfterDecimal</PrecisionType>
                    <PrecisionDigits>2</PrecisionDigits>
                    <ConversionSupport>None</ConversionSupport>
                </Parameter>
                <Parameter id="ToleranceUnit">
                    <DisplayName>容差单位</DisplayName>
                    <Value>ITEM_PPM</Value>
                </Parameter>
                <Parameter id="MSMSDeisotopeSpectrum">
                    <DisplayName>解析同位素 MS/MS 质谱图</DisplayName>
                    <Value>true</Value>
                </Parameter>
                <Parameter id="RestrictEicRange">
                    <DisplayName>严格的 EIC RT 范围</DisplayName>
                    <Value>true</Value>
                </Parameter>
                <Parameter id="EicRangeMinimumSpan">
                    <DisplayName>最小 RT 范围 (min)</DisplayName>
                    <Value>2</Value>
                    <Limits>
                        <Minimum type="Inclusive">1</Minimum>
                    </Limits>
                    <XUnits>Unspecified</XUnits>
                    <DataValueType>Unspecified</DataValueType>
                    <PrecisionType>DigitsAfterDecimal</PrecisionType>
                    <PrecisionDigits>2</PrecisionDigits>
                    <ConversionSupport>None</ConversionSupport>
                </Parameter>
                <Parameter id="EicRangeWidthMultipler">
                    <DisplayName>要求的 RT 范围 (+/- Width * this)</DisplayName>
                    <Value>10</Value>
                    <Limits>
                        <Minimum type="Inclusive">1</Minimum>
                    </Limits>
                    <XUnits>Unspecified</XUnits>
                    <DataValueType>Unspecified</DataValueType>
                    <PrecisionType>DigitsAfterDecimal</PrecisionType>
                    <PrecisionDigits>2</PrecisionDigits>
                    <ConversionSupport>None</ConversionSupport>
                </Parameter>
            </Parameters>
        </ParameterSet>
        <ParameterSet usagekey="MFEResultFilters" displayName="MFE 结果过滤器" assembly="" class="Agilent.MassSpectrometry.DataAnalysis.PSetMassHunterResultFilters">
            <Parameters>
                <Parameter id="AbundanceFilterType">
                    <DisplayName>丰度过滤器类型</DisplayName>
                    <Value>PeakHeightAbsThreshold, PeakHeightPctThreshold</Value>
                </Parameter>
                <Parameter id="PeakHeightPctThreshold">
                    <DisplayName>峰高 (%) &gt;= </DisplayName>
                    <Value>2.5</Value>
                    <Limits>
                        <Minimum type="Inclusive">0</Minimum>
                        <Maximum type="Exclusive">100</Maximum>
                    </Limits>
                    <XUnits>Abundance</XUnits>
                    <DataValueType>Response</DataValueType>
                    <PrecisionType>DigitsAfterDecimal</PrecisionType>
                    <PrecisionDigits>3</PrecisionDigits>
                    <ConversionSupport>None</ConversionSupport>
                </Parameter>
                <Parameter id="PeakHeightAbsThreshold">
                    <DisplayName>峰高（counts）&gt;= </DisplayName>
                    <Value>5000</Value>
                    <Limits>
                        <Minimum type="Inclusive">0</Minimum>
                    </Limits>
                    <XUnits>Unspecified</XUnits>
                    <DataValueType>Unspecified</DataValueType>
                    <PrecisionType>DigitsAfterDecimal</PrecisionType>
                    <PrecisionDigits>0</PrecisionDigits>
                    <ConversionSupport>None</ConversionSupport>
                </Parameter>
                <Parameter id="MaximumCount">
                    <DisplayName>最大化合物数:</DisplayName>
                    <Value>100</Value>
                    <Limits>
                        <Minimum type="Inclusive">1</Minimum>
                        <Maximum type="Inclusive">2147483647</Maximum>
                    </Limits>
                    <XUnits>Unspecified</XUnits>
                    <DataValueType>Unspecified</DataValueType>
                    <PrecisionType>DigitsAfterDecimal</PrecisionType>
                    <PrecisionDigits>0</PrecisionDigits>
                    <ConversionSupport>None</ConversionSupport>
                </Parameter>
                <Parameter id="LimitedAcqTimeRange">
                    <DisplayName>限制保留时间:</DisplayName>
                    <Value>false</Value>
                </Parameter>
                <Parameter id="AcqTimeRanges">
                    <DisplayName>保留时间:</DisplayName>
                    <DefaultValue>
                        <DataUnit>Minutes</DataUnit>
                        <DataValueType>AcqTime</DataValueType>
                        <PrecisionType>DigitsAfterDecimal</PrecisionType>
                        <PrecisionDigits>3</PrecisionDigits>
                    </DefaultValue>
                    <Value>
                        <DataUnit>Minutes</DataUnit>
                        <DataValueType>AcqTime</DataValueType>
                        <PrecisionType>DigitsAfterDecimal</PrecisionType>
                        <PrecisionDigits>3</PrecisionDigits>
                    </Value>
                    <Limits>
                        <Limits id="overall">
                            <Minimum type="Exclusive">0</Minimum>
                        </Limits>
                        <Limits id="width">
                            <Minimum type="Exclusive">0</Minimum>
                        </Limits>
                    </Limits>
                    <ConversionSupport>PrecisionOnly</ConversionSupport>
                </Parameter>
                <Parameter id="LimitedChargeStates">
                    <DisplayName>限制电荷态:</DisplayName>
                    <Value>false</Value>
                </Parameter>
                <Parameter id="ChargeStates">
                    <DisplayName>电荷态:</DisplayName>
                    <Limits>
                        <Limits id="first">
                            <Minimum type="Inclusive">1</Minimum>
                            <Maximum type="Inclusive">10</Maximum>
                        </Limits>
                        <Limits id="second">
                            <Minimum type="Inclusive">1</Minimum>
                            <Maximum type="Inclusive">10</Maximum>
                        </Limits>
                    </Limits>
                    <ConversionSupport>None</ConversionSupport>
                </Parameter>
                <Parameter id="FindNeutralLosses">
                    <DisplayName>限制为中性丢失:</DisplayName>
                    <Value>false</Value>
                </Parameter>
                <Parameter id="NeutralLossMasses">
                    <DisplayName>中性丢失质量:</DisplayName>
                    <DefaultValue />
                    <Value />
                    <Limits>
                        <Minimum type="Exclusive">0</Minimum>
                    </Limits>
                    <XUnits>Thompsons</XUnits>
                    <DataValueType>MassToCharge</DataValueType>
                    <PrecisionType>DigitsAfterDecimal</PrecisionType>
                    <PrecisionDigits>4</PrecisionDigits>
                    <ConversionSupport>PrecisionOnly</ConversionSupport>
                </Parameter>
                <Parameter id="NoIsotopeCpds">
                    <DisplayName>不包含同位素的化合物</DisplayName>
                    <Value>Include</Value>
                </Parameter>
                <Parameter id="NoMassCpds">
                    <DisplayName>没有质量的化合物</DisplayName>
                    <Value>Exclude</Value>
                </Parameter>
                <Parameter id="LimitedMassRange">
                    <DisplayName>过滤器质量列表</DisplayName>
                    <Value>false</Value>
                </Parameter>
                <Parameter id="MassRangeCollection">
                    <DisplayName>要包括/排除的质量</DisplayName>
                    <DefaultValue>
                        <DataUnit>Daltons</DataUnit>
                        <DataValueType>Mass</DataValueType>
                        <PrecisionType>DigitsAfterDecimal</PrecisionType>
                        <PrecisionDigits>4</PrecisionDigits>
                    </DefaultValue>
                    <Value>
                        <DataUnit>Daltons</DataUnit>
                        <DataValueType>Mass</DataValueType>
                        <PrecisionType>DigitsAfterDecimal</PrecisionType>
                        <PrecisionDigits>4</PrecisionDigits>
                    </Value>
                    <Limits>
                        <Limits id="overall">
                            <Minimum type="Exclusive">0</Minimum>
                        </Limits>
                        <Limits id="width">
                            <Minimum type="Exclusive">0</Minimum>
                        </Limits>
                    </Limits>
                    <ConversionSupport>PrecisionOnly</ConversionSupport>
                </Parameter>
                <Parameter id="MassTolerance">
                    <Value>5</Value>
                    <Limits>
                        <Minimum type="Exclusive">0</Minimum>
                        <Maximum type="Inclusive">1000</Maximum>
                    </Limits>
                    <XUnits>PartsPerMillion</XUnits>
                    <DataValueType>Mass</DataValueType>
                    <PrecisionType>DigitsAfterDecimal</PrecisionType>
                    <PrecisionDigits>3</PrecisionDigits>
                    <ConversionSupport>None</ConversionSupport>
                </Parameter>
                <Parameter id="FilterOption">
                    <DisplayName>过滤器质量选项</DisplayName>
                    <Value>Include</Value>
                </Parameter>
                <Parameter id="MassSourceIsDatabase">
                    <DisplayName>数据库</DisplayName>
                    <Value>false</Value>
                </Parameter>
                <Parameter id="QualityScore">
                    <DisplayName>定性分数</DisplayName>
                    <Value>80</Value>
                    <Limits>
                        <Minimum type="Inclusive">0</Minimum>
                        <Maximum type="Exclusive">100</Maximum>
                    </Limits>
                    <XUnits>Unspecified</XUnits>
                    <DataValueType>Unspecified</DataValueType>
                    <PrecisionType>DigitsAfterDecimal</PrecisionType>
                    <PrecisionDigits>2</PrecisionDigits>
                    <ConversionSupport>None</ConversionSupport>
                </Parameter>
            </Parameters>
        </ParameterSet>
        <ParameterSet usagekey="MassDefectFilter" displayName="质量亏损过滤器设置" assembly="" class="Agilent.MassSpectrometry.DataAnalysis.PSetMassDefectFilter">
            <Parameters>
                <Parameter id="EnableFilter">
                    <DisplayName>过滤器质量亏损结果</DisplayName>
                    <Value>false</Value>
                </Parameter>
                <Parameter id="ConstantDefect">
                    <DisplayName>预期的亏损是常数:</DisplayName>
                    <Value>true</Value>
                </Parameter>
                <Parameter id="DefectIntercept">
                    <DisplayName>预期的亏损:</DisplayName>
                    <Value>0</Value>
                    <Limits>
                        <Minimum type="Inclusive">-10.5</Minimum>
                        <Maximum type="Inclusive">10.5</Maximum>
                    </Limits>
                    <XUnits>Thompsons</XUnits>
                    <DataValueType>MassToCharge</DataValueType>
                    <PrecisionType>DigitsAfterDecimal</PrecisionType>
                    <PrecisionDigits>4</PrecisionDigits>
                    <ConversionSupport>PrecisionOnly</ConversionSupport>
                </Parameter>
                <Parameter id="DefectSlope">
                    <DisplayName>亏损斜率:</DisplayName>
                    <Value>0</Value>
                    <Limits />
                    <XUnits>Thompsons</XUnits>
                    <DataValueType>MassToCharge</DataValueType>
                    <PrecisionType>DigitsAfterDecimal</PrecisionType>
                    <PrecisionDigits>4</PrecisionDigits>
                    <ConversionSupport>PrecisionOnly</ConversionSupport>
                </Parameter>
                <Parameter id="DefectDenominator">
                    <DisplayName>亏损斜率分母:</DisplayName>
                    <Value>100</Value>
                    <Limits>
                        <Minimum type="Inclusive">1</Minimum>
                        <Maximum type="Inclusive">1000</Maximum>
                    </Limits>
                    <XUnits>Unspecified</XUnits>
                    <DataValueType>Unspecified</DataValueType>
                    <PrecisionType>DigitsAfterDecimal</PrecisionType>
                    <PrecisionDigits>2</PrecisionDigits>
                    <ConversionSupport>None</ConversionSupport>
                </Parameter>
                <Parameter id="ExampleFormula">
                    <Value />
                </Parameter>
                <Parameter id="ToleranceType">
                    <DisplayName>容差类型:</DisplayName>
                    <Value>ConstantSymmetric</Value>
                </Parameter>
                <Parameter id="TolerancePositive">
                    <DisplayName>容差:</DisplayName>
                    <Value>0.01</Value>
                    <Limits>
                        <Minimum type="Inclusive">0</Minimum>
                        <Maximum type="Inclusive">0.5</Maximum>
                    </Limits>
                    <XUnits>Thompsons</XUnits>
                    <DataValueType>MassToCharge</DataValueType>
                    <PrecisionType>DigitsAfterDecimal</PrecisionType>
                    <PrecisionDigits>4</PrecisionDigits>
                    <ConversionSupport>PrecisionOnly</ConversionSupport>
                </Parameter>
                <Parameter id="ToleranceNegative">
                    <DisplayName>容差（负）;</DisplayName>
                    <Value>0.01</Value>
                    <Limits>
                        <Minimum type="Inclusive">0</Minimum>
                        <Maximum type="Inclusive">0.5</Maximum>
                    </Limits>
                    <XUnits>Thompsons</XUnits>
                    <DataValueType>MassToCharge</DataValueType>
                    <PrecisionType>DigitsAfterDecimal</PrecisionType>
                    <PrecisionDigits>4</PrecisionDigits>
                    <ConversionSupport>PrecisionOnly</ConversionSupport>
                </Parameter>
                <Parameter id="ToleranceSlope">
                    <DisplayName>容差斜率:</DisplayName>
                    <Value>0</Value>
                    <Limits>
                        <Minimum type="Inclusive">0</Minimum>
                    </Limits>
                    <XUnits>Thompsons</XUnits>
                    <DataValueType>MassToCharge</DataValueType>
                    <PrecisionType>DigitsAfterDecimal</PrecisionType>
                    <PrecisionDigits>4</PrecisionDigits>
                    <ConversionSupport>PrecisionOnly</ConversionSupport>
                </Parameter>
                <Parameter id="ToleranceDenominator">
                    <DisplayName>容差斜率分母:</DisplayName>
                    <Value>100</Value>
                    <Limits>
                        <Minimum type="Inclusive">1</Minimum>
                        <Maximum type="Inclusive">1000</Maximum>
                    </Limits>
                    <XUnits>Unspecified</XUnits>
                    <DataValueType>Unspecified</DataValueType>
                    <PrecisionType>DigitsAfterDecimal</PrecisionType>
                    <PrecisionDigits>2</PrecisionDigits>
                    <ConversionSupport>None</ConversionSupport>
                </Parameter>
            </Parameters>
            <ShowFilteringOption>true</ShowFilteringOption>
            <ShowMassDefectOptions>true</ShowMassDefectOptions>
            <ShowToleranceOptions>true</ShowToleranceOptions>
        </ParameterSet>
        <ParameterSet usagekey="MFEResultsOptions" displayName="MFE 结果选项" assembly="" class="Agilent.MassSpectrometry.DataAnalysis.PSetResultsOption">
            <Parameters>
                <Parameter id="ClearOldResults">
                    <DisplayName>删除以前的化合物</DisplayName>
                    <Value>true</Value>
                </Parameter>
                <Parameter id="HighlightAll">
                    <DisplayName>高亮显示所有化合物</DisplayName>
                    <Value>false</Value>
                </Parameter>
            </Parameters>
            <AlgorithmType>FindCompounds</AlgorithmType>
            <UsedForAutomation>false</UsedForAutomation>
            <UsedForMatchSequence>false</UsedForMatchSequence>
        </ParameterSet>
        <ParameterSet usagekey="MFEDBLocation" displayName="MFE 数据库位置" assembly="" class="Agilent.MassSpectrometry.DataAnalysis.PSetCpdDatabase">
            <Parameters>
                <Parameter id="DatabasePath">
                    <DisplayName>数据库路径</DisplayName>
                    <Value>D:\MassHunter\PCDL\default.csv</Value>
                </Parameter>
            </Parameters>
        </ParameterSet>
        <ParameterSet usagekey="MRMSettings" displayName="MRM 设置" assembly="" class="Agilent.MassSpectrometry.DataAnalysis.PSetMRMSettings">
            <Parameters>
                <Parameter id="ExtractMRMChromatogram">
                    <DisplayName>提取 MRM 色谱图</DisplayName>
                    <Value>true</Value>
                </Parameter>
                <Parameter id="ExtractMRMSpectrum">
                    <DisplayName>提取 MRM 质谱图</DisplayName>
                    <Value>true</Value>
                </Parameter>
                <Parameter id="GroupTransitionsByCompoundName">
                    <DisplayName>按化合物名称对离子对分组</DisplayName>
                    <Value>true</Value>
                </Parameter>
                <Parameter id="UsePeakAreaForAbundantPeak">
                    <DisplayName>按峰面积查找最大丰度峰</DisplayName>
                    <Value>true</Value>
                </Parameter>
            </Parameters>
        </ParameterSet>
        <ParameterSet usagekey="FbIIntegratorChoice" displayName="按积分查找积分器选择" assembly="" class="Agilent.MassSpectrometry.DataAnalysis.PSetIntegratorSelection">
            <Parameters>
                <Parameter id="IntegratorAlgorithm">
                    <DisplayName>积分器选择</DisplayName>
                    <Value>Agile2</Value>
                </Parameter>
            </Parameters>
        </ParameterSet>
        <ParameterSet usagekey="FbIRTEIntegration" displayName="按积分查找通用积分器设置" assembly="" class="Agilent.MassSpectrometry.DataAnalysis.PSetRTEIntegrator">
            <Parameters>
                <Parameter id="DataPointSampling">
                    <DisplayName>取样点间隔:</DisplayName>
                    <Value>1</Value>
                    <Limits>
                        <Minimum type="Inclusive">1</Minimum>
                        <Maximum type="Inclusive">9</Maximum>
                    </Limits>
                    <XUnits>Unspecified</XUnits>
                    <DataValueType>Unspecified</DataValueType>
                    <PrecisionType>DigitsAfterDecimal</PrecisionType>
                    <PrecisionDigits>0</PrecisionDigits>
                    <ConversionSupport>None</ConversionSupport>
                </Parameter>
                <Parameter id="Smoothing">
                    <DisplayName>平滑</DisplayName>
                    <Value>false</Value>
                </Parameter>
                <Parameter id="DetectionFiltering">
                    <DisplayName>过滤:</DisplayName>
                    <Value>FivePoint</Value>
                </Parameter>
                <Parameter id="StartThreshold">
                    <DisplayName>起始阈值:</DisplayName>
                    <Value>0.2</Value>
                    <Limits>
                        <Minimum type="Inclusive">0.001</Minimum>
                        <Maximum type="Inclusive">100</Maximum>
                    </Limits>
                    <XUnits>Unspecified</XUnits>
                    <DataValueType>Unspecified</DataValueType>
                    <PrecisionType>DigitsAfterDecimal</PrecisionType>
                    <PrecisionDigits>3</PrecisionDigits>
                    <ConversionSupport>None</ConversionSupport>
                </Parameter>
                <Parameter id="StopThreshold">
                    <DisplayName>停止阈值:</DisplayName>
                    <Value>0</Value>
                    <Limits>
                        <Minimum type="Inclusive">0</Minimum>
                        <Maximum type="Inclusive">100</Maximum>
                    </Limits>
                    <XUnits>Unspecified</XUnits>
                    <DataValueType>Unspecified</DataValueType>
                    <PrecisionType>DigitsAfterDecimal</PrecisionType>
                    <PrecisionDigits>1</PrecisionDigits>
                    <ConversionSupport>None</ConversionSupport>
                </Parameter>
                <Parameter id="PeakLocation">
                    <DisplayName>峰位置:</DisplayName>
                    <Value>Top</Value>
                </Parameter>
                <Parameter id="BaselineReset">
                    <DisplayName>基线重置 &gt;</DisplayName>
                    <Value>5</Value>
                    <Limits>
                        <Minimum type="Inclusive">0</Minimum>
                        <Maximum type="Inclusive">500</Maximum>
                    </Limits>
                    <XUnits>Unspecified</XUnits>
                    <DataValueType>Unspecified</DataValueType>
                    <PrecisionType>DigitsAfterDecimal</PrecisionType>
                    <PrecisionDigits>0</PrecisionDigits>
                    <ConversionSupport>None</ConversionSupport>
                </Parameter>
                <Parameter id="BaselineValley">
                    <DisplayName>如果任一边 &lt;</DisplayName>
                    <Value>100</Value>
                    <Limits>
                        <Minimum type="Inclusive">1</Minimum>
                        <Maximum type="Inclusive">100</Maximum>
                    </Limits>
                    <XUnits>Unspecified</XUnits>
                    <DataValueType>Unspecified</DataValueType>
                    <PrecisionType>DigitsAfterDecimal</PrecisionType>
                    <PrecisionDigits>0</PrecisionDigits>
                    <ConversionSupport>None</ConversionSupport>
                </Parameter>
                <Parameter id="BaselinePreference">
                    <DisplayName>基线首选项</DisplayName>
                    <Value>Tangent</Value>
                </Parameter>
            </Parameters>
        </ParameterSet>
        <ParameterSet usagekey="FbIMSChemStationIntegration" displayName="按积分查找 ChemStation 积分器设置" assembly="" class="Agilent.MassSpectrometry.DataAnalysis.PSetChemStationIntegratorSettings">
            <Parameters>
                <Parameter id="TangentSkimMode">
                    <DisplayName>切线撇去模式:</DisplayName>
                    <Value>Standard</Value>
                </Parameter>
                <Parameter id="BaselineCorrection">
                    <DisplayName>基线校正模式:</DisplayName>
                    <Value>Classical</Value>
                </Parameter>
                <Parameter id="FrontSkimHeightRatio">
                    <DisplayName>前部撇去峰高比:</DisplayName>
                    <Value>0</Value>
                    <Limits>
                        <Minimum type="Inclusive">0</Minimum>
                    </Limits>
                    <XUnits>Unspecified</XUnits>
                    <DataValueType>Unspecified</DataValueType>
                    <PrecisionType>DigitsAfterDecimal</PrecisionType>
                    <PrecisionDigits>2</PrecisionDigits>
                    <ConversionSupport>None</ConversionSupport>
                </Parameter>
                <Parameter id="TailSkimHeightRatio">
                    <DisplayName>尾部撇去峰高比:</DisplayName>
                    <Value>0</Value>
                    <Limits>
                        <Minimum type="Inclusive">0</Minimum>
                    </Limits>
                    <XUnits>Unspecified</XUnits>
                    <DataValueType>Unspecified</DataValueType>
                    <PrecisionType>DigitsAfterDecimal</PrecisionType>
                    <PrecisionDigits>2</PrecisionDigits>
                    <ConversionSupport>None</ConversionSupport>
                </Parameter>
                <Parameter id="SkimValleyRatio">
                    <DisplayName>撇去峰谷比:</DisplayName>
                    <Value>20</Value>
                    <Limits>
                        <Minimum type="Inclusive">0</Minimum>
                    </Limits>
                    <XUnits>Unspecified</XUnits>
                    <DataValueType>Unspecified</DataValueType>
                    <PrecisionType>DigitsAfterDecimal</PrecisionType>
                    <PrecisionDigits>2</PrecisionDigits>
                    <ConversionSupport>None</ConversionSupport>
                </Parameter>
                <Parameter id="PeakToValleyRatio">
                    <DisplayName>峰谷比:</DisplayName>
                    <Value>500</Value>
                    <Limits>
                        <Minimum type="Inclusive">0</Minimum>
                    </Limits>
                    <XUnits>Unspecified</XUnits>
                    <DataValueType>Unspecified</DataValueType>
                    <PrecisionType>DigitsAfterDecimal</PrecisionType>
                    <PrecisionDigits>2</PrecisionDigits>
                    <ConversionSupport>None</ConversionSupport>
                </Parameter>
                <Parameter id="InitialEventsTable">
                    <Value>
                        <ParameterSet usagekey="" displayName="" assembly="" class="Agilent.MassSpectrometry.DataAnalysis.PSetIntegrationEvent">
                            <Parameters>
                                <Parameter id="IntegrationEvent">
                                    <Value>
                                        <IntegrationEvent>SlopeSensitivity</IntegrationEvent>
                                        <IsTimedEvent>False</IsTimedEvent>
                                        <IsUsed>True</IsUsed>
                                        <IntegrationEventValue>
                                            <Parameter>
                                                <Value>5</Value>
                                                <Limits>
                                                    <Minimum type="Inclusive">0</Minimum>
                                                </Limits>
                                                <XUnits>Unspecified</XUnits>
                                                <DataValueType>Unspecified</DataValueType>
                                                <PrecisionType>DigitsAfterDecimal</PrecisionType>
                                                <PrecisionDigits>2</PrecisionDigits>
                                                <ConversionSupport>None</ConversionSupport>
                                            </Parameter>
                                        </IntegrationEventValue>
                                    </Value>
                                    <Default>
                                        <IntegrationEvent>BaselineNow</IntegrationEvent>
                                        <IsTimedEvent>False</IsTimedEvent>
                                        <IsUsed>True</IsUsed>
                                        <IntegrationEventValue>
                                            <Parameter>
                                                <Value>true</Value>
                                            </Parameter>
                                        </IntegrationEventValue>
                                    </Default>
                                </Parameter>
                                <Parameter id="Time">
                                    <Value>0</Value>
                                    <Limits>
                                        <Minimum type="Inclusive">0</Minimum>
                                    </Limits>
                                    <XUnits>Minutes</XUnits>
                                    <DataValueType>Unspecified</DataValueType>
                                    <PrecisionType>DigitsAfterDecimal</PrecisionType>
                                    <PrecisionDigits>3</PrecisionDigits>
                                    <ConversionSupport>PrecisionOnly</ConversionSupport>
                                </Parameter>
                            </Parameters>
                        </ParameterSet>
                        <ParameterSet usagekey="" displayName="" assembly="" class="Agilent.MassSpectrometry.DataAnalysis.PSetIntegrationEvent">
                            <Parameters>
                                <Parameter id="IntegrationEvent">
                                    <Value>
                                        <IntegrationEvent>PeakWidth</IntegrationEvent>
                                        <IsTimedEvent>False</IsTimedEvent>
                                        <IsUsed>True</IsUsed>
                                        <IntegrationEventValue>
                                            <Parameter>
                                                <Value>0.05</Value>
                                                <Limits>
                                                    <Minimum type="Inclusive">0</Minimum>
                                                </Limits>
                                                <XUnits>Unspecified</XUnits>
                                                <DataValueType>Unspecified</DataValueType>
                                                <PrecisionType>DigitsAfterDecimal</PrecisionType>
                                                <PrecisionDigits>2</PrecisionDigits>
                                                <ConversionSupport>None</ConversionSupport>
                                            </Parameter>
                                        </IntegrationEventValue>
                                    </Value>
                                    <Default>
                                        <IntegrationEvent>BaselineNow</IntegrationEvent>
                                        <IsTimedEvent>False</IsTimedEvent>
                                        <IsUsed>True</IsUsed>
                                        <IntegrationEventValue>
                                            <Parameter>
                                                <Value>true</Value>
                                            </Parameter>
                                        </IntegrationEventValue>
                                    </Default>
                                </Parameter>
                                <Parameter id="Time">
                                    <Value>0</Value>
                                    <Limits>
                                        <Minimum type="Inclusive">0</Minimum>
                                    </Limits>
                                    <XUnits>Minutes</XUnits>
                                    <DataValueType>Unspecified</DataValueType>
                                    <PrecisionType>DigitsAfterDecimal</PrecisionType>
                                    <PrecisionDigits>3</PrecisionDigits>
                                    <ConversionSupport>PrecisionOnly</ConversionSupport>
                                </Parameter>
                            </Parameters>
                        </ParameterSet>
                        <ParameterSet usagekey="" displayName="" assembly="" class="Agilent.MassSpectrometry.DataAnalysis.PSetIntegrationEvent">
                            <Parameters>
                                <Parameter id="IntegrationEvent">
                                    <Value>
                                        <IntegrationEvent>AreaReject</IntegrationEvent>
                                        <IsTimedEvent>False</IsTimedEvent>
                                        <IsUsed>True</IsUsed>
                                        <IntegrationEventValue>
                                            <Parameter>
                                                <Value>5</Value>
                                                <Limits>
                                                    <Minimum type="Inclusive">-1.79769313486232E+308</Minimum>
                                                </Limits>
                                                <XUnits>Unspecified</XUnits>
                                                <DataValueType>Unspecified</DataValueType>
                                                <PrecisionType>DigitsAfterDecimal</PrecisionType>
                                                <PrecisionDigits>2</PrecisionDigits>
                                                <ConversionSupport>None</ConversionSupport>
                                            </Parameter>
                                        </IntegrationEventValue>
                                    </Value>
                                    <Default>
                                        <IntegrationEvent>BaselineNow</IntegrationEvent>
                                        <IsTimedEvent>False</IsTimedEvent>
                                        <IsUsed>True</IsUsed>
                                        <IntegrationEventValue>
                                            <Parameter>
                                                <Value>true</Value>
                                            </Parameter>
                                        </IntegrationEventValue>
                                    </Default>
                                </Parameter>
                                <Parameter id="Time">
                                    <Value>0</Value>
                                    <Limits>
                                        <Minimum type="Inclusive">0</Minimum>
                                    </Limits>
                                    <XUnits>Minutes</XUnits>
                                    <DataValueType>Unspecified</DataValueType>
                                    <PrecisionType>DigitsAfterDecimal</PrecisionType>
                                    <PrecisionDigits>3</PrecisionDigits>
                                    <ConversionSupport>PrecisionOnly</ConversionSupport>
                                </Parameter>
                            </Parameters>
                        </ParameterSet>
                        <ParameterSet usagekey="" displayName="" assembly="" class="Agilent.MassSpectrometry.DataAnalysis.PSetIntegrationEvent">
                            <Parameters>
                                <Parameter id="IntegrationEvent">
                                    <Value>
                                        <IntegrationEvent>HeightReject</IntegrationEvent>
                                        <IsTimedEvent>False</IsTimedEvent>
                                        <IsUsed>True</IsUsed>
                                        <IntegrationEventValue>
                                            <Parameter>
                                                <Value>1</Value>
                                                <Limits>
                                                    <Minimum type="Inclusive">-1.79769313486232E+308</Minimum>
                                                </Limits>
                                                <XUnits>Unspecified</XUnits>
                                                <DataValueType>Unspecified</DataValueType>
                                                <PrecisionType>DigitsAfterDecimal</PrecisionType>
                                                <PrecisionDigits>2</PrecisionDigits>
                                                <ConversionSupport>None</ConversionSupport>
                                            </Parameter>
                                        </IntegrationEventValue>
                                    </Value>
                                    <Default>
                                        <IntegrationEvent>BaselineNow</IntegrationEvent>
                                        <IsTimedEvent>False</IsTimedEvent>
                                        <IsUsed>True</IsUsed>
                                        <IntegrationEventValue>
                                            <Parameter>
                                                <Value>true</Value>
                                            </Parameter>
                                        </IntegrationEventValue>
                                    </Default>
                                </Parameter>
                                <Parameter id="Time">
                                    <Value>0</Value>
                                    <Limits>
                                        <Minimum type="Inclusive">0</Minimum>
                                    </Limits>
                                    <XUnits>Minutes</XUnits>
                                    <DataValueType>Unspecified</DataValueType>
                                    <PrecisionType>DigitsAfterDecimal</PrecisionType>
                                    <PrecisionDigits>3</PrecisionDigits>
                                    <ConversionSupport>PrecisionOnly</ConversionSupport>
                                </Parameter>
                            </Parameters>
                        </ParameterSet>
                        <ParameterSet usagekey="" displayName="" assembly="" class="Agilent.MassSpectrometry.DataAnalysis.PSetIntegrationEvent">
                            <Parameters>
                                <Parameter id="IntegrationEvent">
                                    <Value>
                                        <IntegrationEvent>ShouldersMode</IntegrationEvent>
                                        <IsTimedEvent>False</IsTimedEvent>
                                        <IsUsed>True</IsUsed>
                                        <IntegrationEventValue>
                                            <Parameter>
                                                <Value>OFF</Value>
                                            </Parameter>
                                        </IntegrationEventValue>
                                    </Value>
                                    <Default>
                                        <IntegrationEvent>BaselineNow</IntegrationEvent>
                                        <IsTimedEvent>False</IsTimedEvent>
                                        <IsUsed>True</IsUsed>
                                        <IntegrationEventValue>
                                            <Parameter>
                                                <Value>true</Value>
                                            </Parameter>
                                        </IntegrationEventValue>
                                    </Default>
                                </Parameter>
                                <Parameter id="Time">
                                    <Value>0</Value>
                                    <Limits>
                                        <Minimum type="Inclusive">0</Minimum>
                                    </Limits>
                                    <XUnits>Minutes</XUnits>
                                    <DataValueType>Unspecified</DataValueType>
                                    <PrecisionType>DigitsAfterDecimal</PrecisionType>
                                    <PrecisionDigits>3</PrecisionDigits>
                                    <ConversionSupport>PrecisionOnly</ConversionSupport>
                                </Parameter>
                            </Parameters>
                        </ParameterSet>
                    </Value>
                </Parameter>
                <Parameter id="TimedEventsTable">
                    <Value>
                        <ParameterSet usagekey="0" displayName="" assembly="" class="Agilent.MassSpectrometry.DataAnalysis.PSetIntegrationEvent">
                            <Parameters>
                                <Parameter id="IntegrationEvent">
                                    <Value>
                                        <IntegrationEvent>BaselineNow</IntegrationEvent>
                                        <IsTimedEvent>True</IsTimedEvent>
                                        <IsUsed>True</IsUsed>
                                        <IntegrationEventValue>
                                            <Parameter>
                                                <Value>true</Value>
                                            </Parameter>
                                        </IntegrationEventValue>
                                    </Value>
                                    <Default>
                                        <IntegrationEvent>BaselineNow</IntegrationEvent>
                                        <IsTimedEvent>False</IsTimedEvent>
                                        <IsUsed>True</IsUsed>
                                        <IntegrationEventValue>
                                            <Parameter>
                                                <Value>true</Value>
                                            </Parameter>
                                        </IntegrationEventValue>
                                    </Default>
                                </Parameter>
                                <Parameter id="Time">
                                    <Value>0</Value>
                                    <Limits>
                                        <Minimum type="Inclusive">0</Minimum>
                                    </Limits>
                                    <XUnits>Minutes</XUnits>
                                    <DataValueType>Unspecified</DataValueType>
                                    <PrecisionType>DigitsAfterDecimal</PrecisionType>
                                    <PrecisionDigits>3</PrecisionDigits>
                                    <ConversionSupport>PrecisionOnly</ConversionSupport>
                                </Parameter>
                            </Parameters>
                        </ParameterSet>
                    </Value>
                </Parameter>
            </Parameters>
        </ParameterSet>
        <ParameterSet usagekey="FbIGenieIntegratorParameterSet" displayName="按积分查找通用积分器设置" assembly="" class="Agilent.MassSpectrometry.DataAnalysis.PSetGenieIntegratorSettings">
            <Parameters>
                <Parameter id="ShoulderDetection">
                    <DisplayName>肩峰检测</DisplayName>
                    <Value>OFF</Value>
                </Parameter>
                <Parameter id="Threshold">
                    <DisplayName>阈值:</DisplayName>
                    <Value>0</Value>
                    <Limits>
                        <Minimum type="Inclusive">0</Minimum>
                    </Limits>
                    <XUnits>Unspecified</XUnits>
                    <DataValueType>Unspecified</DataValueType>
                    <PrecisionType>DigitsAfterDecimal</PrecisionType>
                    <PrecisionDigits>2</PrecisionDigits>
                    <ConversionSupport>None</ConversionSupport>
                </Parameter>
                <Parameter id="AreaReject">
                    <DisplayName>最小峰面积:</DisplayName>
                    <Value>0</Value>
                    <Limits>
                        <Minimum type="Inclusive">0</Minimum>
                    </Limits>
                    <XUnits>Unspecified</XUnits>
                    <DataValueType>Unspecified</DataValueType>
                    <PrecisionType>DigitsAfterDecimal</PrecisionType>
                    <PrecisionDigits>2</PrecisionDigits>
                    <ConversionSupport>None</ConversionSupport>
                </Parameter>
                <Parameter id="PeakWidth">
                    <DisplayName>峰宽:</DisplayName>
                    <Value>0</Value>
                    <Limits>
                        <Minimum type="Inclusive">0</Minimum>
                    </Limits>
                    <XUnits>Unspecified</XUnits>
                    <DataValueType>Unspecified</DataValueType>
                    <PrecisionType>DigitsAfterDecimal</PrecisionType>
                    <PrecisionDigits>2</PrecisionDigits>
                    <ConversionSupport>None</ConversionSupport>
                </Parameter>
                <Parameter id="UseDataScaleFactor">
                    <Value>false</Value>
                </Parameter>
                <Parameter id="TimedEvents">
                    <Value>
                        <ParameterSet usagekey="1" displayName="" assembly="" class="Agilent.MassSpectrometry.DataAnalysis.PSetIntegrationEvent">
                            <Parameters>
                                <Parameter id="IntegrationEvent">
                                    <Value>
                                        <IntegrationEvent>BaselineNow</IntegrationEvent>
                                        <IsTimedEvent>True</IsTimedEvent>
                                        <IsUsed>True</IsUsed>
                                        <IntegrationEventValue>
                                            <Parameter>
                                                <Value>true</Value>
                                            </Parameter>
                                        </IntegrationEventValue>
                                    </Value>
                                    <Default>
                                        <IntegrationEvent>BaselineNow</IntegrationEvent>
                                        <IsTimedEvent>False</IsTimedEvent>
                                        <IsUsed>True</IsUsed>
                                        <IntegrationEventValue>
                                            <Parameter>
                                                <Value>true</Value>
                                            </Parameter>
                                        </IntegrationEventValue>
                                    </Default>
                                </Parameter>
                                <Parameter id="Time">
                                    <Value>0</Value>
                                    <Limits>
                                        <Minimum type="Inclusive">0</Minimum>
                                    </Limits>
                                    <XUnits>Minutes</XUnits>
                                    <DataValueType>Unspecified</DataValueType>
                                    <PrecisionType>DigitsAfterDecimal</PrecisionType>
                                    <PrecisionDigits>3</PrecisionDigits>
                                    <ConversionSupport>PrecisionOnly</ConversionSupport>
                                </Parameter>
                            </Parameters>
                        </ParameterSet>
                    </Value>
                </Parameter>
            </Parameters>
        </ParameterSet>
        <ParameterSet usagekey="FbIChromPeakFilters" displayName="按积分查找色谱峰过滤器设置" assembly="" class="Agilent.MassSpectrometry.DataAnalysis.PSetChromPeakFilter">
            <Parameters>
                <Parameter id="PeakFilter">
                    <Value>PeakAreaPctThreshold</Value>
                </Parameter>
                <Parameter id="PeakAreaAbsThreshold">
                    <DisplayName>峰面积（counts）&gt;=  </DisplayName>
                    <Value>10000</Value>
                    <Limits>
                        <Minimum type="Inclusive">0</Minimum>
                    </Limits>
                    <XUnits>Abundance</XUnits>
                    <DataValueType>Response</DataValueType>
                    <PrecisionType>DigitsAfterDecimal</PrecisionType>
                    <PrecisionDigits>0</PrecisionDigits>
                    <ConversionSupport>None</ConversionSupport>
                </Parameter>
                <Parameter id="PeakAreaPctUnits">
                    <DisplayName>峰面积 (%) &gt;= </DisplayName>
                    <Value>1</Value>
                    <Limits>
                        <Minimum type="Inclusive">0</Minimum>
                        <Maximum type="Inclusive">100</Maximum>
                    </Limits>
                    <XUnits>Abundance</XUnits>
                    <DataValueType>Response</DataValueType>
                    <PrecisionType>DigitsAfterDecimal</PrecisionType>
                    <PrecisionDigits>3</PrecisionDigits>
                    <ConversionSupport>None</ConversionSupport>
                </Parameter>
                <Parameter id="PeakHeightAbsThreshold">
                    <DisplayName>峰高（counts）&gt;= </DisplayName>
                    <Value>10000</Value>
                    <Limits>
                        <Minimum type="Inclusive">0</Minimum>
                    </Limits>
                    <XUnits>Abundance</XUnits>
                    <DataValueType>Response</DataValueType>
                    <PrecisionType>DigitsAfterDecimal</PrecisionType>
                    <PrecisionDigits>0</PrecisionDigits>
                    <ConversionSupport>None</ConversionSupport>
                </Parameter>
                <Parameter id="PeakHeightPctThreshold">
                    <DisplayName>峰高 (%) &gt;= </DisplayName>
                    <Value>5</Value>
                    <Limits>
                        <Minimum type="Inclusive">0</Minimum>
                        <Maximum type="Inclusive">100</Maximum>
                    </Limits>
                    <XUnits>Abundance</XUnits>
                    <DataValueType>Response</DataValueType>
                    <PrecisionType>DigitsAfterDecimal</PrecisionType>
                    <PrecisionDigits>3</PrecisionDigits>
                    <ConversionSupport>None</ConversionSupport>
                </Parameter>
                <Parameter id="MaximumPeakCount">
                    <DisplayName>数量上限:</DisplayName>
                    <Value>100</Value>
                    <Limits>
                        <Minimum type="Exclusive">0</Minimum>
                    </Limits>
                    <XUnits>Unspecified</XUnits>
                    <DataValueType>Unspecified</DataValueType>
                    <PrecisionType>DigitsAfterDecimal</PrecisionType>
                    <PrecisionDigits>0</PrecisionDigits>
                    <ConversionSupport>None</ConversionSupport>
                </Parameter>
                <Parameter id="DisplayThreshold">
                    <Value>0</Value>
                    <Limits>
                        <Minimum type="Inclusive">0</Minimum>
                    </Limits>
                    <XUnits>Abundance</XUnits>
                    <DataValueType>Response</DataValueType>
                    <PrecisionType>DigitsAfterDecimal</PrecisionType>
                    <PrecisionDigits>2</PrecisionDigits>
                    <ConversionSupport>None</ConversionSupport>
                </Parameter>
                <Parameter id="SNRThreshold">
                    <Value>30</Value>
                    <Limits>
                        <Minimum type="Inclusive">0</Minimum>
                    </Limits>
                    <XUnits>Unspecified</XUnits>
                    <DataValueType>Unspecified</DataValueType>
                    <PrecisionType>DigitsAfterDecimal</PrecisionType>
                    <PrecisionDigits>1</PrecisionDigits>
                    <ConversionSupport>None</ConversionSupport>
                </Parameter>
                <Parameter id="InterimSumObjectCount">
                    <Value>1</Value>
                    <Limits>
                        <Minimum type="Inclusive">1</Minimum>
                    </Limits>
                    <XUnits>Unspecified</XUnits>
                    <DataValueType>Unspecified</DataValueType>
                    <PrecisionType>DigitsAfterDecimal</PrecisionType>
                    <PrecisionDigits>0</PrecisionDigits>
                    <ConversionSupport>None</ConversionSupport>
                </Parameter>
                <Parameter id="FilterOnHeight">
                    <Value>false</Value>
                </Parameter>
                <Parameter id="PerformFragmentAnnotation">
                    <DisplayName>用分子式标注碎片质谱峰</DisplayName>
                    <Value>false</Value>
                </Parameter>
                <Parameter id="PerformFormulaAnnotationForNonFragments">
                    <DisplayName>为非碎片离子（未知）生成分子式</DisplayName>
                    <Value>false</Value>
                </Parameter>
            </Parameters>
            <AllowHeightFilters>true</AllowHeightFilters>
            <AllowAreaFilters>true</AllowAreaFilters>
            <UsedForFragmentFormulaAnnotation>false</UsedForFragmentFormulaAnnotation>
        </ParameterSet>
        <ParameterSet usagekey="FbIMassListOptions" displayName="色谱图提取选项" assembly="" class="Agilent.MassSpectrometry.DataAnalysis.PSetMassListOptions">
            <Parameters>
                <Parameter id="IdentifyUsingWholeSpectrum">
                    <DisplayName>整个质谱使用谱库检索</DisplayName>
                    <Value>false</Value>
                </Parameter>
                <Parameter id="DoMfgIfNoLibrarySearchHit">
                    <DisplayName>如果未找到谱库匹配项，为每个峰生成分子式</DisplayName>
                    <Value>false</Value>
                </Parameter>
                <Parameter id="IdentifyUsingIndividualPeaksInSpectrum">
                    <DisplayName>质谱中识别各个峰</DisplayName>
                    <Value>true</Value>
                </Parameter>
                <Parameter id="NoIdentification">
                    <DisplayName>未识别</DisplayName>
                    <Value>false</Value>
                </Parameter>
                <Parameter id="MaxPeaksPerSpectrum">
                    <DisplayName>要识别的最大峰个数（每个质谱图）</DisplayName>
                    <Value>5</Value>
                    <Limits>
                        <Minimum type="Inclusive">1</Minimum>
                        <Maximum type="Inclusive">5000</Maximum>
                    </Limits>
                    <XUnits>Unspecified</XUnits>
                    <DataValueType>Unspecified</DataValueType>
                    <PrecisionType>DigitsAfterDecimal</PrecisionType>
                    <PrecisionDigits>0</PrecisionDigits>
                    <ConversionSupport>None</ConversionSupport>
                </Parameter>
                <Parameter id="DoDbSearch">
                    <DisplayName>检索数据库以查找每个峰</DisplayName>
                    <Value>false</Value>
                </Parameter>
                <Parameter id="DoMfg">
                    <DisplayName>为每个峰生成分子式</DisplayName>
                    <Value>false</Value>
                </Parameter>
                <Parameter id="SkipMfgForPeaksWithFormulas">
                    <DisplayName>为没有数据库匹配项的峰生成分子式</DisplayName>
                    <Value>true</Value>
                </Parameter>
                <Parameter id="ChromatogramType">
                    <DisplayName>用于查找质谱图的色谱图</DisplayName>
                    <Value>TotalIon</Value>
                </Parameter>
                <Parameter id="AlsoExtractTIC">
                    <DisplayName>TIC</DisplayName>
                    <Value>false</Value>
                </Parameter>
                <Parameter id="AlsoExtractBPC">
                    <DisplayName>BPC</DisplayName>
                    <Value>false</Value>
                </Parameter>
                <Parameter id="AlsoExtractTWC">
                    <DisplayName>TWC</DisplayName>
                    <Value>false</Value>
                </Parameter>
                <Parameter id="AlsoExtractSignal">
                    <DisplayName>信号 A</DisplayName>
                    <Value>false</Value>
                </Parameter>
                <Parameter id="SignalDeviceType">
                    <DisplayName>从以下位置获取信号 A</DisplayName>
                    <Value>DiodeArrayDetector</Value>
                </Parameter>
                <Parameter id="SignalDisplayDeviceName">
                    <DisplayName>从以下位置获取信号 A</DisplayName>
                    <Value>CE1</Value>
                </Parameter>
                <Parameter id="SignalDeviceName">
                    <Value />
                </Parameter>
                <Parameter id="SignalOrdinalNumber">
                    <Value>1</Value>
                    <Limits>
                        <Minimum type="Inclusive">1</Minimum>
                        <Maximum type="Inclusive">9</Maximum>
                    </Limits>
                    <XUnits>Unspecified</XUnits>
                    <DataValueType>Unspecified</DataValueType>
                    <PrecisionType>DigitsAfterDecimal</PrecisionType>
                    <PrecisionDigits>0</PrecisionDigits>
                    <ConversionSupport>None</ConversionSupport>
                </Parameter>
                <Parameter id="BpcMzRanges">
                    <DisplayName>BPC m/z 范围:</DisplayName>
                    <DefaultValue>
                        <DataUnit>Thompsons</DataUnit>
                        <DataValueType>MassToCharge</DataValueType>
                        <PrecisionType>DigitsAfterDecimal</PrecisionType>
                        <PrecisionDigits>4</PrecisionDigits>
                    </DefaultValue>
                    <Value>
                        <DataUnit>Thompsons</DataUnit>
                        <DataValueType>MassToCharge</DataValueType>
                        <PrecisionType>DigitsAfterDecimal</PrecisionType>
                        <PrecisionDigits>4</PrecisionDigits>
                    </Value>
                    <Limits>
                        <Limits id="overall">
                            <Minimum type="Inclusive">0</Minimum>
                        </Limits>
                        <Limits id="width">
                            <Minimum type="Inclusive">0</Minimum>
                        </Limits>
                    </Limits>
                    <ConversionSupport>PrecisionOnly</ConversionSupport>
                </Parameter>
            </Parameters>
        </ParameterSet>
        <ParameterSet usagekey="CpdDBSearch" displayName="数据库检索设置" assembly="" class="Agilent.MassSpectrometry.DataAnalysis.PSetCpdDbSearch">
            <Parameters>
                <Parameter id="SearchFields">
                    <DisplayName>检索字段</DisplayName>
                    <Value>Mass</Value>
                </Parameter>
                <Parameter id="UseAbsoluteMassTolerance">
                    <DisplayName>使用绝对质量容差</DisplayName>
                    <Value>false</Value>
                </Parameter>
                <Parameter id="AbsoluteMassTolerance">
                    <DisplayName>绝对质量容差</DisplayName>
                    <Value>5</Value>
                    <Limits>
                        <Minimum type="Exclusive">0</Minimum>
                        <Maximum type="Inclusive">1000</Maximum>
                    </Limits>
                    <XUnits>MilliThompsons</XUnits>
                    <DataValueType>MzDifference</DataValueType>
                    <PrecisionType>DigitsAfterDecimal</PrecisionType>
                    <PrecisionDigits>2</PrecisionDigits>
                    <ConversionSupport>None</ConversionSupport>
                </Parameter>
                <Parameter id="RelativeMassTolerance">
                    <DisplayName>相对质量容差</DisplayName>
                    <Value>5</Value>
                    <Limits>
                        <Minimum type="Exclusive">0</Minimum>
                        <Maximum type="Inclusive">1000</Maximum>
                    </Limits>
                    <XUnits>PartsPerMillion</XUnits>
                    <DataValueType>RelativeDifference</DataValueType>
                    <PrecisionType>DigitsAfterDecimal</PrecisionType>
                    <PrecisionDigits>2</PrecisionDigits>
                    <ConversionSupport>None</ConversionSupport>
                </Parameter>
                <Parameter id="RetentionTimeTolerance">
                    <DisplayName>保留时间容差</DisplayName>
                    <Value>0.1</Value>
                    <Limits>
                        <Minimum type="Exclusive">0</Minimum>
                        <Maximum type="Exclusive">1000</Maximum>
                    </Limits>
                    <XUnits>Minutes</XUnits>
                    <DataValueType>AcqTime</DataValueType>
                    <PrecisionType>DigitsAfterDecimal</PrecisionType>
                    <PrecisionDigits>3</PrecisionDigits>
                    <ConversionSupport>PrecisionOnly</ConversionSupport>
                </Parameter>
                <Parameter id="LimitNumberOfHits">
                    <DisplayName>限制为最佳</DisplayName>
                    <Value>true</Value>
                </Parameter>
                <Parameter id="MaxHits">
                    <DisplayName>最大匹配数</DisplayName>
                    <Value>10</Value>
                    <Limits>
                        <Minimum type="Inclusive">1</Minimum>
                        <Maximum type="Inclusive">100</Maximum>
                    </Limits>
                    <XUnits>Unspecified</XUnits>
                    <DataValueType>Unspecified</DataValueType>
                    <PrecisionType>DigitsAfterDecimal</PrecisionType>
                    <PrecisionDigits>0</PrecisionDigits>
                    <ConversionSupport>None</ConversionSupport>
                </Parameter>
                <Parameter id="UseIsotopeRanking">
                    <DisplayName>在排列匹配项时考虑同位素丰度比</DisplayName>
                    <Value>false</Value>
                </Parameter>
                <Parameter id="MaxPeaksToSearch">
                    <DisplayName>在未以图形方式指定峰时要检索的最大峰个数:</DisplayName>
                    <Value>5</Value>
                    <Limits>
                        <Minimum type="Inclusive">1</Minimum>
                        <Maximum type="Inclusive">10</Maximum>
                    </Limits>
                    <XUnits>Unspecified</XUnits>
                    <DataValueType>Unspecified</DataValueType>
                    <PrecisionType>DigitsAfterDecimal</PrecisionType>
                    <PrecisionDigits>0</PrecisionDigits>
                    <ConversionSupport>None</ConversionSupport>
                </Parameter>
                <Parameter id="SearchSimpleIonMassAsNeutral">
                    <DisplayName>从简单离子中检索“中性离子”数据库质量条目</DisplayName>
                    <Value>false</Value>
                </Parameter>
            </Parameters>
        </ParameterSet>
        <ParameterSet usagekey="CpdDBLocation" displayName="数据库位置设置" assembly="" class="Agilent.MassSpectrometry.DataAnalysis.PSetCpdDatabase">
            <Parameters>
                <Parameter id="DatabasePath">
                    <DisplayName>数据库路径</DisplayName>
                    <Value>D:\MassHunter\PCDL\default.csv</Value>
                </Parameter>
            </Parameters>
        </ParameterSet>
        <ParameterSet usagekey="ProbablePosSpecies" displayName="可能的正离子种类设置" assembly="" class="Agilent.MassSpectrometry.DataAnalysis.PSetProbablePosSpecies">
            <Parameters>
                <Parameter id="ChargeCarriers">
                    <DisplayName>正离子:</DisplayName>
                    <DefaultValue>
                        <SpeciesDefinition>
                            <Active>false</Active>
                            <BaseCount>1</BaseCount>
                            <ElectronCount>-1</ElectronCount>
                            <ModifierCount>0</ModifierCount>
                            <ModifierFormula />
                            <NeutralLoss />
                        </SpeciesDefinition>
                        <SpeciesDefinition>
                            <Active>true</Active>
                            <BaseCount>1</BaseCount>
                            <ElectronCount>-1</ElectronCount>
                            <ModifierCount>1</ModifierCount>
                            <ModifierFormula>H</ModifierFormula>
                            <NeutralLoss />
                        </SpeciesDefinition>
                        <SpeciesDefinition>
                            <Active>true</Active>
                            <BaseCount>1</BaseCount>
                            <ElectronCount>-1</ElectronCount>
                            <ModifierCount>1</ModifierCount>
                            <ModifierFormula>Na</ModifierFormula>
                            <NeutralLoss />
                        </SpeciesDefinition>
                        <SpeciesDefinition>
                            <Active>false</Active>
                            <BaseCount>1</BaseCount>
                            <ElectronCount>-1</ElectronCount>
                            <ModifierCount>1</ModifierCount>
                            <ModifierFormula>K</ModifierFormula>
                            <NeutralLoss />
                        </SpeciesDefinition>
                        <SpeciesDefinition>
                            <Active>false</Active>
                            <BaseCount>1</BaseCount>
                            <ElectronCount>-1</ElectronCount>
                            <ModifierCount>1</ModifierCount>
                            <ModifierFormula>NH4</ModifierFormula>
                            <NeutralLoss />
                        </SpeciesDefinition>
                    </DefaultValue>
                    <Value>
                        <SpeciesDefinition>
                            <Active>false</Active>
                            <BaseCount>1</BaseCount>
                            <ElectronCount>-1</ElectronCount>
                            <ModifierCount>0</ModifierCount>
                            <ModifierFormula />
                            <NeutralLoss />
                        </SpeciesDefinition>
                        <SpeciesDefinition>
                            <Active>true</Active>
                            <BaseCount>1</BaseCount>
                            <ElectronCount>-1</ElectronCount>
                            <ModifierCount>1</ModifierCount>
                            <ModifierFormula>H</ModifierFormula>
                            <NeutralLoss />
                        </SpeciesDefinition>
                        <SpeciesDefinition>
                            <Active>true</Active>
                            <BaseCount>1</BaseCount>
                            <ElectronCount>-1</ElectronCount>
                            <ModifierCount>1</ModifierCount>
                            <ModifierFormula>Na</ModifierFormula>
                            <NeutralLoss />
                        </SpeciesDefinition>
                        <SpeciesDefinition>
                            <Active>false</Active>
                            <BaseCount>1</BaseCount>
                            <ElectronCount>-1</ElectronCount>
                            <ModifierCount>1</ModifierCount>
                            <ModifierFormula>K</ModifierFormula>
                            <NeutralLoss />
                        </SpeciesDefinition>
                        <SpeciesDefinition>
                            <Active>false</Active>
                            <BaseCount>1</BaseCount>
                            <ElectronCount>-1</ElectronCount>
                            <ModifierCount>1</ModifierCount>
                            <ModifierFormula>NH4</ModifierFormula>
                            <NeutralLoss />
                        </SpeciesDefinition>
                    </Value>
                </Parameter>
                <Parameter id="NeutralLosses">
                    <DisplayName>正中性丢失:</DisplayName>
                    <DefaultValue>
                        <SpeciesDefinition>
                            <Active>false</Active>
                            <BaseCount>1</BaseCount>
                            <ElectronCount>0</ElectronCount>
                            <ModifierCount>0</ModifierCount>
                            <ModifierFormula />
                            <NeutralLoss>H2O</NeutralLoss>
                        </SpeciesDefinition>
                    </DefaultValue>
                    <Value>
                        <SpeciesDefinition>
                            <Active>false</Active>
                            <BaseCount>1</BaseCount>
                            <ElectronCount>0</ElectronCount>
                            <ModifierCount>0</ModifierCount>
                            <ModifierFormula />
                            <NeutralLoss>H2O</NeutralLoss>
                        </SpeciesDefinition>
                    </Value>
                </Parameter>
                <Parameter id="ChargeStateRange">
                    <DisplayName>正电荷态范围</DisplayName>
                    <Value>
                        <Minimum>1</Minimum>
                        <Maximum>1</Maximum>
                        <DataUnit>Unspecified</DataUnit>
                        <DataValueType>Unspecified</DataValueType>
                        <PrecisionType>DigitsAfterDecimal</PrecisionType>
                        <PrecisionDigits>0</PrecisionDigits>
                    </Value>
                    <Limits>
                        <Limits id="first">
                            <Minimum type="Inclusive">1</Minimum>
                            <Maximum type="Inclusive">10</Maximum>
                        </Limits>
                        <Limits id="second">
                            <Minimum type="Inclusive">1</Minimum>
                            <Maximum type="Inclusive">10</Maximum>
                        </Limits>
                    </Limits>
                    <ConversionSupport>None</ConversionSupport>
                </Parameter>
                <Parameter id="Dimers">
                    <DisplayName>正二聚物</DisplayName>
                    <Value>false</Value>
                </Parameter>
                <Parameter id="Trimers">
                    <DisplayName>正三聚物</DisplayName>
                    <Value>false</Value>
                </Parameter>
            </Parameters>
        </ParameterSet>
        <ParameterSet usagekey="ProbableNegSpecies" displayName="可能的负离子种类设置" assembly="" class="Agilent.MassSpectrometry.DataAnalysis.PSetProbableNegSpecies">
            <Parameters>
                <Parameter id="ChargeCarriers">
                    <DisplayName>负离子:</DisplayName>
                    <DefaultValue>
                        <SpeciesDefinition>
                            <Active>false</Active>
                            <BaseCount>1</BaseCount>
                            <ElectronCount>1</ElectronCount>
                            <ModifierCount>0</ModifierCount>
                            <ModifierFormula />
                            <NeutralLoss />
                        </SpeciesDefinition>
                        <SpeciesDefinition>
                            <Active>true</Active>
                            <BaseCount>1</BaseCount>
                            <ElectronCount>1</ElectronCount>
                            <ModifierCount>-1</ModifierCount>
                            <ModifierFormula>H</ModifierFormula>
                            <NeutralLoss />
                        </SpeciesDefinition>
                        <SpeciesDefinition>
                            <Active>false</Active>
                            <BaseCount>1</BaseCount>
                            <ElectronCount>1</ElectronCount>
                            <ModifierCount>1</ModifierCount>
                            <ModifierFormula>Cl</ModifierFormula>
                            <NeutralLoss />
                        </SpeciesDefinition>
                        <SpeciesDefinition>
                            <Active>false</Active>
                            <BaseCount>1</BaseCount>
                            <ElectronCount>1</ElectronCount>
                            <ModifierCount>1</ModifierCount>
                            <ModifierFormula>Br</ModifierFormula>
                            <NeutralLoss />
                        </SpeciesDefinition>
                        <SpeciesDefinition>
                            <Active>true</Active>
                            <BaseCount>1</BaseCount>
                            <ElectronCount>1</ElectronCount>
                            <ModifierCount>1</ModifierCount>
                            <ModifierFormula>HCOO</ModifierFormula>
                            <NeutralLoss />
                        </SpeciesDefinition>
                        <SpeciesDefinition>
                            <Active>true</Active>
                            <BaseCount>1</BaseCount>
                            <ElectronCount>1</ElectronCount>
                            <ModifierCount>1</ModifierCount>
                            <ModifierFormula>CH3COO</ModifierFormula>
                            <NeutralLoss />
                        </SpeciesDefinition>
                        <SpeciesDefinition>
                            <Active>false</Active>
                            <BaseCount>1</BaseCount>
                            <ElectronCount>1</ElectronCount>
                            <ModifierCount>1</ModifierCount>
                            <ModifierFormula>CF3COO</ModifierFormula>
                            <NeutralLoss />
                        </SpeciesDefinition>
                    </DefaultValue>
                    <Value>
                        <SpeciesDefinition>
                            <Active>false</Active>
                            <BaseCount>1</BaseCount>
                            <ElectronCount>1</ElectronCount>
                            <ModifierCount>0</ModifierCount>
                            <ModifierFormula />
                            <NeutralLoss />
                        </SpeciesDefinition>
                        <SpeciesDefinition>
                            <Active>true</Active>
                            <BaseCount>1</BaseCount>
                            <ElectronCount>1</ElectronCount>
                            <ModifierCount>-1</ModifierCount>
                            <ModifierFormula>H</ModifierFormula>
                            <NeutralLoss />
                        </SpeciesDefinition>
                        <SpeciesDefinition>
                            <Active>false</Active>
                            <BaseCount>1</BaseCount>
                            <ElectronCount>1</ElectronCount>
                            <ModifierCount>1</ModifierCount>
                            <ModifierFormula>Cl</ModifierFormula>
                            <NeutralLoss />
                        </SpeciesDefinition>
                        <SpeciesDefinition>
                            <Active>false</Active>
                            <BaseCount>1</BaseCount>
                            <ElectronCount>1</ElectronCount>
                            <ModifierCount>1</ModifierCount>
                            <ModifierFormula>Br</ModifierFormula>
                            <NeutralLoss />
                        </SpeciesDefinition>
                        <SpeciesDefinition>
                            <Active>true</Active>
                            <BaseCount>1</BaseCount>
                            <ElectronCount>1</ElectronCount>
                            <ModifierCount>1</ModifierCount>
                            <ModifierFormula>HCOO</ModifierFormula>
                            <NeutralLoss />
                        </SpeciesDefinition>
                        <SpeciesDefinition>
                            <Active>true</Active>
                            <BaseCount>1</BaseCount>
                            <ElectronCount>1</ElectronCount>
                            <ModifierCount>1</ModifierCount>
                            <ModifierFormula>CH3COO</ModifierFormula>
                            <NeutralLoss />
                        </SpeciesDefinition>
                        <SpeciesDefinition>
                            <Active>false</Active>
                            <BaseCount>1</BaseCount>
                            <ElectronCount>1</ElectronCount>
                            <ModifierCount>1</ModifierCount>
                            <ModifierFormula>CF3COO</ModifierFormula>
                            <NeutralLoss />
                        </SpeciesDefinition>
                    </Value>
                </Parameter>
                <Parameter id="NeutralLosses">
                    <DisplayName>负中性丢失:</DisplayName>
                    <DefaultValue>
                        <SpeciesDefinition>
                            <Active>false</Active>
                            <BaseCount>1</BaseCount>
                            <ElectronCount>0</ElectronCount>
                            <ModifierCount>0</ModifierCount>
                            <ModifierFormula />
                            <NeutralLoss>H2O</NeutralLoss>
                        </SpeciesDefinition>
                    </DefaultValue>
                    <Value>
                        <SpeciesDefinition>
                            <Active>false</Active>
                            <BaseCount>1</BaseCount>
                            <ElectronCount>0</ElectronCount>
                            <ModifierCount>0</ModifierCount>
                            <ModifierFormula />
                            <NeutralLoss>H2O</NeutralLoss>
                        </SpeciesDefinition>
                    </Value>
                </Parameter>
                <Parameter id="ChargeStateRange">
                    <DisplayName>负电荷态范围</DisplayName>
                    <Value>
                        <Minimum>1</Minimum>
                        <Maximum>1</Maximum>
                        <DataUnit>Unspecified</DataUnit>
                        <DataValueType>Unspecified</DataValueType>
                        <PrecisionType>DigitsAfterDecimal</PrecisionType>
                        <PrecisionDigits>0</PrecisionDigits>
                    </Value>
                    <Limits>
                        <Limits id="first">
                            <Minimum type="Inclusive">1</Minimum>
                            <Maximum type="Inclusive">10</Maximum>
                        </Limits>
                        <Limits id="second">
                            <Minimum type="Inclusive">1</Minimum>
                            <Maximum type="Inclusive">10</Maximum>
                        </Limits>
                    </Limits>
                    <ConversionSupport>None</ConversionSupport>
                </Parameter>
                <Parameter id="Dimers">
                    <DisplayName>负二聚物</DisplayName>
                    <Value>false</Value>
                </Parameter>
                <Parameter id="Trimers">
                    <DisplayName>负三聚物</DisplayName>
                    <Value>false</Value>
                </Parameter>
            </Parameters>
        </ParameterSet>
        <ParameterSet usagekey="MultipleLibrarySelection" displayName="Multiple library selection settings" assembly="" class="Agilent.MassSpectrometry.DataAnalysis.PSetMultipleLibrarySelection">
            <Parameters />
        </ParameterSet>
        <ParameterSet usagekey="LibrarySearchLC" displayName="Spectral library search settings" assembly="" class="Agilent.MassSpectrometry.DataAnalysis.PSetLibrarySearchLC">
            <Parameters>
                <Parameter id="SpectralLibraryPath">
                    <DisplayName>质谱图谱库路径:</DisplayName>
                    <Value />
                </Parameter>
                <Parameter id="UseMaxHitCount">
                    <DisplayName>限制为最佳</DisplayName>
                    <Value>false</Value>
                </Parameter>
                <Parameter id="MaxHitCount">
                    <DisplayName>每个化合物的最大匹配数</DisplayName>
                    <Value>10</Value>
                    <Limits>
                        <Minimum type="Inclusive">0</Minimum>
                        <Maximum type="Inclusive">100</Maximum>
                    </Limits>
                    <XUnits>Unspecified</XUnits>
                    <DataValueType>Unspecified</DataValueType>
                    <PrecisionType>DigitsAfterDecimal</PrecisionType>
                    <PrecisionDigits>0</PrecisionDigits>
                    <ConversionSupport>None</ConversionSupport>
                </Parameter>
                <Parameter id="SearchCriteria">
                    <DisplayName>检索标准</DisplayName>
                    <Value>CollisionEnergy, FragmentationVoltage, Polarity, ScanType, InstrumentType, PrecursorIon</Value>
                </Parameter>
                <Parameter id="SearchMethod">
                    <DisplayName>检索方法</DisplayName>
                    <Value>Reverse</Value>
                </Parameter>
                <Parameter id="CeTolerance">
                    <Value>2</Value>
                    <Limits>
                        <Minimum type="Inclusive">0</Minimum>
                    </Limits>
                    <XUnits>Volts</XUnits>
                    <DataValueType>Voltage</DataValueType>
                    <PrecisionType>DigitsAfterDecimal</PrecisionType>
                    <PrecisionDigits>2</PrecisionDigits>
                    <ConversionSupport>PrecisionOnly</ConversionSupport>
                </Parameter>
                <Parameter id="PrecursorIonPpm">
                    <DisplayName>前级离子 m/z ppm</DisplayName>
                    <Value>10</Value>
                    <Limits>
                        <Minimum type="Inclusive">0</Minimum>
                        <Maximum type="Inclusive">1000</Maximum>
                    </Limits>
                    <XUnits>Unspecified</XUnits>
                    <DataValueType>Unspecified</DataValueType>
                    <PrecisionType>DigitsAfterDecimal</PrecisionType>
                    <PrecisionDigits>1</PrecisionDigits>
                    <ConversionSupport>None</ConversionSupport>
                </Parameter>
                <Parameter id="PrecursorIonMz">
                    <DisplayName>前级离子 m/z mDa</DisplayName>
                    <Value>2</Value>
                    <Limits>
                        <Minimum type="Inclusive">0</Minimum>
                    </Limits>
                    <XUnits>Thompsons</XUnits>
                    <DataValueType>MassToCharge</DataValueType>
                    <PrecisionType>DigitsAfterDecimal</PrecisionType>
                    <PrecisionDigits>4</PrecisionDigits>
                    <ConversionSupport>PrecisionOnly</ConversionSupport>
                </Parameter>
                <Parameter id="ProductIonPpm">
                    <DisplayName>产物离子 m/z ppm</DisplayName>
                    <Value>20</Value>
                    <Limits>
                        <Minimum type="Inclusive">0</Minimum>
                        <Maximum type="Inclusive">1000</Maximum>
                    </Limits>
                    <XUnits>Unspecified</XUnits>
                    <DataValueType>Unspecified</DataValueType>
                    <PrecisionType>DigitsAfterDecimal</PrecisionType>
                    <PrecisionDigits>1</PrecisionDigits>
                    <ConversionSupport>None</ConversionSupport>
                </Parameter>
                <Parameter id="ProductIonMz">
                    <DisplayName>产物离子 m/z mDa</DisplayName>
                    <Value>2</Value>
                    <Limits>
                        <Minimum type="Inclusive">0</Minimum>
                    </Limits>
                    <XUnits>Thompsons</XUnits>
                    <DataValueType>MassToCharge</DataValueType>
                    <PrecisionType>DigitsAfterDecimal</PrecisionType>
                    <PrecisionDigits>4</PrecisionDigits>
                    <ConversionSupport>PrecisionOnly</ConversionSupport>
                </Parameter>
                <Parameter id="MinForwardMatchScore">
                    <DisplayName>最低正向匹配分数:</DisplayName>
                    <Value>25</Value>
                    <Limits>
                        <Minimum type="Inclusive">0</Minimum>
                        <Maximum type="Inclusive">100</Maximum>
                    </Limits>
                    <XUnits>Unspecified</XUnits>
                    <DataValueType>MatchScore</DataValueType>
                    <PrecisionType>DigitsAfterDecimal</PrecisionType>
                    <PrecisionDigits>2</PrecisionDigits>
                    <ConversionSupport>None</ConversionSupport>
                </Parameter>
                <Parameter id="MinReverseMatchScore">
                    <DisplayName>最低逆向匹配分数:</DisplayName>
                    <Value>80</Value>
                    <Limits>
                        <Minimum type="Inclusive">0</Minimum>
                        <Maximum type="Inclusive">100</Maximum>
                    </Limits>
                    <XUnits>Unspecified</XUnits>
                    <DataValueType>MatchScore</DataValueType>
                    <PrecisionType>DigitsAfterDecimal</PrecisionType>
                    <PrecisionDigits>2</PrecisionDigits>
                    <ConversionSupport>None</ConversionSupport>
                </Parameter>
                <Parameter id="ExcludePrecursorInReverseScore">
                    <DisplayName>Exclude precursor ion from reverse score</DisplayName>
                    <Value>true</Value>
                </Parameter>
                <Parameter id="ExcludePrecursorReverseScorePercentage">
                    <DisplayName>Percentage of total MS/MS intensity that precursor ion must exceed to be excluded from reverse score</DisplayName>
                    <Value>90</Value>
                    <Limits>
                        <Minimum type="Inclusive">0</Minimum>
                        <Maximum type="Inclusive">100</Maximum>
                    </Limits>
                    <XUnits>Unspecified</XUnits>
                    <DataValueType>Unspecified</DataValueType>
                    <PrecisionType>DigitsAfterDecimal</PrecisionType>
                    <PrecisionDigits>2</PrecisionDigits>
                    <ConversionSupport>None</ConversionSupport>
                </Parameter>
            </Parameters>
        </ParameterSet>
        <ParameterSet usagekey="LibraryPeakFilters" displayName="用于质谱图谱库检索的峰过滤器" assembly="" class="Agilent.MassSpectrometry.DataAnalysis.PSetMSPeakFilter">
            <Parameters>
                <Parameter id="PeakFilter">
                    <Value>PeakHeightAbsThreshold, PeakHeightPctThreshold</Value>
                </Parameter>
                <Parameter id="PeakHeightAbsThreshold">
                    <DisplayName>峰高（counts）&gt;=</DisplayName>
                    <Value>100</Value>
                    <Limits>
                        <Minimum type="Inclusive">0</Minimum>
                    </Limits>
                    <XUnits>Abundance</XUnits>
                    <DataValueType>Response</DataValueType>
                    <PrecisionType>DigitsAfterDecimal</PrecisionType>
                    <PrecisionDigits>0</PrecisionDigits>
                    <ConversionSupport>None</ConversionSupport>
                </Parameter>
                <Parameter id="PeakHeightPctThreshold">
                    <DisplayName>峰高 (%) &gt;= </DisplayName>
                    <Value>0.5</Value>
                    <Limits>
                        <Minimum type="Inclusive">0</Minimum>
                        <Maximum type="Exclusive">100</Maximum>
                    </Limits>
                    <XUnits>Abundance</XUnits>
                    <DataValueType>Response</DataValueType>
                    <PrecisionType>DigitsAfterDecimal</PrecisionType>
                    <PrecisionDigits>3</PrecisionDigits>
                    <ConversionSupport>None</ConversionSupport>
                </Parameter>
                <Parameter id="MaximumPeakCount">
                    <DisplayName>数量上限: </DisplayName>
                    <Value>100</Value>
                    <Limits>
                        <Minimum type="Inclusive">0</Minimum>
                    </Limits>
                    <XUnits>Unspecified</XUnits>
                    <DataValueType>Unspecified</DataValueType>
                    <PrecisionType>DigitsAfterDecimal</PrecisionType>
                    <PrecisionDigits>0</PrecisionDigits>
                    <ConversionSupport>None</ConversionSupport>
                </Parameter>
                <Parameter id="DisplayThreshold">
                    <Value>0</Value>
                    <Limits>
                        <Minimum type="Inclusive">0</Minimum>
                    </Limits>
                    <XUnits>Abundance</XUnits>
                    <DataValueType>Response</DataValueType>
                    <PrecisionType>DigitsAfterDecimal</PrecisionType>
                    <PrecisionDigits>2</PrecisionDigits>
                    <ConversionSupport>None</ConversionSupport>
                </Parameter>
                <Parameter id="SNRThreshold">
                    <Value>5</Value>
                    <Limits>
                        <Minimum type="Exclusive">0</Minimum>
                    </Limits>
                    <XUnits>Mixed</XUnits>
                    <DataValueType>Mixed</DataValueType>
                    <PrecisionType>DigitsAfterDecimal</PrecisionType>
                    <PrecisionDigits>1</PrecisionDigits>
                    <ConversionSupport>None</ConversionSupport>
                </Parameter>
                <Parameter id="PeakAreaAbsThreshold">
                    <Value>10000</Value>
                    <Limits>
                        <Minimum type="Inclusive">0</Minimum>
                    </Limits>
                    <XUnits>Abundance</XUnits>
                    <DataValueType>Response</DataValueType>
                    <PrecisionType>DigitsAfterDecimal</PrecisionType>
                    <PrecisionDigits>0</PrecisionDigits>
                    <ConversionSupport>None</ConversionSupport>
                </Parameter>
                <Parameter id="PeakAreaPctUnits">
                    <Value>5</Value>
                    <Limits>
                        <Minimum type="Inclusive">0</Minimum>
                        <Maximum type="Inclusive">100</Maximum>
                    </Limits>
                    <XUnits>Abundance</XUnits>
                    <DataValueType>Response</DataValueType>
                    <PrecisionType>DigitsAfterDecimal</PrecisionType>
                    <PrecisionDigits>3</PrecisionDigits>
                    <ConversionSupport>None</ConversionSupport>
                </Parameter>
                <Parameter id="InterimSumObjectCount">
                    <Value>1</Value>
                    <Limits>
                        <Minimum type="Inclusive">1</Minimum>
                    </Limits>
                    <XUnits>Unspecified</XUnits>
                    <DataValueType>Unspecified</DataValueType>
                    <PrecisionType>DigitsAfterDecimal</PrecisionType>
                    <PrecisionDigits>0</PrecisionDigits>
                    <ConversionSupport>None</ConversionSupport>
                </Parameter>
                <Parameter id="FilterOnHeight">
                    <Value>true</Value>
                </Parameter>
                <Parameter id="EnableAdvancedFilters">
                    <Value>true</Value>
                </Parameter>
                <Parameter id="EnableHtCorrections">
                    <Value>true</Value>
                </Parameter>
                <Parameter id="PerformFragmentAnnotation">
                    <DisplayName>用分子式标注碎片质谱峰</DisplayName>
                    <Value>false</Value>
                </Parameter>
                <Parameter id="PerformFormulaAnnotationForNonFragments">
                    <DisplayName>为非碎片离子（未知）生成分子式</DisplayName>
                    <Value>false</Value>
                </Parameter>
            </Parameters>
            <AllowHeightFilters>true</AllowHeightFilters>
            <AllowAreaFilters>false</AllowAreaFilters>
            <UsedForFragmentFormulaAnnotation>false</UsedForFragmentFormulaAnnotation>
        </ParameterSet>
        <ParameterSet usagekey="FormulaCalculator" displayName="分子式计算器设置" assembly="" class="Agilent.MassSpectrometry.DataAnalysis.PSetFormulaCalculator">
            <Parameters>
                <Parameter id="ObservedMz">
                    <Value>61.064791</Value>
                    <Limits>
                        <Minimum type="Inclusive">2</Minimum>
                        <Maximum type="Inclusive">10000</Maximum>
                    </Limits>
                    <XUnits>Thompsons</XUnits>
                    <DataValueType>MassToCharge</DataValueType>
                    <PrecisionType>DigitsAfterDecimal</PrecisionType>
                    <PrecisionDigits>4</PrecisionDigits>
                    <ConversionSupport>PrecisionOnly</ConversionSupport>
                </Parameter>
                <Parameter id="ChargeState">
                    <Value>1</Value>
                    <Limits>
                        <Minimum type="Inclusive">-100</Minimum>
                        <Maximum type="Inclusive">100</Maximum>
                    </Limits>
                    <XUnits>Unspecified</XUnits>
                    <DataValueType>Unspecified</DataValueType>
                    <PrecisionType>DigitsAfterDecimal</PrecisionType>
                    <PrecisionDigits>0</PrecisionDigits>
                    <ConversionSupport>None</ConversionSupport>
                </Parameter>
                <Parameter id="NitrogenRule">
                    <DisplayName>MS 氮规则:</DisplayName>
                    <Value>None</Value>
                </Parameter>
                <Parameter id="PosChargeCarrier">
                    <DisplayName>正离子:</DisplayName>
                    <Value>H</Value>
                </Parameter>
                <Parameter id="NegChargeCarrier">
                    <DisplayName>负离子:</DisplayName>
                    <Value>H</Value>
                </Parameter>
                <Parameter id="ElementLimits">
                    <DisplayName>元素限值</DisplayName>
                    <DefaultValue>
                        <ElementLimit>
                            <Element>C</Element>
                            <MinimumNumber>3</MinimumNumber>
                            <MaximumNumber>60</MaximumNumber>
                        </ElementLimit>
                        <ElementLimit>
                            <Element>H</Element>
                            <MinimumNumber>0</MinimumNumber>
                            <MaximumNumber>120</MaximumNumber>
                        </ElementLimit>
                        <ElementLimit>
                            <Element>O</Element>
                            <MinimumNumber>0</MinimumNumber>
                            <MaximumNumber>30</MaximumNumber>
                        </ElementLimit>
                        <ElementLimit>
                            <Element>N</Element>
                            <MinimumNumber>0</MinimumNumber>
                            <MaximumNumber>30</MaximumNumber>
                        </ElementLimit>
                        <ElementLimit>
                            <Element>S</Element>
                            <MinimumNumber>0</MinimumNumber>
                            <MaximumNumber>5</MaximumNumber>
                        </ElementLimit>
                        <ElementLimit>
                            <Element>Cl</Element>
                            <MinimumNumber>0</MinimumNumber>
                            <MaximumNumber>3</MaximumNumber>
                        </ElementLimit>
                    </DefaultValue>
                    <Value>
                        <ElementLimit>
                            <Element>C</Element>
                            <MinimumNumber>3</MinimumNumber>
                            <MaximumNumber>60</MaximumNumber>
                        </ElementLimit>
                        <ElementLimit>
                            <Element>H</Element>
                            <MinimumNumber>0</MinimumNumber>
                            <MaximumNumber>120</MaximumNumber>
                        </ElementLimit>
                        <ElementLimit>
                            <Element>O</Element>
                            <MinimumNumber>0</MinimumNumber>
                            <MaximumNumber>30</MaximumNumber>
                        </ElementLimit>
                        <ElementLimit>
                            <Element>N</Element>
                            <MinimumNumber>0</MinimumNumber>
                            <MaximumNumber>30</MaximumNumber>
                        </ElementLimit>
                        <ElementLimit>
                            <Element>S</Element>
                            <MinimumNumber>0</MinimumNumber>
                            <MaximumNumber>5</MaximumNumber>
                        </ElementLimit>
                        <ElementLimit>
                            <Element>Cl</Element>
                            <MinimumNumber>0</MinimumNumber>
                            <MaximumNumber>3</MaximumNumber>
                        </ElementLimit>
                    </Value>
                </Parameter>
                <Parameter id="MaximumMass">
                    <DisplayName>计算分子式的最大中性质量:</DisplayName>
                    <Value>750</Value>
                    <Limits>
                        <Minimum type="Inclusive">100</Minimum>
                        <Maximum type="Inclusive">5000</Maximum>
                    </Limits>
                    <XUnits>Daltons</XUnits>
                    <DataValueType>Mass</DataValueType>
                    <PrecisionType>DigitsAfterDecimal</PrecisionType>
                    <PrecisionDigits>4</PrecisionDigits>
                    <ConversionSupport>PrecisionOnly</ConversionSupport>
                </Parameter>
                <Parameter id="MaximumMzError">
                    <DisplayName>最大质量误差:</DisplayName>
                    <Value>7.5</Value>
                    <Limits>
                        <Minimum type="Exclusive">0</Minimum>
                        <Maximum type="Inclusive">1000</Maximum>
                    </Limits>
                    <XUnits>Thompsons</XUnits>
                    <DataValueType>MassToCharge</DataValueType>
                    <PrecisionType>DigitsAfterDecimal</PrecisionType>
                    <PrecisionDigits>4</PrecisionDigits>
                    <ConversionSupport>PrecisionOnly</ConversionSupport>
                </Parameter>
                <Parameter id="MzErrorUnits">
                    <DisplayName>m/z 错误单位:</DisplayName>
                    <Value>PartsPerMillion</Value>
                </Parameter>
                <Parameter id="MinimumScore">
                    <DisplayName>最小分数</DisplayName>
                    <Value>35</Value>
                    <Limits>
                        <Minimum type="Inclusive">0</Minimum>
                        <Maximum type="Inclusive">100</Maximum>
                    </Limits>
                    <XUnits>Unspecified</XUnits>
                    <DataValueType>Unspecified</DataValueType>
                    <PrecisionType>DigitsAfterDecimal</PrecisionType>
                    <PrecisionDigits>3</PrecisionDigits>
                    <ConversionSupport>None</ConversionSupport>
                </Parameter>
                <Parameter id="FilterOnScore">
                    <DisplayName>每个电荷载体的最小总分数</DisplayName>
                    <Value>true</Value>
                </Parameter>
                <Parameter id="FilterOnMassError">
                    <DisplayName>最大 MS 质量误差</DisplayName>
                    <Value>false</Value>
                </Parameter>
                <Parameter id="FilterOnDBE">
                    <DisplayName>需要 DBE 从</DisplayName>
                    <Value>false</Value>
                </Parameter>
                <Parameter id="MinimumDBE">
                    <Value>0</Value>
                    <Limits>
                        <Minimum type="Inclusive">-0.5</Minimum>
                        <Maximum type="Inclusive">99</Maximum>
                    </Limits>
                    <XUnits>Unspecified</XUnits>
                    <DataValueType>Unspecified</DataValueType>
                    <PrecisionType>DigitsAfterDecimal</PrecisionType>
                    <PrecisionDigits>1</PrecisionDigits>
                    <ConversionSupport>None</ConversionSupport>
                </Parameter>
                <Parameter id="MaximumDBE">
                    <Value>50</Value>
                    <Limits>
                        <Minimum type="Inclusive">-0.5</Minimum>
                        <Maximum type="Inclusive">99</Maximum>
                    </Limits>
                    <XUnits>Unspecified</XUnits>
                    <DataValueType>Unspecified</DataValueType>
                    <PrecisionType>DigitsAfterDecimal</PrecisionType>
                    <PrecisionDigits>1</PrecisionDigits>
                    <ConversionSupport>None</ConversionSupport>
                </Parameter>
                <Parameter id="LimitNumberOfHits">
                    <DisplayName>每个电荷载体的最大匹配数</DisplayName>
                    <Value>false</Value>
                </Parameter>
                <Parameter id="MaxHits">
                    <DisplayName>每个电荷载体的最大匹配数</DisplayName>
                    <Value>5</Value>
                    <Limits>
                        <Minimum type="Inclusive">1</Minimum>
                        <Maximum type="Inclusive">100</Maximum>
                    </Limits>
                    <XUnits>Unspecified</XUnits>
                    <DataValueType>Unspecified</DataValueType>
                    <PrecisionType>DigitsAfterDecimal</PrecisionType>
                    <PrecisionDigits>0</PrecisionDigits>
                    <ConversionSupport>None</ConversionSupport>
                </Parameter>
                <Parameter id="MsMassCoeffMDa">
[truncated: 150,271 more chars]
